# Supplementary material for: Rerefinement of poly[di­aqua­bis­(μ3-2-methyl­pro­pano­ato-κ4 O:O,O′:O′)bis­(μ3-2-methyl­propano­ato-κ3 O:O:O)(μ2-2-methyl­propano­ato-κ3 O:O,O′)(2-methyl­propano­ato-κ2 O,O′)trilead(II)]
Source: IUCrdata. 2020 Oct 6;5(Pt 10):x201311. doi: 10.1107/S2414314620013115 (PMC9462163; doi:10.1107/S2414314620013115)
Supplement: Supplementary file 1 [file x-05-x201311-sup1.cif]

##############################################################################
#                                                                            #
# This CIF contains the data for a data article accepted for                 #
# publication in IUCrData. It conforms to the requirements of                #
# Notes for Authors for IUCrData, and has been                               #
# peer reviewed under the auspices of IUCrData.                              #
#                                                                            #
# Full details of the Crystallographic Information File format               #
# are given in the paper "The Crystallographic Information File (CIF):       #
# a New Standard Archive File for Crystallography" by S. R. Hall, F. H.      #
# Allen and I. D. Brown [Acta Cryst. (1991), A47, 655-685].                  #
#                                                                            #
# The current version of the core CIF dictionary is obtainable from          #
# ftp://ftp.iucr.org/pub/cif_core.dic.                                       #
#                                                                            #
# Software is freely available for graphical display of the structure(s)     #
# in this CIF. For information consult the CIF software page                 #
# http://www.iucr.org/resources/cif/software.                                #
#                                                                            #
# This file may be used for bona fide research purposes within the           #
# scientific community so long as proper attribution is given to the data    # 
# article from which it was obtained.                                        #
#                                                                            #
##############################################################################
data_global
_audit_creation_method     'Jana2006 Version : 25/10/2015'
_journal_date_recd_electronic     2020-09-17
_journal_date_accepted     2020-09-28
_journal_name_full     'IUCrData'
_journal_year     2020
_journal_volume     5
_journal_issue     10
_journal_page_first     0
_journal_page_last     0
_journal_paper_category     HM
_journal_paper_doi     10.1107/S2414314620013115
_journal_coeditor_code     WM4140
_publ_contact_author_name     'Jan F\'abry'
_publ_contact_author_address
;            Jan F\'abry
             Institute of Physics Czech Acad. Sci.
             Na Slovance 2
      182 21 Praha 8
             Czech Republic
;
_publ_contact_author_email     fabry@fzu.cz
_publ_contact_author_fax     '(420)2 8689 0527'
_publ_contact_author_phone     '(420)2 6605 2695'
_publ_section_title
;\
Rerefinement of
poly[diaquabis(\m~3~-2-methylpropanoato-\k^4^<i>O</i>:<i>O</i>,<i>O</i>':\
<i>O</i>')bis(\m~3~-2-methylpropanoato-\k^3^<i>O</i>:<i>O</i>:<i>O</i>)\
(\m~2~-2-methylpropanoato-\k^3^<i>O</i>:<i>O</i>,<i>O</i>')(2-methylpropanoato-\
\k^2^<i>O</i>,<i>O</i>')trilead(II)]
;
_publ_section_title_footnote     .
loop_
    _publ_author_name
    _publ_author_address
    'Samolov\'a, Erika'
;
 Inst. of Physics of the Czech Academy of Sciences
 Na Slovance 2
 182 21 Praha 8
 Czech Republic
;
    'F\'abry, Jan'
;
 Inst. of Physics of the Czech Academy of Sciences
 Na Slovance 2
 182 21 Praha 8
 Czech Republic
;
_publ_section_synopsis
;
The crystal structure of [Pb~3~(C~4~H~7~O~2~)~6~(H~2~O)~2~]<i>~n~</i> was
redetermined, revealing details of the disorder of one of the hydrocarbon
chains in one of the six independent 2-methylpropanoate anions.
;
data_I
_database_code_depnum_ccdc_archive 'CCDC 2034493'
_chemical_name_systematic
; \
Poly[diaquabis(\m~3~-2-methylpropanoato-\k^4^<i>O</i>:<i>O</i>,<i>O</i>':\
<i>O</i>')bis(\m~3~-2-methylpropanoato-\k^3^<i>O</i>:<i>O</i>:<i>O</i>)\
(\m~2~-2-methylpropanoato-\k^3^<i>O</i>:<i>O</i>,<i>O</i>')(2-methylpropanoato-\
\k^2^<i>O</i>,<i>O</i>')trilead(II)]
;
_chemical_name_common
;
tris(lead) hexakispropanoate dihydrate
;
_chemical_formula_moiety     'C24 H46 O14 Pb3'
_chemical_formula_sum     'C24 H46 O14 Pb3'
_chemical_formula_structural     ?
_chemical_formula_analytical     ?
_chemical_formula_iupac     '[Pb3 (C4 H7 O2)6 (H2 O)2]'
_chemical_formula_weight     1180.2
_chemical_melting_point     ?
_chemical_compound_source     ?
_chemical_absolute_configuration     .
_symmetry_cell_setting     monoclinic
_symmetry_space_group_name_H-M     'P 1 21/n 1'
_symmetry_space_group_name_Hall     '-P 2yn'
loop_
    _space_group_symop_id
    _space_group_symop_operation_xyz
    1 x,y,z
    2 -x+1/2,y+1/2,-z+1/2
    3 -x,-y,-z
    4 x+1/2,-y+1/2,z+1/2
_cell_length_a     12.7476(4)
_cell_length_b     20.3424(7)
_cell_length_c     14.3958(4)
_cell_angle_alpha     90
_cell_angle_beta     110.3290(10)
_cell_angle_gamma     90
_cell_volume     3500.55(19)
_cell_formula_units_Z     4
_cell_measurement_reflns_used     9196
_cell_measurement_theta_min     2.257
_cell_measurement_theta_max     27.48
_cell_measurement_temperature     120
_cell_special_details     ?
loop_
    _twin_individual_id
    _twin_individual_mass_fraction_refined
    _twin_individual_twin_matrix_11
    _twin_individual_twin_matrix_12
    _twin_individual_twin_matrix_13
    _twin_individual_twin_matrix_21
    _twin_individual_twin_matrix_22
    _twin_individual_twin_matrix_23
    _twin_individual_twin_matrix_31
    _twin_individual_twin_matrix_32
    _twin_individual_twin_matrix_33
    ? ? ? ? ? ? ? ? ? ? ?
_exptl_crystal_description     'prism'
_exptl_crystal_colour     'colourless'
_exptl_crystal_size_max     0.249
_exptl_crystal_size_mid     0.194
_exptl_crystal_size_min     0.162
_exptl_crystal_size_rad     ?
_exptl_crystal_density_diffrn     2.2394
_exptl_crystal_density_meas     ?
_exptl_crystal_density_method     ?
_exptl_crystal_F_000     2192
loop_
    _exptl_crystal_face_index_h
    _exptl_crystal_face_index_k
    _exptl_crystal_face_index_l
    _exptl_crystal_face_perp_dist
    ? ? ? ?
_exptl_absorpt_coefficient_mu     14.45
_exptl_absorpt_correction_type     multi-scan
_exptl_absorpt_process_details
;
(<i>SADABS</i>; Bruker, 2017)
;
_exptl_absorpt_correction_T_min     0.1230
_exptl_absorpt_correction_T_max     0.2030
_exptl_special_details     ?
_diffrn_ambient_temperature     120
_diffrn_source     'I\mS  micro-focus sealed tube'
_diffrn_source_power     ?
_diffrn_source_voltage     ?
_diffrn_source_current     ?
_diffrn_radiation_type     'Mo K\a'
_diffrn_radiation_wavelength     0.71073
_diffrn_radiation_source     'X-ray tube'
_diffrn_radiation_monochromator     'Quazar Mo multilayer optic'
_diffrn_measurement_device_type
                                   'Bruker D8 VENTURE Kappa Duo PHOTON 100 CMOS'
_diffrn_measurement_device     ?
_diffrn_measurement_method     '\f and \w scans'
_diffrn_detector     'CCD'
_diffrn_measurement_specimen_support     ?
_diffrn_detector_area_resol_mean     ?
_diffrn_reflns_number     38736
_diffrn_reflns_av_R_equivalents     0.0278
_diffrn_reflns_av_unetI/netI     0.0217
_diffrn_reflns_theta_min     1.98
_diffrn_reflns_theta_max     27.51
_diffrn_reflns_theta_full     27.51
_diffrn_measured_fraction_theta_max     1
_diffrn_measured_fraction_theta_full     1
_diffrn_reflns_limit_h_min     -16
_diffrn_reflns_limit_h_max     16
_diffrn_reflns_limit_k_min     -25
_diffrn_reflns_limit_k_max     26
_diffrn_reflns_limit_l_min     -18
_diffrn_reflns_limit_l_max     18
_diffrn_reflns_reduction_process     ?
_diffrn_standards_number     0
_diffrn_standards_interval_count     .
_diffrn_standards_interval_time     .
_diffrn_standards_decay_%     ?
loop_
    _diffrn_standard_refln_index_h
    _diffrn_standard_refln_index_k
    _diffrn_standard_refln_index_l
    ? ? ?
_diffrn_radiation_probe     x-ray
loop_
    _refln_index_h
    _refln_index_k
    _refln_index_l
    _refln_observed_status
    _refln_F_squared_meas
    _refln_F_squared_calc
    _refln_F_squared_sigma
    2 0 0 o 14481.00 14977.70 383.03
    4 0 0 o 24362.60 24822.00 651.61
    6 0 0 o 1039.16 741.24 86.98
    8 0 0 o 77525.40 80372.90 1676.73
    10 0 0 o 50364.30 52767.30 1128.31
    12 0 0 o 20081.00 21133.70 597.07
    14 0 0 o 5109.88 5375.99 244.40
    1 1 0 o 242288.00 236784.00 9386.27
    2 1 0 o 7862.40 7782.31 177.21
    3 1 0 o 1074.56 1018.29 39.85
    4 1 0 o 96711.20 101303.00 1758.78
    5 1 0 o 32720.10 33581.50 617.78
    6 1 0 o 41918.80 43082.40 711.52
    7 1 0 o 37085.50 38612.70 588.37
    8 1 0 o 3322.73 3132.46 104.93
    9 1 0 o 7984.46 8121.25 176.07
    10 1 0 o 55630.70 56716.40 875.85
    11 1 0 < 97.60 64.70 66.39
    12 1 0 < 29.88 4.41 56.43
    13 1 0 o 758.24 704.98 77.02
    14 1 0 o 16373.60 16294.60 365.51
    15 1 0 < 167.98 150.52 81.66
    1 2 0 o 1029.74 1079.14 24.58
    2 2 0 o 41121.50 41016.40 866.18
    3 2 0 o 248.98 133.53 21.91
    4 2 0 o 990.76 853.78 46.48
    5 2 0 o 20435.30 20807.60 402.46
    6 2 0 o 209186.00 219954.00 4375.89
    7 2 0 o 53972.50 54950.00 836.14
    8 2 0 o 1996.83 1915.42 87.66
    9 2 0 o 45598.40 46435.60 724.80
    10 2 0 o 32868.50 34065.50 588.57
    11 2 0 o 4127.03 4517.76 148.77
    12 2 0 o 414.96 308.82 65.73
    13 2 0 o 519.87 493.98 72.37
    14 2 0 o 21142.40 21522.40 473.32
    15 2 0 o 9166.05 8783.85 287.62
    1 3 0 o 10050.40 9542.93 158.70
    2 3 0 o 8204.66 8024.61 163.11
    3 3 0 o 35692.80 36550.10 660.17
    4 3 0 o 170285.00 171526.00 4359.99
    5 3 0 o 40159.90 38867.40 675.59
    6 3 0 o 244.33 191.29 43.82
    7 3 0 o 2174.88 1995.47 83.01
    8 3 0 o 71765.30 75177.30 1102.70
    9 3 0 o 4757.22 5008.01 132.18
    10 3 0 o 936.20 876.27 73.70
    11 3 0 o 35549.30 36367.30 694.34
    12 3 0 o 2832.22 3000.26 128.83
    13 3 0 o 30843.40 31235.80 624.65
    14 3 0 o 1208.43 1262.49 91.63
    15 3 0 o 3904.14 4205.02 185.28
    0 4 0 o 76012.90 71867.90 1597.96
    1 4 0 o 119252.00 121983.00 2997.60
    2 4 0 o 100357.00 99191.20 2105.42
    3 4 0 o 135732.00 141884.00 4924.80
    4 4 0 o 124512.00 121932.00 2024.69
    5 4 0 o 99600.00 97614.10 1639.13
    6 4 0 o 43413.80 43876.40 742.68
    7 4 0 o 16421.30 16490.50 288.03
    8 4 0 o 9086.01 8786.62 207.99
    9 4 0 o 1830.07 1748.48 97.61
    10 4 0 < 42.49 6.48 53.11
    11 4 0 o 3452.62 3435.21 136.80
    12 4 0 o 40349.20 41098.40 782.94
    13 4 0 < 6.64 7.89 61.75
    14 4 0 o 456.79 418.43 77.68
    15 4 0 < 79.67 108.35 78.34
    1 5 0 o 39624.90 38253.60 554.52
    2 5 0 o 439395.00 435712.00 8584.54
    3 5 0 o 14950.30 15205.60 239.12
    4 5 0 o 59586.90 57976.70 836.51
    5 5 0 < 81.00 8.77 27.22
    6 5 0 o 51846.40 51313.90 800.70
    7 5 0 o 1548.52 1415.87 77.03
    8 5 0 o 28211.20 28528.80 465.40
    9 5 0 o 300.10 241.32 55.11
    10 5 0 o 32558.80 32542.20 585.10
    11 5 0 o 4435.84 4592.76 163.38
    12 5 0 o 2118.20 1968.26 121.51
    13 5 0 o 3074.57 3144.08 138.79
    14 5 0 o 6926.88 6917.88 229.81
    15 5 0 < 3.32 7.53 69.71
    0 6 0 o 23770.80 22388.10 450.72
    1 6 0 o 8558.12 8249.54 127.73
    2 6 0 o 90823.20 86664.60 1255.16
    3 6 0 o 55522.90 55951.20 779.80
    4 6 0 o 107069.00 105272.00 1602.96
    5 6 0 o 39474.80 39109.40 570.84
    6 6 0 o 25518.00 26174.10 385.00
    7 6 0 o 4705.71 4772.95 120.23
    8 6 0 o 5620.45 5460.49 139.50
    9 6 0 o 13417.00 13516.90 255.25
    10 6 0 o 4475.67 4205.18 151.43
    11 6 0 o 3489.11 3381.15 143.44
    12 6 0 o 68232.50 67045.20 1158.99
    13 6 0 < 165.98 128.81 62.41
    14 6 0 o 3774.56 3699.03 160.04
    15 6 0 o 2793.57 2777.20 177.29
    1 7 0 o 1386.69 1398.70 39.18
    2 7 0 o 28026.40 26814.70 405.78
    3 7 0 o 5262.78 4877.95 101.00
    4 7 0 o 43962.90 44190.90 681.80
    5 7 0 o 12151.30 12667.10 218.14
    6 7 0 o 15381.00 15570.80 270.05
    7 7 0 o 13629.90 13539.80 256.64
    8 7 0 o 123151.00 124055.00 1856.39
    9 7 0 o 6024.21 6031.84 151.45
    10 7 0 o 1575.03 1674.23 85.66
    11 7 0 o 10013.20 10243.90 231.88
    12 7 0 o 2649.48 2426.88 122.18
    13 7 0 o 8402.21 8247.08 207.91
    14 7 0 < 0.00 10.09 67.06
    0 8 0 o 5929.71 5472.09 141.56
    1 8 0 o 9874.21 10318.90 150.34
    2 8 0 o 96132.00 94736.50 1332.11
    3 8 0 o 2505.91 2318.02 71.73
    4 8 0 o 2627.50 2694.23 74.39
    5 8 0 o 22966.30 22814.30 376.87
    6 8 0 o 105844.00 106268.00 1595.67
    7 8 0 o 15628.20 15224.10 279.94
    8 8 0 o 5640.16 5407.74 142.81
    9 8 0 o 29081.00 28891.50 483.82
    10 8 0 o 2302.87 2171.98 126.17
    11 8 0 o 16847.30 16156.70 337.65
    12 8 0 o 7130.46 7056.17 186.65
    13 8 0 o 4717.73 4232.27 171.34
    14 8 0 o 4256.11 4152.43 194.58
    1 9 0 o 243657.00 234112.00 8848.91
    2 9 0 o 62494.80 62765.30 824.62
    3 9 0 o 27026.30 24541.10 403.77
    4 9 0 o 30473.00 29476.00 449.22
    5 9 0 o 4327.11 4471.11 109.61
    6 9 0 o 363.18 344.52 49.13
    7 9 0 o 30584.00 31213.30 498.78
    8 9 0 o 10639.10 10418.00 214.64
    9 9 0 o 32721.20 32322.80 537.83
    10 9 0 o 22854.70 22563.70 422.95
    11 9 0 o 602.87 558.42 69.05
    12 9 0 < 73.03 2.48 58.43
    13 9 0 o 424.92 380.95 74.36
    14 9 0 o 5742.83 5730.40 194.59
    0 10 0 o 389891.00 373412.00 15702.30
    1 10 0 o 932.92 750.81 49.80
    2 10 0 o 14019.70 12894.50 210.18
    3 10 0 o 24027.20 23798.10 361.65
    4 10 0 o 7764.20 7988.87 145.54
    5 10 0 o 40469.40 40393.00 637.57
    6 10 0 o 403.02 366.73 48.47
    7 10 0 o 6527.45 6175.51 153.45
    8 10 0 o 39255.30 39147.60 630.81
    9 10 0 o 9028.25 8853.33 197.32
    10 10 0 o 11214.20 10657.20 241.19
    11 10 0 o 3400.67 3170.84 130.16
    12 10 0 o 18963.10 18737.10 369.57
    13 10 0 o 3303.65 3183.94 150.07
    14 10 0 o 405.01 520.58 79.67
    1 11 0 o 1810.95 1741.54 70.39
    2 11 0 o 23189.20 21945.70 348.88
    3 11 0 o 842.61 824.18 49.80
    4 11 0 o 51759.60 51801.30 742.61
    5 11 0 o 33664.40 34323.10 500.39
    6 11 0 o 18416.50 18382.40 321.24
    7 11 0 o 30931.10 31338.80 506.64
    8 11 0 o 2518.10 2407.97 106.91
    9 11 0 o 6079.72 6195.83 160.08
    10 11 0 o 35490.10 35206.30 633.60
    11 11 0 o 9445.68 8731.21 252.43
    12 11 0 o 470.07 445.54 76.35
    13 11 0 o 10513.40 10077.30 267.72
    14 11 0 o 12001.50 11473.70 345.46
    0 12 0 o 43521.20 43860.30 950.53
    1 12 0 o 151.38 60.45 35.85
    2 12 0 o 307.41 273.90 40.50
    3 12 0 o 13736.90 13576.40 209.46
    4 12 0 o 7573.55 7674.17 148.84
    5 12 0 o 17631.30 17726.20 285.98
    6 12 0 o 74472.40 74943.50 1141.70
    7 12 0 o 7850.15 7894.14 175.39
    8 12 0 o 2512.76 2404.66 106.25
    9 12 0 o 5698.17 5717.43 160.74
    10 12 0 o 35598.80 34886.30 646.85
    11 12 0 < -18.59 0.33 58.43
    12 12 0 o 5500.40 5387.40 181.97
    13 12 0 o 979.34 868.77 91.63
    1 13 0 o 4272.45 4359.95 110.93
    2 13 0 o 5331.53 4952.27 127.54
    3 13 0 o 24249.10 23959.10 374.72
    4 13 0 o 167005.00 165791.00 2304.78
    5 13 0 o 8362.79 8581.56 172.09
    6 13 0 o 23884.10 23955.70 429.78
    7 13 0 o 966.75 975.02 65.07
    8 13 0 o 5675.69 5768.18 152.77
    9 13 0 o 486.01 507.45 61.75
    10 13 0 o 1977.43 1980.46 103.59
    11 13 0 o 11898.20 11707.00 263.77
    12 13 0 o 1190.50 1110.53 111.55
    13 13 0 o 10911.40 10475.60 316.88
    0 14 0 o 70025.50 70942.30 1508.82
    1 14 0 o 43411.80 42825.60 630.17
    2 14 0 o 5624.48 5359.97 138.17
    3 14 0 o 67825.00 67275.40 1146.70
    4 14 0 o 3664.82 3795.06 94.97
    5 14 0 o 37065.70 36773.10 543.50
    6 14 0 o 3010.93 2806.66 108.91
    7 14 0 o 18165.60 18109.90 343.06
    8 14 0 o 10739.00 11150.80 230.57
    9 14 0 o 1333.28 1278.62 89.64
    10 14 0 o 4176.47 3902.14 140.79
    11 14 0 o 10184.80 9936.79 257.09
    12 14 0 o 2241.00 1937.05 119.52
    13 14 0 o 1565.01 1548.01 127.49
    1 15 0 o 16557.00 16044.90 269.97
    2 15 0 o 85706.40 85582.60 1433.47
    3 15 0 o 50108.20 49624.90 786.28
    4 15 0 o 209.80 120.16 45.15
    5 15 0 o 286.16 322.22 42.49
    6 15 0 o 525.85 515.52 51.79
    7 15 0 o 5118.74 4960.28 143.46
    8 15 0 o 212.46 210.19 65.07
    9 15 0 < 57.10 19.91 55.77
    10 15 0 o 27230.80 26330.20 499.42
    11 15 0 o 13987.40 13444.00 321.60
    12 15 0 o 683.87 748.74 101.58
    0 16 0 o 5316.75 5663.47 235.81
    1 16 0 o 200.51 80.07 44.48
    2 16 0 o 7928.55 7617.53 175.39
    3 16 0 o 6112.47 5847.60 152.11
    4 16 0 o 14668.70 14400.30 275.19
    5 16 0 < 86.97 72.16 47.14
    6 16 0 o 2825.61 2911.20 104.92
    7 16 0 o 37478.60 38150.50 596.47
    8 16 0 o 2906.53 2725.04 109.57
    9 16 0 o 28124.80 28110.00 464.91
    10 16 0 o 395.71 408.64 65.07
    11 16 0 o 1428.90 1543.16 103.58
    12 16 0 o 12711.60 12329.80 315.58
    1 17 0 o 9751.13 9907.41 196.02
    2 17 0 o 2549.32 2447.18 95.62
    3 17 0 o 24082.50 23865.80 412.42
    4 17 0 o 6969.69 7052.15 168.73
    5 17 0 o 6783.46 6875.26 156.10
    6 17 0 o 9819.66 9848.90 195.33
    7 17 0 o 14668.50 14488.00 303.71
    8 17 0 o 52335.50 52483.80 816.72
    9 17 0 < 148.72 173.46 58.43
    10 17 0 o 1778.19 1922.90 92.30
    11 17 0 o 1347.88 1451.65 106.90
    0 18 0 o 39657.90 39711.10 895.10
    1 18 0 o 11521.40 11382.40 225.27
    2 18 0 o 55482.70 56511.50 804.17
    3 18 0 o 5804.75 6203.54 155.43
    4 18 0 o 2830.86 2663.53 118.20
    5 18 0 o 1248.28 1194.64 82.33
    6 18 0 o 23442.10 23143.00 382.36
    7 18 0 o 1147.36 1305.91 82.33
    8 18 0 o 7098.46 6978.09 188.64
    9 18 0 o 2727.84 2675.46 144.76
    10 18 0 o 1950.85 2075.10 119.52
    11 18 0 o 5886.93 5770.42 199.24
    1 19 0 o 55651.10 56322.60 870.02
    2 19 0 o 27866.10 27466.90 465.01
    3 19 0 o 516.55 510.25 67.72
    4 19 0 o 2955.09 3026.22 134.14
    5 19 0 o 818.66 756.22 82.33
    6 19 0 o 9843.87 10135.70 219.24
    7 19 0 o 4988.36 5157.92 149.43
    8 19 0 o 15119.80 14749.40 346.88
    9 19 0 o 15371.70 14660.40 355.50
    10 19 0 o 1816.05 2087.29 112.22
    0 20 0 o 23697.40 23951.90 572.60
    1 20 0 o 2575.16 2557.21 109.57
    2 20 0 o 944.83 945.85 72.37
    3 20 0 o 6256.75 6050.13 151.44
    4 20 0 o 9098.56 9009.53 220.55
    5 20 0 o 24010.20 23575.30 426.22
    6 20 0 o 2814.18 2632.51 138.12
    7 20 0 o 1442.20 1754.33 100.93
    8 20 0 o 2676.05 2731.36 146.09
    9 20 0 o 5390.68 5189.59 215.84
    10 20 0 o 735.66 813.47 89.63
    1 21 0 o 3265.90 3277.85 123.52
    2 21 0 o 10994.70 11137.40 248.49
    3 21 0 < 161.34 69.06 57.76
    4 21 0 o 472.73 508.75 72.37
    5 21 0 o 23677.00 23108.30 421.53
    6 21 0 < 77.02 12.25 69.71
    7 21 0 o 7546.91 7621.10 262.37
    8 21 0 o 308.73 369.58 78.34
    9 21 0 o 10875.70 10882.60 281.68
    0 22 0 o 1029.16 1156.26 102.25
    1 22 0 < 130.79 49.04 55.11
    2 22 0 o 205.82 154.52 65.73
    3 22 0 o 19721.70 19317.20 356.29
    4 22 0 o 1401.67 1381.65 84.33
    5 22 0 o 32124.40 31256.80 605.97
    6 22 0 o 14798.90 14577.40 358.83
    7 22 0 < 64.40 82.14 88.30
    8 22 0 < 146.07 167.92 92.95
    1 23 0 o 16070.10 16736.30 335.62
    2 23 0 o 8568.43 8574.08 223.20
    3 23 0 o 1179.21 1072.76 88.31
    4 23 0 o 37943.70 36929.50 756.53
    5 23 0 < 108.22 24.60 89.63
    6 23 0 o 9046.57 8847.65 296.26
    7 23 0 < 267.57 300.37 96.27
    0 24 0 o 22860.30 22147.10 676.76
    1 24 0 o 12591.50 12675.30 298.99
    2 24 0 o 6561.57 6892.25 209.22
    3 24 0 o 8676.62 8769.99 268.36
    4 24 0 < 205.82 269.17 79.67
    5 24 0 < 28.55 2.05 86.97
    6 24 0 o 867.79 842.94 112.21
    1 25 0 < 212.46 344.33 103.57
    2 25 0 o 5109.77 5240.28 251.04
    3 25 0 o 9458.52 9131.72 350.07
    4 25 0 < 205.82 202.85 120.84
    5 25 0 < 13.28 94.98 146.06
    0 26 0 o 7943.51 8167.84 451.67
    1 26 0 o 1420.91 1443.66 140.76
    2 26 0 o 979.34 1004.20 129.47
    -15 0 1 o 6259.30 6881.74 270.32
    -13 0 1 o 9203.54 9243.55 328.84
    -11 0 1 o 23482.90 23386.60 672.44
    -9 0 1 o 41937.50 42947.20 1126.71
    -7 0 1 o 22767.30 22857.90 625.93
    -5 0 1 o 4198.58 4116.93 145.51
    -3 0 1 o 210892.00 204330.00 6049.89
    1 0 1 o 345.29 225.41 23.24
    3 0 1 o 133354.00 133721.00 4192.90
    5 0 1 o 11257.70 11886.60 329.29
    7 0 1 o 95945.70 99766.30 2493.27
    9 0 1 o 40807.60 43062.00 927.10
    11 0 1 o 36247.50 37273.90 850.80
    13 0 1 o 2134.77 1896.63 178.62
    15 0 1 o 5365.65 5994.38 365.28
    -15 1 1 o 3814.38 3619.61 156.05
    -14 1 1 o 536.47 583.55 90.96
    -13 1 1 o 2522.03 2694.37 124.84
    -12 1 1 o 217.77 154.78 59.09
    -11 1 1 o 76353.30 78549.20 1422.05
    -10 1 1 o 5089.23 5101.45 152.77
    -9 1 1 o 5504.89 5512.41 149.46
    -8 1 1 o 15622.40 16318.70 321.26
    -7 1 1 o 12100.40 12586.30 237.40
    -6 1 1 o 3365.88 3444.10 94.33
    -5 1 1 o 19776.30 20661.50 347.90
    -4 1 1 o 36814.30 37176.70 616.82
    -3 1 1 o 69999.90 71672.80 1046.13
    -2 1 1 o 141686.00 142306.00 2873.90
    -1 1 1 o 22187.70 18900.40 576.30
    1 1 1 o 24026.50 25194.60 508.90
    2 1 1 o 132.79 15.33 15.27
    3 1 1 o 242078.00 237681.00 5745.15
    4 1 1 o 50458.20 51832.50 1075.42
    5 1 1 o 48787.80 49751.20 906.28
    6 1 1 o 59023.80 62265.00 1094.09
    7 1 1 o 6496.16 6532.07 160.13
    8 1 1 o 7872.28 8443.88 189.38
    9 1 1 o 31094.70 32102.60 514.69
    10 1 1 o 2073.77 1961.68 105.58
    11 1 1 o 2921.86 2775.37 123.51
    12 1 1 o 1770.88 1644.89 110.89
    13 1 1 o 36545.70 38163.40 733.38
    14 1 1 < 127.47 77.05 68.38
    15 1 1 o 561.03 530.07 110.21
    -15 2 1 o 25124.60 24797.50 531.23
    -14 2 1 o 2146.08 2115.98 116.87
    -13 2 1 < 1.33 4.83 57.10
    -12 2 1 o 22053.90 23043.60 452.86
    -11 2 1 o 3877.80 3831.89 136.15
    -10 2 1 o 44977.40 47193.10 856.58
    -9 2 1 o 365.17 234.84 51.79
    -8 2 1 o 50699.90 52539.10 950.20
    -7 2 1 o 192517.00 196998.00 3134.65
    -6 2 1 o 167.31 188.26 34.53
    -5 2 1 o 4623.92 4361.51 108.31
    -4 2 1 o 21991.80 22279.60 378.35
    -3 2 1 o 83149.80 81412.70 1241.49
    -2 2 1 o 330.67 227.99 21.91
    -1 2 1 o 41224.00 40321.40 750.50
    0 2 1 o 3522.71 3297.23 63.87
    1 2 1 o 11541.10 11453.30 195.58
    2 2 1 o 4770.46 4676.10 140.97
    3 2 1 o 152.70 40.23 21.91
    4 2 1 o 28238.40 28744.40 614.27
    5 2 1 o 108372.00 113315.00 1977.22
    6 2 1 o 25918.30 27391.30 501.79
    7 2 1 o 2105.16 2115.50 88.32
    8 2 1 o 16850.80 17013.60 401.70
    9 2 1 o 68768.20 71810.10 1065.73
    10 2 1 o 1484.05 1453.16 89.64
    11 2 1 o 192.54 165.50 63.07
    12 2 1 o 10178.30 10316.70 243.16
    13 2 1 o 11172.70 11795.20 272.41
    14 2 1 o 15872.50 15825.00 413.34
    15 2 1 < 225.74 309.85 96.27
    -15 3 1 o 2068.40 2293.09 171.98
    -14 3 1 o 26192.50 26177.10 535.30
    -13 3 1 o 5912.51 5905.43 179.99
    -12 3 1 o 12125.50 12083.50 279.08
    -11 3 1 o 451.48 433.68 61.75
    -10 3 1 o 846.56 785.21 67.72
    -9 3 1 o 37527.40 38849.60 718.35
    -8 3 1 o 15741.90 16547.70 324.57
    -7 3 1 o 1095.63 1094.26 63.08
    -6 3 1 o 60113.90 58963.30 1006.46
    -5 3 1 o 203725.00 210056.00 5212.84
    -4 3 1 o 90154.30 89968.60 1475.24
    -3 3 1 o 1111.08 1086.70 35.20
    -2 3 1 o 3546.92 3367.36 67.14
    -1 3 1 o 19628.80 17428.00 330.50
    0 3 1 o 9136.87 9112.15 178.68
    1 3 1 o 12080.60 11883.30 209.44
    2 3 1 o 19122.10 19123.00 325.86
    3 3 1 o 132699.00 134296.00 3035.17
    4 3 1 o 1495.51 1239.88 59.10
    5 3 1 o 2693.35 2678.06 86.35
    6 3 1 o 9663.04 9574.64 212.06
    7 3 1 o 103798.00 109518.00 1904.27
    8 3 1 o 11877.70 12416.30 242.63
    9 3 1 o 1940.29 1724.06 97.61
    10 3 1 o 59646.00 61284.10 938.01
    11 3 1 o 856.51 786.67 92.95
    12 3 1 o 17285.70 17819.50 354.29
    13 3 1 o 1689.86 1668.10 102.25
    14 3 1 < 97.60 10.45 73.03
    15 3 1 o 14929.50 15015.50 483.74
    -15 4 1 o 504.60 556.91 89.63
    -14 4 1 o 888.38 910.82 82.33
    -13 4 1 o 25965.70 26265.80 527.38
    -12 4 1 o 1326.63 1200.64 84.99
    -11 4 1 < 37.84 33.77 60.42
    -10 4 1 < 13.28 10.34 48.47
    -9 4 1 o 19221.80 19545.50 391.10
    -8 4 1 o 31487.30 33231.90 606.29
    -7 4 1 o 14715.40 15006.70 282.02
    -6 4 1 o 73426.90 73069.50 1220.10
    -5 4 1 o 110349.00 110456.00 1807.24
    -4 4 1 o 127781.00 126576.00 1899.85
    -3 4 1 o 89978.00 90358.70 1462.39
    -2 4 1 o 3047.28 2741.43 63.13
    -1 4 1 o 22750.10 22154.50 322.51
    0 4 1 o 73481.40 70847.40 1542.18
    1 4 1 o 10586.50 10379.80 185.86
    2 4 1 o 252764.00 251935.00 5150.57
    3 4 1 o 62408.00 62055.90 1025.41
    4 4 1 o 98544.80 98224.10 1609.14
    5 4 1 o 82718.10 83526.40 1516.56
    6 4 1 o 119.51 22.18 35.85
    7 4 1 o 2737.53 2710.09 99.62
    8 4 1 o 14538.10 15049.90 267.96
    9 4 1 o 297.44 157.79 57.76
    10 4 1 o 5876.53 6038.80 157.43
    11 4 1 o 43597.00 44088.30 707.97
    12 4 1 o 593.57 524.44 79.67
    13 4 1 < 112.87 56.93 65.06
    14 4 1 < 19.92 34.38 74.36
    15 4 1 o 6278.85 6031.74 279.61
    -15 5 1 o 6988.67 7205.02 232.47
    -14 5 1 o 4438.90 4651.42 160.05
    -13 5 1 < 102.91 11.87 65.06
    -12 5 1 o 5206.41 5341.47 163.38
    -11 5 1 o 15678.80 15525.20 340.99
    -10 5 1 o 297.45 262.41 55.77
    -9 5 1 o 33937.20 34577.80 654.70
    -8 5 1 < 58.43 5.03 39.84
    -7 5 1 o 74700.90 75092.50 1245.09
    -6 5 1 o 7632.87 6796.08 152.84
    -5 5 1 o 43372.40 42907.50 669.09
    -4 5 1 o 14827.70 15028.00 245.68
    -3 5 1 o 135634.00 133496.00 2006.99
    -2 5 1 o 22622.70 22122.20 325.18
    -1 5 1 o 58015.40 55555.20 754.17
    0 5 1 o 5592.25 4822.29 101.06
    1 5 1 o 720811.00 680380.00 15698.20
    2 5 1 o 27738.50 27273.60 427.64
    3 5 1 o 36577.50 35284.90 612.42
    4 5 1 o 7772.46 7535.21 196.11
    5 5 1 o 23576.40 22968.50 411.66
    6 5 1 o 11419.80 11466.00 244.67
    7 5 1 o 8833.32 8820.62 204.68
    8 5 1 o 1011.25 906.57 67.73
    9 5 1 o 69736.90 70451.50 1081.35
    10 5 1 o 5078.99 4987.94 147.45
    11 5 1 o 4205.91 4278.64 150.09
    12 5 1 o 1503.27 1479.00 102.92
    13 5 1 o 9216.50 9287.45 239.81
    14 5 1 < -1.99 75.50 74.36
    -15 6 1 o 3431.14 3301.08 158.71
    -14 6 1 o 1019.86 1107.12 84.32
    -13 6 1 o 50273.70 49123.20 866.42
    -12 6 1 o 4280.21 4207.75 136.81
    -11 6 1 o 428.24 312.24 66.39
    -10 6 1 o 6206.84 6254.35 169.39
    -9 6 1 o 27565.00 27119.00 489.17
    -8 6 1 o 4450.93 4408.97 120.89
    -7 6 1 o 313.38 210.71 39.84
    -6 6 1 o 53493.70 53019.50 822.88
    -5 6 1 o 91298.20 91884.40 1372.82
    -4 6 1 o 46370.20 47065.60 771.69
    -3 6 1 o 95278.40 93221.70 1417.88
    -2 6 1 o 3269.66 3375.85 69.10
    -1 6 1 o 9643.92 8900.75 164.35
    0 6 1 o 9158.72 8997.76 186.32
    1 6 1 o 83730.60 82057.70 1248.36
    2 6 1 o 37209.20 36881.90 568.68
    3 6 1 o 91404.30 86292.40 1366.13
    4 6 1 o 5809.29 5761.99 142.87
    5 6 1 o 78911.50 78929.90 1301.14
    6 6 1 o 13722.90 14383.40 260.04
    7 6 1 o 4953.44 4910.16 142.82
    8 6 1 o 31750.40 31595.50 482.10
    9 6 1 o 5434.62 5235.03 138.82
    10 6 1 o 928.88 751.45 73.70
    11 6 1 o 70500.70 69174.00 1099.40
    12 6 1 o 867.79 740.38 78.35
    13 6 1 o 715.74 601.22 81.67
    14 6 1 o 3462.35 3267.77 179.29
    -15 7 1 o 1847.90 1888.64 136.12
    -14 7 1 o 7016.56 6968.38 207.23
    -13 7 1 o 13780.00 13516.90 287.06
    -12 7 1 o 5353.78 5300.01 155.41
    -11 7 1 o 7691.87 7743.58 185.34
    -10 7 1 < 127.47 28.92 49.79
    -9 7 1 o 100675.00 98723.20 1661.95
    -8 7 1 o 30032.20 28979.30 524.64
    -7 7 1 o 13607.60 13372.60 258.64
    -6 7 1 o 27312.80 28739.80 472.38
    -5 7 1 o 65248.70 65888.90 1079.37
    -4 7 1 o 2273.98 1931.23 69.07
    -3 7 1 o 10156.10 10631.80 172.28
    -2 7 1 o 307.41 226.99 25.23
    -1 7 1 o 967.50 800.66 40.51
    0 7 1 o 1516.19 1379.43 46.49
    1 7 1 o 37992.50 37682.10 580.04
    2 7 1 o 450.17 347.03 30.54
    3 7 1 o 21774.80 21772.80 378.47
    4 7 1 o 17303.70 17264.30 310.84
    5 7 1 o 27013.90 27239.90 469.71
    6 7 1 o 913.62 604.77 56.44
    7 7 1 o 124611.00 125125.00 1737.85
    8 7 1 o 13815.20 14022.10 240.65
    9 7 1 o 282.17 176.26 60.42
    10 7 1 o 14652.90 14689.90 285.80
    11 7 1 o 6719.93 6519.08 174.69
    12 7 1 o 3312.38 3436.21 134.81
    13 7 1 o 2338.65 2168.36 138.78
    14 7 1 o 1183.86 1178.53 140.76
    -15 8 1 o 3366.09 3473.68 163.36
    -14 8 1 < 6.64 5.83 65.06
    -13 8 1 o 5603.45 5578.93 163.38
    -12 8 1 o 31591.90 31135.10 573.47
    -11 8 1 < 128.80 46.42 52.45
    -10 8 1 o 33327.20 33402.80 587.08
    -9 8 1 o 1863.25 1722.85 90.97
    -8 8 1 o 4692.67 4648.28 126.86
    -7 8 1 o 59084.20 59916.80 1000.07
    -6 8 1 o 10853.10 11000.30 212.06
    -5 8 1 o 8774.78 9026.14 174.82
    -4 8 1 o 2184.91 1861.71 66.41
    -3 8 1 o 158876.00 155273.00 2583.01
    -2 8 1 o 28652.70 28439.10 413.69
    -1 8 1 o 5158.39 4543.47 112.30
    0 8 1 o 1803.12 1656.97 57.78
    1 8 1 o 86366.20 81943.00 1118.99
    2 8 1 o 4258.26 4433.64 99.00
    3 8 1 o 99.59 60.86 31.87
    4 8 1 o 34113.80 35828.50 581.09
    5 8 1 o 150240.00 153830.00 2450.72
    6 8 1 o 24705.90 24090.90 400.73
    7 8 1 o 5581.99 5584.26 128.21
    8 8 1 o 14563.20 14624.70 251.95
    9 8 1 o 6026.64 5948.49 175.36
    10 8 1 o 1148.68 1013.13 81.00
    11 8 1 o 6404.95 6331.91 189.96
    12 8 1 o 17150.70 16913.10 342.28
    13 8 1 o 3138.91 2896.05 151.40
    14 8 1 o 14071.50 13809.60 394.68
    -14 9 1 < -1.33 4.27 66.39
    -13 9 1 < 114.20 88.23 62.41
    -12 9 1 o 439.53 355.50 77.02
    -11 9 1 o 28044.40 27632.10 507.54
    -10 9 1 o 25244.30 25704.20 465.64
    -9 9 1 o 9722.78 9533.19 209.96
    -8 9 1 o 6544.03 6310.51 155.45
    -7 9 1 o 1098.24 954.95 61.75
    -6 9 1 o 4166.63 3997.25 110.92
    -5 9 1 o 20981.70 20735.40 370.74
    -4 9 1 o 56085.70 54028.00 852.64
    -3 9 1 o 55324.00 53936.40 843.83
    -2 9 1 o 179020.00 176975.00 2658.12
    -1 9 1 o 3261.36 2767.97 91.00
    0 9 1 o 201891.00 196895.00 4231.90
    1 9 1 o 85627.20 82408.20 1288.19
    2 9 1 o 1304.20 1282.06 62.42
    3 9 1 o 19598.10 20371.10 320.25
    4 9 1 o 29917.30 29798.30 473.83
    5 9 1 o 1452.23 1377.65 65.07
    6 9 1 o 60833.50 60712.80 938.64
    7 9 1 o 9616.77 9422.79 181.41
    8 9 1 o 32718.80 32221.90 535.92
    9 9 1 o 18130.20 17839.10 335.74
    10 9 1 < 126.15 154.77 74.36
    11 9 1 < 120.83 122.57 64.40
    12 9 1 o 861.82 777.14 78.35
    13 9 1 o 12900.00 12278.80 310.27
    14 9 1 o 2561.78 2463.08 150.07
    -14 10 1 o 519.87 529.37 92.95
    -13 10 1 o 12624.40 12219.90 354.79
    -12 10 1 o 12416.90 12147.30 264.45
    -11 10 1 o 6395.70 6400.11 205.24
    -10 10 1 o 13845.70 13397.10 279.79
    -9 10 1 o 28527.40 27734.90 507.02
    -8 10 1 o 8147.31 7970.66 182.71
    -7 10 1 o 551.09 529.34 50.46
    -6 10 1 o 33869.10 34594.00 588.35
    -5 10 1 < 54.44 2.06 31.20
    -4 10 1 o 3009.31 2842.80 75.71
    -3 10 1 o 34307.10 32947.50 499.48
    -2 10 1 o 13641.00 14051.60 217.54
    -1 10 1 o 279510.00 275863.00 5915.95
    0 10 1 o 10842.80 9636.70 166.22
    1 10 1 o 2177.00 2086.42 71.73
    2 10 1 o 35327.30 34317.20 549.65
    3 10 1 o 36743.40 36388.50 572.97
    4 10 1 o 38882.20 39078.30 606.95
    5 10 1 o 2544.87 2592.62 90.98
    6 10 1 o 3406.33 3163.73 108.25
    7 10 1 o 42579.00 43565.80 677.84
    8 10 1 o 851.87 783.91 67.06
    9 10 1 o 6404.53 6159.95 179.34
    10 10 1 o 239.02 215.16 63.74
    11 10 1 o 27747.80 27671.90 477.55
    12 10 1 o 6308.97 6110.64 195.93
    13 10 1 o 441.52 403.71 78.35
    14 10 1 o 4720.98 4344.82 228.45
    -14 11 1 o 8211.09 7909.10 272.99
    -13 11 1 o 1699.83 1794.07 104.91
    -12 11 1 o 2288.18 2064.21 114.87
    -11 11 1 o 52945.70 51750.00 906.01
    -10 11 1 o 354.54 311.11 59.75
    -9 11 1 o 3176.98 3152.16 114.89
    -8 11 1 o 37957.50 38037.80 656.02
    -7 11 1 o 10060.90 10068.70 208.66
    -6 11 1 o 39478.50 41408.40 672.62
    -5 11 1 o 28858.20 29461.60 424.91
    -4 11 1 o 6252.76 6335.88 131.55
    -3 11 1 o 34336.60 33579.80 502.67
    -2 11 1 o 1361.27 1257.60 64.41
    -1 11 1 o 9783.05 9255.71 182.80
    0 11 1 < 77.68 10.66 29.88
    1 11 1 o 14840.00 14976.50 222.19
    2 11 1 o 1276.91 1144.13 68.39
    3 11 1 o 57897.70 57712.00 824.87
    4 11 1 o 31404.20 32221.50 468.39
    5 11 1 o 23102.70 22778.60 424.56
    6 11 1 o 13697.50 13636.50 254.61
    7 11 1 o 476.05 381.54 57.76
    8 11 1 o 16976.90 17184.10 309.81
    9 11 1 o 18604.10 17873.40 349.01
    10 11 1 o 17596.70 17360.90 360.27
    11 11 1 o 742.30 680.55 73.70
    12 11 1 o 5414.04 5330.59 183.30
    13 11 1 o 26250.20 25291.40 545.87
    -14 12 1 o 1343.22 1277.05 120.84
    -13 12 1 o 2868.66 3009.40 141.44
    -12 12 1 < 91.62 60.21 64.40
    -11 12 1 o 8452.94 8259.41 202.60
    -10 12 1 o 2199.28 2365.23 102.26
    -9 12 1 o 428.25 484.67 63.74
    -8 12 1 o 6566.40 6713.12 160.76
    -7 12 1 o 97776.10 100113.00 1613.09
    -6 12 1 o 16616.30 16578.80 283.27
    -5 12 1 o 13088.60 13220.80 215.40
    -4 12 1 o 11311.90 11471.40 196.10
    -3 12 1 o 201.84 135.03 34.52
    -2 12 1 o 1073.69 975.32 58.43
    -1 12 1 o 41755.90 41016.00 647.88
    0 12 1 o 186.57 109.28 31.87
    1 12 1 o 2401.38 2172.31 71.72
    2 12 1 o 10754.60 10400.80 190.11
    3 12 1 o 250.30 101.83 40.50
    4 12 1 o 13628.00 13477.40 231.37
    5 12 1 o 53397.60 53103.40 771.38
    6 12 1 o 11563.00 11766.00 225.30
    7 12 1 o 18076.80 18074.80 323.14
    8 12 1 o 7346.37 7224.92 175.37
    9 12 1 o 60516.60 60566.00 1041.47
    10 12 1 o 200.51 67.38 63.74
    11 12 1 o 4132.66 4124.45 148.76
    12 12 1 < 9.96 13.64 69.05
    13 12 1 o 12943.00 12411.70 363.42
    -13 13 1 o 257.61 182.43 79.01
    -12 13 1 o 7743.04 7939.67 212.56
    -11 13 1 o 7037.49 7247.71 180.01
    -10 13 1 o 5379.14 5595.18 180.65
    -9 13 1 o 1103.53 1070.11 73.04
    -8 13 1 o 1823.39 1783.17 89.64
    -7 13 1 o 16067.20 15827.30 279.21
    -6 13 1 o 4130.37 3908.88 108.92
    -5 13 1 o 136564.00 136809.00 2045.47
    -4 13 1 o 26451.00 26086.00 402.72
    -3 13 1 o 837.94 794.20 59.76
    -2 13 1 o 1343.32 1384.26 64.41
    -1 13 1 o 14668.30 14386.50 254.69
    0 13 1 o 2747.43 2497.01 81.69
    1 13 1 o 23591.80 23019.60 363.42
    2 13 1 o 18992.20 18685.40 282.73
    3 13 1 o 141999.00 142290.00 1852.79
    4 13 1 o 3132.68 3146.18 97.63
    5 13 1 o 18662.20 18952.50 303.27
    6 13 1 o 340.60 247.21 55.11
    7 13 1 o 20925.80 20840.40 366.42
    8 13 1 o 368.48 205.95 90.96
    9 13 1 o 440.19 341.27 67.06
    10 13 1 o 16759.50 16078.50 333.63
    11 13 1 o 1231.68 1282.70 95.61
    12 13 1 o 9817.54 9479.75 257.74
    13 13 1 o 5542.85 5605.96 225.80
    -13 14 1 o 954.78 1044.30 99.59
    -12 14 1 o 3919.36 3822.86 165.35
    -11 14 1 o 1916.31 1894.83 97.61
    -10 14 1 < 31.20 81.15 50.46
    -9 14 1 o 7985.49 8099.51 172.05
    -8 14 1 o 29709.10 29584.10 481.06
    -7 14 1 o 13608.00 13290.40 245.91
    -6 14 1 o 32955.90 32817.20 579.19
    -5 14 1 < 110.88 60.03 43.82
    -4 14 1 o 40768.50 41111.10 598.49
    -3 14 1 o 3826.29 3793.79 112.91
    -2 14 1 o 4266.95 4392.41 116.90
    -1 14 1 o 49213.40 49135.10 830.76
    0 14 1 o 88478.10 89606.70 1338.74
    1 14 1 o 243.00 201.11 40.50
    2 14 1 o 98797.60 97909.70 1310.51
    3 14 1 o 13580.80 13536.40 209.40
    4 14 1 o 18430.10 18504.80 299.27
    5 14 1 o 707.78 620.47 59.09
    6 14 1 o 4912.29 4824.31 136.16
    7 14 1 o 16687.20 17104.50 307.13
    8 14 1 o 5858.98 6057.44 170.70
    9 14 1 o 4350.60 4253.58 142.12
    10 14 1 o 13920.90 13430.30 291.04
    11 14 1 o 3301.72 3472.18 150.08
    12 14 1 o 331.97 420.94 77.02
    -13 15 1 o 697.16 895.26 87.64
    -12 15 1 o 10294.10 9952.72 268.38
    -11 15 1 o 26808.00 26513.40 554.59
    -10 15 1 o 2877.30 2831.74 110.23
    -9 15 1 o 342.59 292.32 53.78
    -8 15 1 < 50.46 7.16 55.77
    -7 15 1 o 5121.49 5145.74 150.10
    -6 15 1 o 2348.75 2388.11 98.28
    -5 15 1 o 4101.79 4054.14 114.23
    -4 15 1 o 77334.60 77251.30 1096.84
    -3 15 1 o 62298.70 60719.80 975.35
    -2 15 1 o 17161.20 17006.40 307.89
    -1 15 1 o 2110.39 2143.32 94.96
    0 15 1 o 3919.22 3718.70 115.56
    1 15 1 o 84719.50 84415.10 1192.53
    2 15 1 o 25246.50 25802.80 425.26
    3 15 1 < 111.54 69.94 41.83
    4 15 1 o 5371.57 5268.75 123.54
    5 15 1 o 622.12 514.41 58.43
    6 15 1 o 22348.60 22401.60 386.40
    7 15 1 o 187.89 159.02 57.10
    8 15 1 o 1603.57 1741.71 114.87
    9 15 1 o 23991.10 23823.00 446.17
    10 15 1 o 16629.70 15393.90 435.94
    11 15 1 o 237.69 140.98 73.70
    12 15 1 o 7215.84 7287.01 215.86
    -12 16 1 o 7483.52 7277.14 223.17
    -11 16 1 < 134.11 46.34 73.03
    -10 16 1 o 28560.20 27807.20 583.92
    -9 16 1 o 7354.49 7424.25 217.87
    -8 16 1 o 29553.80 29198.50 596.72
    -7 16 1 o 207.15 165.84 57.10
    -6 16 1 o 6309.77 6633.00 158.76
    -5 16 1 o 18368.30 18478.20 303.19
    -4 16 1 o 15332.90 14917.40 283.18
    -3 16 1 o 6448.15 6236.80 155.44
    -2 16 1 o 159.34 153.45 41.83
    -1 16 1 o 7266.14 7429.35 158.12
    0 16 1 o 784.81 769.36 54.45
    1 16 1 o 6285.51 6223.72 150.13
    2 16 1 < 107.56 15.44 47.14
    3 16 1 o 15073.30 14946.00 279.86
    4 16 1 o 514.57 576.86 47.80
    5 16 1 o 9523.15 9756.20 180.72
    6 16 1 o 40600.90 41238.20 703.21
    7 16 1 o 458.12 436.10 61.08
    8 16 1 o 15945.40 15756.90 317.02
    9 16 1 o 938.85 1039.21 77.68
    10 16 1 o 1083.60 1087.57 98.27
    11 16 1 o 16346.20 16022.70 435.93
    12 16 1 o 2237.73 2419.78 201.86
    -12 17 1 o 1447.48 1553.95 122.17
    -11 17 1 o 6268.95 6000.62 205.89
    -10 17 1 o 1439.52 1546.16 101.59
    -9 17 1 o 44181.10 44116.80 772.27
    -8 17 1 o 8418.56 8439.84 204.60
    -7 17 1 o 2953.81 3331.28 133.48
    -6 17 1 o 3423.36 3381.69 113.56
    -5 17 1 o 17218.10 16911.80 314.43
    -4 17 1 o 41760.40 41773.60 670.74
    -3 17 1 o 158.01 87.19 51.79
    -2 17 1 o 18634.80 18950.30 332.48
    -1 17 1 o 169.97 186.31 53.11
    0 17 1 o 1382.47 1498.56 68.39
    1 17 1 o 9062.07 9086.79 176.74
    2 17 1 o 7273.60 7266.53 170.07
    3 17 1 o 1711.19 1867.44 87.65
    4 17 1 o 16624.20 16441.30 308.45
    5 17 1 o 14429.80 14622.60 237.27
    6 17 1 o 18384.80 18767.20 321.10
    7 17 1 o 42231.50 42703.50 816.28
    8 17 1 < 104.90 58.50 57.76
    9 17 1 < 16.60 1.68 63.74
    10 17 1 < 195.86 258.07 69.71
    11 17 1 o 2640.78 2327.35 177.29
    -11 18 1 o 910.96 1001.23 92.29
    -10 18 1 o 3740.02 3635.47 162.03
    -9 18 1 o 735.66 749.64 84.32
    -8 18 1 o 2579.81 2840.66 114.22
    -7 18 1 o 12806.90 13100.50 254.50
    -6 18 1 o 486.67 466.32 59.76
    -5 18 1 o 13570.10 13223.20 265.82
    -4 18 1 o 4975.45 5425.90 150.77
    -3 18 1 o 110269.00 110593.00 1675.00
    -2 18 1 o 6463.95 6604.40 156.10
    -1 18 1 o 22050.50 22169.60 376.43
    0 18 1 o 18700.00 18528.60 327.12
    1 18 1 o 16495.60 16389.70 295.82
    2 18 1 o 8034.94 7769.76 168.07
    3 18 1 o 2055.16 2036.71 100.27
    4 18 1 o 4048.43 3904.72 135.48
    5 18 1 o 47232.10 46650.00 757.33
    6 18 1 o 630.76 609.83 72.37
    7 18 1 o 12677.70 12266.60 268.44
    8 18 1 o 2869.99 2873.44 113.55
    9 18 1 o 565.68 619.93 69.71
    10 18 1 o 5456.41 5121.19 223.81
    11 18 1 o 4373.59 4047.12 212.50
    -11 19 1 < 65.07 124.79 75.02
    -10 19 1 o 14372.40 13454.10 392.02
    -9 19 1 o 17311.60 16660.50 386.78
    -8 19 1 o 2956.36 3100.47 145.43
    -7 19 1 o 10402.70 10616.20 249.80
    -6 19 1 o 537.79 416.23 70.38
    -5 19 1 o 243.66 241.60 67.72
    -4 19 1 o 2672.81 2720.71 119.53
    -3 19 1 o 7982.13 7692.08 186.67
    -2 19 1 o 59101.40 59164.00 920.83
    -1 19 1 o 6595.46 6876.41 160.75
    0 19 1 o 36007.40 37122.40 581.86
    1 19 1 o 49765.70 50783.10 784.35
    2 19 1 o 10294.10 10570.20 212.62
    3 19 1 o 2719.26 2541.46 120.19
    4 19 1 o 6786.51 6837.31 176.69
    5 19 1 o 4963.16 4997.60 162.05
    6 19 1 o 4807.03 4978.02 142.79
    7 19 1 o 5619.44 5666.13 157.41
    8 19 1 o 9481.51 9362.69 218.55
    9 19 1 o 5835.80 5607.83 193.93
    10 19 1 o 1052.39 1226.57 95.61
    -10 20 1 o 6848.94 6628.07 213.20
    -9 20 1 o 9769.19 9801.78 261.07
    -8 20 1 o 800.07 918.90 86.32
    -7 20 1 o 6294.43 6256.46 195.27
    -6 20 1 o 16598.90 16616.30 353.58
    -5 20 1 o 6018.88 6103.85 167.38
    -4 20 1 o 1246.95 1204.57 92.29
    -3 20 1 < 45.15 6.20 52.45
    -2 20 1 o 13475.40 13252.70 258.50
    -1 20 1 o 23598.40 24091.90 443.58
    0 20 1 o 277.53 242.10 58.43
    1 20 1 o 2832.83 2679.51 113.55
    2 20 1 o 8126.88 7927.72 194.64
    3 20 1 o 8834.68 8644.71 203.94
    4 20 1 o 25998.80 25396.80 462.20
    5 20 1 o 464.76 439.17 75.03
    6 20 1 < 90.96 150.77 62.41
    7 20 1 < 81.00 43.71 70.38
    8 20 1 o 421.60 456.40 78.35
    9 20 1 o 2953.64 3002.74 158.04
    -9 21 1 o 431.56 342.39 81.66
    -8 21 1 o 19938.90 20096.70 432.72
    -7 21 1 < 124.15 40.49 83.65
    -6 21 1 o 39342.20 38603.20 712.07
    -5 21 1 < 160.67 202.37 64.40
    -4 21 1 < 88.30 88.01 63.74
    -3 21 1 o 7795.88 7978.22 188.65
    -2 21 1 o 193.87 257.04 59.75
    -1 21 1 < 96.27 69.33 53.78
    0 21 1 o 4887.31 4565.40 155.41
    1 21 1 o 10540.70 10755.90 220.58
    2 21 1 o 398.36 319.57 63.07
    3 21 1 o 1175.91 1337.01 82.33
    4 21 1 o 8101.21 7780.12 198.61
    5 21 1 < 108.22 85.54 61.75
    6 21 1 o 1586.94 1705.71 113.54
    7 21 1 o 745.62 780.32 104.90
    8 21 1 o 23105.10 22181.20 511.87
    9 21 1 o 4736.34 4654.36 183.96
    -8 22 1 < 64.40 137.65 87.64
    -7 22 1 o 21295.20 20410.70 536.42
    -6 22 1 o 24190.90 24307.00 520.60
    -5 22 1 o 1387.73 1450.09 108.89
    -4 22 1 o 8164.52 8394.15 195.29
    -3 22 1 o 1410.30 1446.09 91.63
    -2 22 1 o 8211.04 8199.17 209.91
    -1 22 1 o 571.00 664.82 77.02
    0 22 1 o 2610.97 2525.05 118.86
    1 22 1 < 27.88 30.42 53.11
    2 22 1 o 21816.80 22000.90 388.27
    3 22 1 o 296.12 314.52 61.75
    4 22 1 o 26586.20 25504.20 430.23
    5 22 1 o 9065.34 8809.48 263.05
    6 22 1 o 416.29 416.62 96.94
    7 22 1 o 1565.03 1752.34 130.14
    8 22 1 o 1286.11 1231.78 124.16
    -7 23 1 o 9347.52 9057.67 301.58
    -6 23 1 o 1394.36 1463.64 122.84
    -5 23 1 o 28063.90 27836.40 592.52
    -4 23 1 < 104.90 56.37 73.70
    -3 23 1 o 320.02 280.89 66.39
    -2 23 1 o 17668.00 16995.80 344.27
    -1 23 1 o 6093.33 6643.41 165.38
    0 23 1 o 13527.40 13508.00 272.43
    1 23 1 o 16379.70 16662.40 309.04
    2 23 1 o 7353.62 7424.01 182.66
    3 23 1 o 32264.30 32217.40 588.70
    4 23 1 o 1049.07 1119.65 96.94
    5 23 1 o 3463.72 3448.06 193.90
    6 23 1 o 626.11 684.26 106.23
    7 23 1 o 3061.21 3045.25 189.91
    -6 24 1 < 154.70 186.25 91.62
    -5 24 1 o 3105.74 3180.51 161.36
    -4 24 1 o 5759.54 5967.82 211.20
    -3 24 1 o 9038.73 8930.47 263.05
    -2 24 1 o 7433.97 7598.54 223.18
    -1 24 1 o 20566.10 20548.20 406.82
    0 24 1 o 15189.50 15046.10 344.88
    1 24 1 o 1108.84 1235.18 91.63
    2 24 1 o 10528.40 10546.20 265.07
    3 24 1 o 2600.93 2240.39 164.01
    4 24 1 o 420.28 564.58 102.25
    5 24 1 o 358.53 380.64 99.59
    6 24 1 < 194.53 198.07 124.82
    -5 25 1 < 66.39 78.48 98.93
    -4 25 1 o 11768.70 11017.60 386.64
    -3 25 1 o 8350.83 8377.54 263.70
    -2 25 1 o 1086.92 1129.27 102.25
    -1 25 1 < 205.82 156.80 80.34
    0 25 1 o 307.40 195.44 98.93
    1 25 1 o 2111.56 2315.26 159.36
    2 25 1 o 6275.57 5998.20 276.95
    3 25 1 o 1059.03 1157.32 128.81
    4 25 1 o 995.94 934.18 139.43
    -3 26 1 o 1540.44 1609.45 212.48
    -2 26 1 < 318.69 359.67 146.07
    -1 26 1 o 7764.01 7813.77 316.83
    0 26 1 o 2011.92 2042.66 160.02
    1 26 1 < 29.88 138.21 96.27
    2 26 1 < 222.42 99.09 103.57
    -16 0 2 o 4784.27 5107.20 244.39
    -14 0 2 o 10668.40 10845.50 366.73
    -12 0 2 o 5638.23 5368.30 237.11
    -10 0 2 o 29573.90 30436.80 816.82
    -8 0 2 o 33252.70 33500.60 895.72
    -6 0 2 o 86309.60 87414.60 2239.05
    -4 0 2 o 85726.80 87335.60 2201.93
    -2 0 2 o 247346.00 241437.00 6798.83
    0 0 2 o 31377.40 30273.50 805.76
    2 0 2 o 226813.00 220779.00 6584.40
    4 0 2 o 15911.20 15504.00 442.76
    6 0 2 o 73380.80 74038.20 1916.72
    8 0 2 o 34206.50 36662.90 935.45
    10 0 2 o 68551.00 68870.70 1517.78
    12 0 2 o 400.35 243.80 109.55
    14 0 2 o 7291.86 6270.51 564.54
    -16 1 2 o 620.79 483.93 79.67
    -15 1 2 o 1446.15 1424.10 94.95
    -14 1 2 o 5440.71 5494.60 172.01
    -13 1 2 o 378.45 317.57 65.73
    -12 1 2 o 72167.70 74301.90 1352.26
    -11 1 2 o 6065.92 6173.32 168.72
    -10 1 2 o 2302.23 1997.98 116.21
    -9 1 2 o 11486.10 11210.40 249.91
    -8 1 2 < 99.59 10.46 37.18
    -7 1 2 o 4003.51 3850.14 109.60
    -6 1 2 o 12834.40 12670.10 259.44
    -5 1 2 o 71709.40 73694.20 1082.42
    -4 1 2 o 65218.80 67743.50 1187.82
    -3 1 2 o 81318.70 81330.30 1202.88
    -2 1 2 o 46909.50 46173.40 694.62
    -1 1 2 o 11999.70 11948.50 183.69
    0 1 2 o 4659.09 4508.25 77.19
    1 1 2 o 3948.68 3737.11 166.22
    2 1 2 o 166792.00 155619.00 4120.71
    3 1 2 o 58752.90 60166.90 1244.08
    4 1 2 o 21934.80 22919.00 423.34
    5 1 2 o 44329.10 44690.60 829.44
    6 1 2 o 15131.30 15458.60 311.99
    7 1 2 o 139.43 89.89 40.50
    8 1 2 o 2469.09 2604.81 102.93
    9 1 2 o 4418.07 4337.20 140.14
    10 1 2 o 8305.52 8011.83 195.32
    11 1 2 o 5994.54 6200.25 174.02
    12 1 2 o 52767.50 53318.90 858.08
    13 1 2 < 132.79 32.60 71.70
    14 1 2 < 275.53 193.39 120.17
    -16 2 2 o 21692.80 21916.70 528.46
    -15 2 2 o 9619.63 9579.18 245.12
    -14 2 2 o 697.16 825.24 75.69
    -13 2 2 o 22173.20 22906.50 456.14
    -12 2 2 < 175.94 34.08 71.70
    -11 2 2 o 33292.80 34014.60 749.57
    -10 2 2 o 3591.04 3813.76 122.20
    -9 2 2 o 9909.92 10401.20 223.31
    -8 2 2 o 130053.00 134920.00 2370.90
    -7 2 2 o 10698.50 10964.50 226.06
    -6 2 2 o 247.65 22.19 37.18
    -5 2 2 o 56555.20 55239.10 861.15
    -4 2 2 o 47543.70 49589.20 788.24
    -3 2 2 o 1217.35 1068.86 30.55
    -2 2 2 o 45547.80 45252.60 744.54
    -1 2 2 o 6128.53 5838.32 99.85
    0 2 2 o 521.28 437.36 25.90
    1 2 2 o 6701.08 6824.31 266.21
    2 2 2 o 9283.27 8749.49 214.96
    3 2 2 o 2369.52 2523.09 80.38
    4 2 2 o 78941.00 78415.00 2046.84
    5 2 2 o 16196.30 16660.30 324.79
    6 2 2 o 23515.20 24689.50 461.53
    7 2 2 o 1409.07 1409.64 78.36
    8 2 2 o 77329.30 82087.10 1435.94
    9 2 2 o 13438.60 14606.00 296.48
    10 2 2 o 356.53 222.47 66.39
    11 2 2 o 24853.80 25101.10 437.63
    12 2 2 o 1655.34 1585.54 109.56
    13 2 2 o 16093.40 16230.60 323.65
    14 2 2 < 86.31 69.16 172.62
    -15 3 2 o 15644.50 15184.90 348.87
    -14 3 2 o 5693.27 6060.62 183.98
    -13 3 2 o 1316.00 1207.96 86.32
    -12 3 2 o 679.23 639.88 79.01
    -11 3 2 o 11307.80 11930.00 257.84
    -10 3 2 o 18839.20 19788.20 385.73
    -9 3 2 o 43157.90 45091.00 816.20
    -8 3 2 o 3128.12 2990.52 102.28
    -7 3 2 o 48307.50 50064.10 899.34
    -6 3 2 o 171075.00 176564.00 3100.46
    -5 3 2 o 38087.90 39212.30 589.66
    -4 3 2 o 8959.62 8904.29 169.63
    -3 3 2 o 3124.42 3178.28 67.11
    -2 3 2 o 60930.10 58982.50 1109.00
    -1 3 2 o 6007.95 5394.89 111.10
    0 3 2 o 23829.90 23319.80 395.71
    1 3 2 o 2094.09 2130.40 53.15
    2 3 2 o 109246.00 107678.00 3961.26
    3 3 2 o 19030.40 18936.70 366.58
    4 3 2 o 214.45 56.35 37.18
    5 3 2 o 14731.00 15653.60 300.10
    6 3 2 o 110118.00 113351.00 2016.09
    7 3 2 o 26967.90 28338.40 528.76
    8 3 2 o 2296.38 2444.49 102.93
    9 3 2 o 35996.90 37632.50 698.66
    10 3 2 o 4055.92 4292.57 139.47
    11 3 2 o 3164.26 2966.17 130.82
    12 3 2 o 1007.23 925.19 110.22
    13 3 2 o 4977.58 4884.32 176.66
    14 3 2 o 10987.20 11460.00 644.43
    -15 4 2 o 2252.35 2419.29 121.51
    -14 4 2 o 15284.80 14962.00 339.57
    -13 4 2 < 154.03 138.94 60.42
    -12 4 2 o 677.24 716.01 81.67
    -11 4 2 o 264.25 261.86 56.43
    -10 4 2 o 42663.00 43064.50 812.29
    -9 4 2 o 33145.30 33966.90 733.35
    -8 4 2 o 1678.70 1619.31 81.68
    -7 4 2 o 50805.50 52176.40 944.85
    -6 4 2 o 33331.80 34257.70 626.50
    -5 4 2 o 7180.87 7529.09 136.94
    -4 4 2 o 8877.13 9158.57 154.32
    -3 4 2 o 14557.50 13526.90 321.72
    -2 4 2 o 28545.70 27881.50 477.12
    -1 4 2 o 127384.00 127175.00 2659.45
    0 4 2 o 3143.09 2801.67 93.03
    1 4 2 o 268105.00 259542.00 5417.48
    2 4 2 o 16716.90 16844.80 290.60
    3 4 2 o 18945.10 17800.10 330.44
    4 4 2 o 96679.10 97264.40 1582.81
    5 4 2 o 23399.30 23561.90 455.61
    6 4 2 o 1276.91 1212.85 79.68
    7 4 2 o 30818.80 30913.60 687.39
    8 4 2 < 38.51 53.78 46.47
    9 4 2 o 19992.50 20221.90 414.32
    10 4 2 o 38449.80 38428.90 699.80
    11 4 2 o 205.82 225.23 65.73
    12 4 2 o 721.72 618.47 82.33
    13 4 2 < -36.52 8.78 82.99
    14 4 2 o 12397.00 13532.40 456.47
    -15 5 2 o 2400.43 2466.61 173.97
    -14 5 2 o 835.26 891.82 79.68
    -13 5 2 o 1950.85 1881.18 102.92
    -12 5 2 o 8529.17 8496.49 314.89
    -11 5 2 o 2989.73 3267.29 128.17
    -10 5 2 o 26415.60 26462.70 521.01
    -9 5 2 o 1598.94 1395.90 87.65
    -8 5 2 o 70115.50 70236.10 1296.85
    -7 5 2 o 8801.75 8278.55 194.72
    -6 5 2 o 321.34 63.78 34.52
    -5 5 2 o 37842.20 37740.50 637.87
    -4 5 2 o 32417.30 32302.80 463.54
    -3 5 2 o 885.86 971.58 35.86
    -2 5 2 o 166037.00 163029.00 3911.84
    -1 5 2 o 4175.40 4151.36 103.02
    0 5 2 o 402816.00 396972.00 7806.12
    1 5 2 o 11296.40 10865.30 185.72
    2 5 2 o 26652.30 26150.50 413.90
    3 5 2 o 22136.50 21876.90 382.60
    4 5 2 o 3445.68 3572.91 91.01
    5 5 2 o 20383.80 20314.80 364.15
    6 5 2 o 1843.44 1780.81 78.36
    7 5 2 o 3523.41 3574.54 116.89
    8 5 2 o 88935.10 91341.90 1650.81
    9 5 2 o 3028.32 3304.05 121.53
    10 5 2 o 5779.94 5741.06 189.30
    11 5 2 o 1104.18 960.53 90.96
    12 5 2 o 13627.70 13868.50 282.42
    13 5 2 o 1085.58 983.20 116.19
    14 5 2 o 5819.14 5542.77 203.23
    -15 6 2 o 2003.99 2313.69 122.18
    -14 6 2 o 22697.20 22261.20 426.14
    -13 6 2 o 5032.13 4911.80 165.37
    -12 6 2 o 505.93 521.73 77.68
    -11 6 2 o 5866.36 5881.61 168.71
    -10 6 2 o 62548.10 62324.40 1170.47
    -9 6 2 o 2981.82 2909.40 100.94
    -8 6 2 o 2021.37 1853.65 82.34
    -7 6 2 o 45756.10 45676.70 769.53
    -6 6 2 o 63619.90 64372.20 1171.66
    -5 6 2 o 34059.90 34174.00 573.24
    -4 6 2 o 79107.80 82219.20 1308.21
    -3 6 2 o 1481.65 1474.45 47.82
    -2 6 2 o 16494.70 16010.20 227.85
    -1 6 2 o 27378.90 26308.00 466.89
    0 6 2 o 7268.21 7338.50 142.98
    1 6 2 o 9618.63 9254.89 176.95
    2 6 2 o 25514.30 24374.20 434.89
    3 6 2 o 8846.92 8624.70 218.75
    4 6 2 o 133807.00 133557.00 2183.22
    5 6 2 o 47592.20 48371.60 800.94
    6 6 2 o 19783.00 19816.10 359.32
    7 6 2 o 27396.20 27892.70 485.34
    8 6 2 o 2268.39 2110.46 102.93
    9 6 2 o 182.58 112.16 51.12
    10 6 2 o 49388.40 49061.40 792.23
    11 6 2 o 4442.35 4531.42 146.77
    12 6 2 o 1477.36 1410.13 92.29
    13 6 2 o 3833.68 3700.59 171.99
    14 6 2 o 20067.80 18856.30 456.60
    -15 7 2 o 3260.47 3247.71 150.07
    -14 7 2 o 21681.50 21561.00 410.83
    -13 7 2 o 675.90 627.83 81.67
    -12 7 2 o 9616.19 9057.46 216.57
    -11 7 2 o 1969.49 1963.14 100.93
    -10 7 2 o 61767.40 60019.00 1038.03
    -9 7 2 o 30395.20 29709.60 531.87
    -8 7 2 o 1341.29 1231.73 69.72
    -7 7 2 o 19007.30 19561.20 341.99
    -6 7 2 o 127131.00 127542.00 2073.14
    -5 7 2 o 1621.65 1503.51 56.45
    -4 7 2 o 1512.05 1210.68 55.12
    -3 7 2 o 197.19 55.57 29.21
    -2 7 2 o 737.05 637.33 31.21
    -1 7 2 o 205.82 127.70 25.89
    0 7 2 o 29580.40 30811.80 460.26
    1 7 2 o 11405.90 11259.80 192.95
    2 7 2 o 5633.49 5548.04 119.62
    3 7 2 o 24025.90 22960.80 383.78
    4 7 2 o 13128.20 12445.80 246.74
    5 7 2 o 754.29 757.47 51.79
    6 7 2 o 116764.00 116890.00 1917.89
    7 7 2 o 27636.90 28227.90 491.30
    8 7 2 o 14730.20 14899.80 293.83
    9 7 2 o 11053.20 10969.90 213.30
    10 7 2 o 29948.00 29881.80 471.07
    11 7 2 o 415.63 350.24 68.39
    12 7 2 o 7171.48 6930.92 190.63
    13 7 2 < 134.11 129.54 95.61
    14 7 2 o 27966.70 27344.50 658.96
    -15 8 2 o 1134.06 1241.69 90.30
    -14 8 2 o 5328.95 5171.35 177.32
    -13 8 2 o 30716.80 29522.00 551.40
    -12 8 2 < 130.13 18.17 55.11
    -11 8 2 o 34696.60 35042.60 607.68
    -10 8 2 o 357.20 314.96 53.78
    -9 8 2 o 476.71 416.66 52.45
    -8 8 2 o 25549.00 25728.10 449.91
    -7 8 2 o 523.20 521.74 53.12
    -6 8 2 o 29060.50 30150.40 568.34
    -5 8 2 o 7645.72 7889.73 144.22
    -4 8 2 o 150977.00 146884.00 2074.20
    -3 8 2 o 55549.30 55298.50 785.00
    -2 8 2 o 169.97 50.53 25.23
    -1 8 2 o 2911.94 2482.36 84.36
    0 8 2 o 12245.20 10914.40 211.54
    1 8 2 o 170.63 132.95 27.22
    2 8 2 o 5406.18 5279.61 111.63
    3 8 2 o 32195.00 32551.00 504.92
    4 8 2 o 184047.00 188188.00 2992.52
    5 8 2 o 10334.80 10184.10 208.05
    6 8 2 o 1102.24 1051.10 68.39
    7 8 2 o 345.25 155.89 49.80
    8 8 2 o 15214.90 14913.50 275.87
    9 8 2 o 1788.18 1644.80 98.94
    10 8 2 o 2434.33 2236.57 110.23
    11 8 2 o 35253.50 34924.10 588.25
    12 8 2 o 2096.94 2022.29 125.50
    13 8 2 o 16598.60 16403.30 373.48
    14 8 2 o 751.59 747.54 92.29
    -15 9 2 < 112.87 140.29 74.36
    -14 9 2 < 151.38 76.89 66.39
    -13 9 2 < 134.11 17.34 59.75
    -12 9 2 o 20514.50 20824.70 418.84
    -11 9 2 o 10794.00 10409.10 231.21
    -10 9 2 o 5991.90 5783.10 167.38
    -9 9 2 < 90.29 14.00 44.48
    -8 9 2 o 3531.20 3449.87 108.25
    -7 9 2 o 34090.60 33808.20 584.91
    -6 9 2 o 9508.78 9469.08 173.47
    -5 9 2 o 35612.10 35705.00 608.15
    -4 9 2 o 22250.20 23163.10 357.64
    -3 9 2 o 189184.00 188006.00 2601.67
    -2 9 2 o 2774.93 2437.27 77.71
    -1 9 2 o 48693.50 48216.00 693.10
    0 9 2 o 71470.90 69661.40 1080.03
    1 9 2 o 57631.90 57742.30 961.79
    2 9 2 o 8562.86 8837.39 159.54
    3 9 2 o 104294.00 102794.00 1564.46
    4 9 2 o 2879.76 2838.92 92.32
    5 9 2 o 55496.10 56119.80 932.48
    6 9 2 o 7491.28 7502.27 170.76
    7 9 2 o 21690.10 21464.90 398.45
    8 9 2 o 20032.30 19795.10 345.13
    9 9 2 o 1987.40 1861.10 96.28
    10 9 2 o 254.29 165.27 62.41
    11 9 2 o 3639.78 3430.23 138.79
    12 9 2 o 17131.10 16565.30 364.19
    13 9 2 o 1031.79 849.64 103.58
    -14 10 2 o 10812.50 10366.70 280.34
    -13 10 2 o 14894.10 14325.50 308.99
    -12 10 2 o 3115.75 3066.72 124.84
    -11 10 2 o 16418.80 16460.30 319.71
    -10 10 2 o 27778.00 27581.40 495.63
    -9 10 2 o 1339.93 1166.45 75.03
    -8 10 2 o 7005.54 7257.69 161.44
    -7 10 2 o 16302.20 16293.00 307.88
    -6 10 2 o 11767.80 11642.70 258.58
    -5 10 2 o 537.81 490.82 43.16
    -4 10 2 o 24138.80 23220.70 362.88
    -3 10 2 o 52742.10 52013.60 816.26
    -2 10 2 o 237430.00 240486.00 4987.51
    -1 10 2 o 23233.20 21115.10 326.31
    0 10 2 o 6780.92 6422.25 133.57
    1 10 2 o 20880.50 20703.30 343.57
    2 10 2 o 109224.00 108107.00 1635.47
    3 10 2 o 47214.10 47956.30 728.58
    4 10 2 o 7440.09 7326.05 152.16
    5 10 2 < 119.51 84.73 41.83
    6 10 2 o 18631.40 18828.40 347.18
    7 10 2 o 4416.09 4358.00 119.55
    8 10 2 o 1759.63 1666.29 90.31
    9 10 2 o 2783.04 2631.71 127.50
    10 10 2 o 37948.60 37822.50 633.00
    11 10 2 o 12339.20 12186.70 258.46
    12 10 2 < 126.15 81.50 76.35
    13 10 2 o 5415.31 5394.41 189.94
    -14 11 2 o 3051.27 3093.63 154.72
    -13 11 2 < 81.00 23.00 57.10
    -12 11 2 o 48446.70 47017.10 759.77
    -11 11 2 o 1772.88 1689.84 88.31
    -10 11 2 o 883.08 976.35 61.75
    -9 11 2 o 39766.40 40020.40 625.36
    -8 11 2 o 639.39 517.67 50.46
    -7 11 2 o 28142.80 28675.30 449.32
    -6 11 2 o 6369.00 6252.99 150.80
    -5 11 2 o 10549.70 10471.50 213.36
    -4 11 2 o 35742.20 35588.00 521.98
    -3 11 2 o 659.32 533.16 41.83
    -2 11 2 o 20604.90 19711.30 340.12
    -1 11 2 < 65.73 1.96 28.55
    0 11 2 o 420.95 387.60 34.53
    1 11 2 o 1749.77 1478.22 73.71
    2 11 2 o 60546.20 60109.80 924.20
    3 11 2 o 23235.30 23193.60 380.10
    4 11 2 o 21192.60 20333.70 352.63
    5 11 2 o 2374.73 2302.14 92.97
    6 11 2 o 4159.19 4532.18 111.58
    7 11 2 o 49023.10 48816.80 716.59
    8 11 2 o 1849.27 1709.88 97.61
    9 11 2 o 14420.80 14694.10 281.13
    10 11 2 o 7762.66 7890.85 192.64
    11 11 2 o 768.87 901.18 84.32
    12 11 2 o 42975.60 41158.00 776.00
    13 11 2 < 16.60 18.79 107.56
    -14 12 2 < 4.65 93.36 84.98
    -13 12 2 < 131.46 76.98 71.04
    -12 12 2 < 119.51 7.65 53.78
    -11 12 2 o 932.87 913.97 69.05
    -10 12 2 o 7009.24 7188.46 156.76
    -9 12 2 o 6258.46 6325.55 189.97
    -8 12 2 o 113230.00 113694.00 1867.90
    -7 12 2 o 16063.40 16030.50 345.06
    -6 12 2 o 7759.82 8038.56 175.41
    -5 12 2 o 12949.80 13236.90 219.39
    -4 12 2 o 4684.95 4545.86 108.94
    -3 12 2 o 16207.80 15670.60 274.69
    -2 12 2 o 34378.70 34123.10 543.93
    -1 12 2 o 217.77 105.82 36.52
    0 12 2 o 3787.98 3589.06 85.02
    1 12 2 o 1442.95 1459.08 63.75
    2 12 2 o 4946.34 4984.33 116.25
    3 12 2 o 17342.30 17044.50 295.98
    4 12 2 o 22464.00 22518.80 373.29
    5 12 2 o 15951.90 16591.80 304.54
    6 12 2 o 46397.40 47633.40 793.94
    7 12 2 o 7697.62 7756.09 178.04
    8 12 2 o 68681.10 69740.60 1075.05
    9 12 2 o 2437.03 2553.10 115.54
    10 12 2 o 1108.83 1024.10 86.32
    11 12 2 o 699.80 654.31 91.63
    12 12 2 o 1205.77 1134.38 104.91
    13 12 2 o 434.88 515.05 106.23
    -14 13 2 < 7.97 5.33 70.38
    -13 13 2 o 1779.48 1602.76 114.87
    -12 13 2 o 9336.07 9375.18 247.78
    -11 13 2 o 11265.60 11334.30 249.15
    -10 13 2 < 46.47 60.99 61.08
    -9 13 2 o 7235.90 7213.79 180.68
    -8 13 2 o 10148.50 9875.17 219.93
    -7 13 2 o 3021.64 3103.20 110.90
    -6 13 2 o 73682.40 74485.70 1228.99
    -5 13 2 o 12709.30 13124.80 218.70
    -4 13 2 o 12913.30 12833.10 218.71
    -3 13 2 o 3652.35 3735.30 110.92
    -2 13 2 o 72051.10 71999.10 1014.98
    -1 13 2 o 1218.46 1172.75 60.42
    0 13 2 o 27209.70 26407.10 380.86
    1 13 2 o 8351.01 8327.35 170.78
    2 13 2 o 94683.30 92277.70 1437.01
    3 13 2 o 345.25 311.17 45.15
    4 13 2 o 1612.24 1522.00 75.03
    5 13 2 o 6843.04 6628.44 159.43
    6 13 2 o 64204.40 64287.70 997.08
    7 13 2 o 414.96 332.43 61.08
    8 13 2 o 1864.55 1844.04 100.27
    9 13 2 o 17046.60 16725.00 321.03
    10 13 2 o 1052.40 1171.17 85.65
    11 13 2 o 5324.29 5058.91 183.96
    12 13 2 o 6948.62 6668.13 215.19
    -13 14 2 o 630.75 668.39 118.18
    -12 14 2 o 1209.76 1246.20 96.94
    -11 14 2 o 398.36 342.58 68.39
    -10 14 2 o 5504.06 5843.41 160.73
    -9 14 2 o 37805.60 38690.10 663.71
    -8 14 2 o 18458.10 18725.60 353.03
    -7 14 2 o 10736.90 10932.30 228.59
    -6 14 2 o 2799.74 2670.75 102.93
    -5 14 2 o 1144.05 1083.28 61.09
    -4 14 2 o 391.07 356.49 45.15
    -3 14 2 o 235.70 82.15 45.15
    -2 14 2 o 31530.30 31455.40 624.05
    -1 14 2 o 141476.00 143159.00 1957.90
    0 14 2 o 2744.15 2924.36 82.35
    1 14 2 o 115049.00 110821.00 1501.51
    2 14 2 o 27750.10 28383.90 462.69
    3 14 2 o 152.04 55.70 46.47
    4 14 2 o 923.60 982.54 62.41
    5 14 2 o 2291.65 2345.01 94.30
    6 14 2 o 16536.90 16439.00 303.14
    7 14 2 o 10309.00 10054.60 243.84
    8 14 2 o 5744.49 5577.50 159.40
    9 14 2 o 17457.10 17499.00 328.35
    10 14 2 o 5002.85 4908.35 174.00
    11 14 2 < 118.18 85.47 76.35
    12 14 2 < 197.85 126.00 74.36
    -13 15 2 o 2845.33 2604.64 149.40
    -12 15 2 o 21625.50 21361.20 463.99
    -11 15 2 o 7217.85 6814.60 213.21
    -10 15 2 o 948.14 902.17 79.01
    -9 15 2 o 3142.36 3172.60 129.49
    -8 15 2 o 15326.90 15474.40 305.08
    -7 15 2 o 11874.30 12645.30 257.18
    -6 15 2 o 1266.90 1255.66 75.70
    -5 15 2 o 73881.90 73904.10 1049.46
    -4 15 2 o 24115.80 24324.40 407.19
    -3 15 2 o 4635.48 4628.61 126.20
    -2 15 2 o 6609.57 6795.69 144.83
    -1 15 2 o 605.53 596.45 50.46
    0 15 2 o 90753.00 89625.50 1196.40
    1 15 2 o 2634.42 2593.91 79.69
    2 15 2 o 387.74 299.34 46.48
    3 15 2 o 19636.90 19554.10 322.55
    4 15 2 o 9374.18 8853.42 184.04
    5 15 2 o 33103.50 33140.20 503.23
    6 15 2 o 254.29 219.29 59.09
    7 15 2 o 2524.71 2616.16 135.47
    8 15 2 o 18098.70 18367.90 341.01
    9 15 2 o 9317.63 9246.97 213.91
    10 15 2 < 154.03 143.37 72.37
    11 15 2 o 2649.43 2436.52 145.42
    12 15 2 o 17583.50 17178.80 419.34
    -12 16 2 < 6.64 112.71 81.66
    -11 16 2 o 15946.20 15504.00 361.51
    -10 16 2 o 14973.20 14742.30 317.65
    -9 16 2 o 12224.50 12159.70 263.79
    -8 16 2 < 42.49 0.52 55.77
    -7 16 2 o 26444.30 27732.20 446.38
    -6 16 2 o 13424.80 13372.70 257.86
    -5 16 2 o 24379.40 24195.20 382.49
    -4 16 2 o 4863.23 4917.84 134.83
    -3 16 2 o 1061.04 944.41 68.39
    -2 16 2 o 9598.64 9880.57 191.38
    -1 16 2 o 4379.63 4440.37 118.22
    0 16 2 o 1409.04 1514.81 64.41
    1 16 2 o 2856.25 2859.48 90.98
    2 16 2 o 8466.15 8044.55 160.78
    3 16 2 < 85.65 49.31 47.14
    4 16 2 o 15932.60 15725.80 257.26
    5 16 2 o 34502.90 34655.10 523.86
    6 16 2 o 203.83 173.13 58.43
    7 16 2 o 6224.75 5820.80 169.37
    8 16 2 o 2092.96 2008.08 113.55
    9 16 2 o 10135.00 9968.93 249.12
    10 16 2 o 16019.20 15594.80 362.83
    11 16 2 o 11118.40 11034.90 281.02
    -12 17 2 o 6051.67 5841.34 232.45
    -11 17 2 o 2203.19 2215.39 124.83
    -10 17 2 o 24784.30 24021.90 517.95
    -9 17 2 o 2551.18 2340.67 123.51
    -8 17 2 < 61.08 47.68 53.78
    -7 17 2 o 431.56 406.47 60.42
    -6 17 2 o 33338.90 33257.30 507.79
    -5 17 2 o 32866.20 32640.90 551.08
    -4 17 2 o 212.46 141.02 53.11
    -3 17 2 o 11420.90 11658.80 246.55
    -2 17 2 o 733.68 767.66 59.09
    -1 17 2 o 937.53 911.20 61.75
    0 17 2 o 14872.20 15476.20 297.82
    1 17 2 o 2189.35 2198.28 87.65
    2 17 2 o 1599.59 1499.12 83.00
    3 17 2 o 26567.70 26652.20 390.52
    4 17 2 o 7796.35 7801.50 174.71
    5 17 2 o 21778.60 21347.20 355.74
    6 17 2 o 25556.70 25734.50 450.27
    7 17 2 o 2537.93 2494.00 120.19
    8 17 2 o 4430.31 4567.84 147.43
    9 17 2 < 179.26 172.35 68.39
    10 17 2 o 12087.10 11938.70 294.32
    11 17 2 o 811.35 800.41 136.77
    -11 18 2 o 3024.70 3038.75 158.04
    -10 18 2 o 627.43 535.27 84.32
    -9 18 2 o 6139.62 6136.99 193.27
    -8 18 2 o 2714.62 2839.18 111.56
    -7 18 2 < 126.15 81.06 55.11
    -6 18 2 o 23131.80 23408.40 371.73
    -5 18 2 o 1090.91 1098.12 77.69
    -4 18 2 o 95265.00 94771.30 1595.82
    -3 18 2 o 5355.53 5685.16 160.74
    -2 18 2 o 3272.64 3239.81 110.90
    -1 18 2 o 17238.80 17939.20 306.49
    0 18 2 < 36.52 21.48 46.47
    1 18 2 o 8430.04 8520.36 172.73
    2 18 2 o 16262.40 15990.20 277.85
    3 18 2 o 11405.40 11759.80 237.23
    4 18 2 o 78307.40 77153.30 1050.71
    5 18 2 < 127.47 94.23 52.45
    6 18 2 o 9285.12 8949.17 245.80
    7 18 2 o 2322.75 2324.55 112.88
    8 18 2 o 1191.83 1199.86 88.97
    9 18 2 o 3194.13 3475.31 149.41
    10 18 2 o 1075.62 1073.29 90.96
    -11 19 2 o 8081.60 8036.97 235.13
    -10 19 2 o 11098.40 10829.30 286.99
    -9 19 2 o 888.38 862.11 87.64
    -8 19 2 o 5638.12 5936.05 221.83
    -7 19 2 o 5559.62 5361.95 156.74
    -6 19 2 o 2358.62 2322.26 112.89
    -5 19 2 o 4868.86 4905.93 152.75
    -4 19 2 o 464.77 542.20 64.40
    -3 19 2 o 42729.00 42773.80 681.94
    -2 19 2 o 10471.60 10758.10 227.90
    -1 19 2 o 17470.40 18065.50 313.12
    0 19 2 o 55735.60 57627.50 870.73
    1 19 2 o 27764.80 27203.00 433.07
    2 19 2 o 631.42 526.54 61.75
    3 19 2 o 20745.80 20335.30 413.55
    4 19 2 < 124.82 84.92 59.09
    5 19 2 o 3084.57 3163.28 136.13
    6 19 2 o 781.49 930.63 69.72
    7 19 2 o 4048.30 4081.09 133.48
    8 19 2 o 13136.40 12831.40 309.62
    9 19 2 o 2815.52 2972.02 142.77
    10 19 2 o 3078.47 2983.51 243.70
    -10 20 2 o 16164.60 16149.40 368.15
    -9 20 2 < 111.54 100.59 72.37
    -8 20 2 o 4322.63 4418.90 167.35
    -7 20 2 o 8420.20 8268.49 298.92
    -6 20 2 o 1535.81 1517.45 91.63
    -5 20 2 < 57.76 81.23 58.43
    -4 20 2 o 261.59 225.24 67.06
    -3 20 2 o 26669.60 26226.20 450.95
    -2 20 2 o 20410.40 21272.90 358.38
    -1 20 2 o 2429.05 2408.62 105.58
    0 20 2 o 1319.35 1410.32 75.03
    1 20 2 o 7186.59 7233.92 170.71
    2 20 2 o 9670.82 9250.79 197.97
    3 20 2 o 23259.50 22491.40 410.92
    4 20 2 < 46.47 25.32 58.43
    5 20 2 o 1152.00 1257.90 83.00
    6 20 2 o 768.87 869.69 83.66
    7 20 2 o 2116.86 2133.81 124.83
    8 20 2 o 4317.21 4162.02 156.06
    9 20 2 < 7.97 24.40 60.42
    -9 21 2 o 22039.30 22117.50 471.31
    -8 21 2 o 940.83 901.28 108.89
    -7 21 2 o 35201.00 34130.70 814.29
    -6 21 2 o 778.82 806.91 111.54
    -5 21 2 o 3324.30 3300.25 133.48
    -4 21 2 o 4104.78 4027.19 136.80
    -3 21 2 < 98.26 27.92 56.43
    -2 21 2 o 284.17 308.28 56.43
    -1 21 2 o 2415.76 2513.30 108.90
    0 21 2 o 9747.37 9710.38 212.59
    1 21 2 o 2216.50 2146.57 104.92
    2 21 2 o 2494.12 2563.08 107.57
    3 21 2 o 837.25 753.12 69.72
    4 21 2 o 536.47 447.77 72.37
    5 21 2 o 571.00 636.53 73.03
    6 21 2 o 947.48 991.88 110.88
    7 21 2 o 36995.20 34621.90 862.16
    8 21 2 o 3121.01 3208.36 161.36
    -9 22 2 < 24.57 81.26 84.98
    -8 22 2 o 19846.70 19497.60 509.79
    -7 22 2 o 14783.40 14545.80 403.34
    -6 22 2 o 609.51 637.27 88.31
    -5 22 2 o 1042.42 939.18 130.14
    -4 22 2 o 3942.68 3931.70 148.09
    -3 22 2 o 22511.10 22270.80 437.47
    -2 22 2 o 343.92 240.47 69.05
    -1 22 2 o 6013.61 6383.70 159.41
    0 22 2 o 245.66 221.35 72.37
    1 22 2 o 14234.60 14888.10 277.78
    2 22 2 < 1.33 32.38 53.78
    3 22 2 o 15346.60 14852.90 277.11
    4 22 2 o 5745.54 5562.27 184.63
    5 22 2 o 6025.24 5952.92 238.43
    6 22 2 o 3174.18 3376.69 191.25
    7 22 2 o 5069.89 5207.74 279.60
    -8 23 2 o 5700.95 5744.23 281.59
    -7 23 2 o 4311.22 4164.43 208.52
    -6 23 2 o 13101.30 13349.40 326.90
    -5 23 2 < 76.35 63.08 69.05
    -4 23 2 o 3188.78 3223.99 149.41
    -3 23 2 o 12916.40 12514.60 291.68
    -2 23 2 o 19982.20 19804.00 388.20
    -1 23 2 o 7469.99 7668.96 191.96
    0 23 2 o 13060.50 13041.20 265.78
    1 23 2 o 16205.90 15694.70 359.52
    2 23 2 o 20064.80 20176.70 392.86
    3 23 2 o 6019.32 6073.57 180.65
    4 23 2 < 59.75 33.42 76.35
    5 23 2 o 373.80 443.96 100.25
    6 23 2 o 12796.40 11867.60 377.36
    -6 24 2 o 5013.45 5253.53 247.72
    -5 24 2 o 2017.26 2254.45 140.11
    -4 24 2 o 5712.82 5282.69 198.57
    -3 24 2 o 2848.69 2735.19 176.63
    -2 24 2 o 12107.00 11743.50 322.89
    -1 24 2 o 17176.50 17197.50 391.45
    0 24 2 < 111.54 205.19 74.36
    1 24 2 o 9662.93 9678.47 287.64
    2 24 2 o 12385.10 12340.80 344.16
    3 24 2 o 4784.22 4750.13 244.39
    4 24 2 o 2383.87 2769.38 162.69
    5 24 2 < 104.24 254.27 136.77
    -5 25 2 o 10528.00 10410.20 302.92
    -4 25 2 o 9488.55 9460.42 338.12
    -3 25 2 o 310.06 298.07 83.66
    -2 25 2 o 407.00 533.61 85.65
    -1 25 2 o 1970.08 1874.09 132.13
    0 25 2 o 2206.49 2075.46 146.08
    1 25 2 o 2622.90 2673.18 197.22
    2 25 2 o 2865.31 2887.75 204.52
    3 25 2 o 2360.53 2061.37 192.56
    4 25 2 o 5445.06 5092.91 256.35
    -2 26 2 o 5056.60 5246.00 251.04
    -1 26 2 o 1726.37 1690.30 205.84
    0 26 2 < 129.47 194.01 141.42
    1 26 2 o 627.43 576.76 158.02
    -15 0 3 o 14338.30 14502.00 455.84
    -13 0 3 o 1052.39 952.76 108.23
    -11 0 3 o 11180.10 12185.00 380.80
    -9 0 3 o 58877.80 59863.30 1548.91
    -7 0 3 o 99946.70 102204.00 2131.78
    -5 0 3 o 30832.30 30661.80 660.38
    -3 0 3 o 108857.00 108752.00 2269.97
    -1 0 3 o 266936.00 249177.00 7211.10
    1 0 3 o 356446.00 338502.00 9858.34
    3 0 3 o 20100.90 20467.40 546.56
    5 0 3 o 28739.50 28323.20 779.79
    7 0 3 o 783.48 632.60 119.51
    9 0 3 o 81855.80 88768.20 2153.92
    11 0 3 < 154.70 60.25 99.59
    13 0 3 o 4000.43 4002.29 300.83
    -16 1 3 o 1088.90 1103.41 70.38
    -15 1 3 o 4417.53 4235.09 156.73
    -14 1 3 < 49.79 40.96 59.75
    -13 1 3 o 59049.10 60686.80 1112.57
    -12 1 3 o 5253.01 5297.91 179.99
    -11 1 3 o 563.03 538.83 60.42
    -10 1 3 o 2815.74 2761.51 108.25
    -9 1 3 o 16475.80 17201.10 335.86
    -8 1 3 o 6796.73 6988.27 159.47
    -7 1 3 o 9751.92 9921.67 186.14
    -6 1 3 o 98852.30 101703.00 1486.98
    -5 1 3 o 102915.00 104451.00 1524.64
    -4 1 3 o 11402.80 12136.00 179.08
    -3 1 3 o 84344.20 83355.80 1155.06
    -2 1 3 o 3083.61 2967.03 50.51
    -1 1 3 o 16631.90 16004.20 233.70
    0 1 3 o 139749.00 135292.00 2900.52
    1 1 3 o 21126.30 21023.90 396.05
    2 1 3 o 73609.90 74630.50 1343.99
    3 1 3 o 9597.76 9826.48 230.15
    4 1 3 o 23469.80 23872.80 453.19
    5 1 3 o 48821.10 50687.90 912.47
    6 1 3 o 11776.60 11966.60 254.64
    7 1 3 o 723.73 640.44 67.72
    8 1 3 o 11963.00 12615.00 268.53
    9 1 3 o 12287.00 12395.90 279.13
    10 1 3 o 6392.81 6769.14 183.34
    11 1 3 o 56917.30 56995.60 941.07
    12 1 3 < 222.42 177.90 75.02
    13 1 3 < 264.24 192.75 92.29
    14 1 3 o 831.27 724.02 134.12
    -16 2 3 o 11706.10 11863.20 227.21
    -15 2 3 o 3741.36 3689.93 162.70
    -14 2 3 o 15934.00 15933.80 348.24
    -13 2 3 o 1435.53 1290.98 86.32
    -12 2 3 o 10460.00 10335.60 251.82
    -11 2 3 o 11108.30 11503.30 249.87
    -10 2 3 o 441.53 441.55 52.45
    -9 2 3 o 84195.90 86502.80 1549.52
    -8 2 3 o 13545.80 13692.50 279.28
    -7 2 3 o 3447.95 3362.76 96.31
    -6 2 3 o 37268.10 38038.60 538.23
    -5 2 3 o 86980.00 91389.60 1293.05
    -4 2 3 o 2386.80 2524.43 49.16
    -3 2 3 o 13893.90 13503.40 215.21
    -2 2 3 o 4140.63 3960.63 83.09
    -1 2 3 o 2725.98 2837.62 65.79
    0 2 3 o 2955.02 2754.25 57.81
    1 2 3 o 1656.59 1696.36 47.16
    2 2 3 o 9849.84 10470.10 199.65
    3 2 3 o 38415.20 39270.80 716.26
    4 2 3 o 1548.66 1578.37 66.41
    5 2 3 o 41170.00 39920.70 776.26
    6 2 3 < 107.56 65.37 39.17
    7 2 3 o 92407.60 97334.80 1968.49
    8 2 3 o 41388.60 43513.30 792.50
    9 2 3 o 4604.18 4959.07 146.79
    10 2 3 o 26145.40 27438.00 529.55
    11 2 3 o 733.67 668.33 82.99
    12 2 3 o 11692.30 11668.50 261.11
    13 2 3 o 2288.16 2023.70 150.07
    14 2 3 < 242.34 156.73 114.20
    -16 3 3 o 3417.83 3193.72 134.80
    -15 3 3 o 8669.90 8618.28 226.51
    -14 3 3 o 463.43 417.83 71.71
    -13 3 3 o 3509.05 3737.83 134.81
    -12 3 3 o 23381.30 24057.20 471.54
    -11 3 3 o 7252.32 7425.90 185.34
    -10 3 3 o 52134.90 53409.20 979.86
    -9 3 3 o 1160.65 957.45 67.06
    -8 3 3 o 16985.60 17427.20 341.26
    -7 3 3 o 104040.00 108765.00 1569.74
    -6 3 3 o 4581.00 4745.03 98.33
    -5 3 3 o 40372.10 39970.50 607.05
    -4 3 3 o 19304.90 19152.30 366.61
    -3 3 3 o 73342.60 74855.90 1195.21
    -2 3 3 o 5695.57 5675.77 107.73
    -1 3 3 o 1598.11 1486.43 45.83
    0 3 3 o 533.20 412.56 23.90
    1 3 3 o 22213.80 22598.00 344.52
    2 3 3 o 5125.81 5156.72 134.26
    3 3 3 o 924.32 814.54 52.46
    4 3 3 o 50755.90 50816.30 944.04
    5 3 3 o 132034.00 133714.00 2408.77
    6 3 3 o 31380.40 32289.70 605.72
    7 3 3 o 2754.07 2801.44 124.19
    8 3 3 o 13666.60 14525.80 299.15
    9 3 3 o 12662.00 13423.90 286.46
    10 3 3 o 1074.30 920.79 79.68
    11 3 3 o 497.96 362.17 79.67
    12 3 3 o 19705.90 19464.90 376.24
    13 3 3 o 10937.50 10327.60 286.33
    14 3 3 o 17702.20 17399.70 516.37
    -16 4 3 o 1540.45 1641.86 86.32
    -15 4 3 o 8360.83 8257.91 197.94
    -14 4 3 < 100.92 53.14 61.75
    -13 4 3 o 3623.90 3604.66 138.79
    -12 4 3 o 1640.10 1719.76 93.62
    -11 4 3 o 43949.60 44869.80 836.14
    -10 4 3 o 20234.30 20116.40 406.36
    -9 4 3 o 1952.30 1909.94 88.98
    -8 4 3 o 13379.70 13406.60 276.60
    -7 4 3 o 8789.18 8622.80 202.71
    -6 4 3 o 8449.64 8110.32 166.84
    -5 4 3 o 5565.06 5769.11 116.30
    -4 4 3 o 48278.60 48813.20 794.87
    -3 4 3 o 33776.30 33663.50 628.81
    -2 4 3 o 200671.00 197622.00 6052.23
    -1 4 3 o 1537.56 1409.11 53.80
    0 4 3 o 77209.30 76247.70 1149.15
    1 4 3 o 46568.20 46951.00 703.94
    2 4 3 o 12567.30 12713.10 254.26
    3 4 3 o 77471.50 79336.90 1273.76
    4 4 3 o 58306.20 58474.60 969.59
    5 4 3 o 1384.57 1599.77 72.38
    6 4 3 o 59313.40 61227.70 1108.27
    7 4 3 < 121.50 58.57 51.12
    8 4 3 o 19086.70 19533.40 396.38
    9 4 3 o 21118.70 22596.40 435.65
    10 4 3 < 56.43 10.40 56.43
    11 4 3 o 3856.36 3708.99 154.07
    12 4 3 o 705.11 589.18 88.31
    13 4 3 o 20068.20 19048.80 428.04
    14 4 3 o 590.91 485.09 178.60
    -15 5 3 o 1274.84 1382.92 79.68
    -14 5 3 < -53.11 0.41 73.03
    -13 5 3 o 8216.46 8180.35 210.58
    -12 5 3 o 6070.22 6110.32 171.37
    -11 5 3 o 23424.30 22352.90 469.54
    -10 5 3 o 4289.83 4210.11 131.50
    -9 5 3 o 44562.70 45829.60 858.17
    -8 5 3 o 2305.70 2253.57 88.32
    -7 5 3 o 12191.80 12311.50 215.43
    -6 5 3 o 42266.10 43531.80 532.31
    -5 5 3 o 3234.76 2823.16 84.36
    -4 5 3 o 272.22 138.41 29.21
    -3 5 3 o 108359.00 110796.00 1613.76
    -2 5 3 o 15088.80 14432.10 243.12
    -1 5 3 o 326136.00 313441.00 6363.91
    0 5 3 o 456.82 343.08 32.53
    1 5 3 o 375.14 288.99 27.89
    2 5 3 o 28228.40 27476.60 439.74
    3 5 3 o 62320.40 63611.70 1031.55
    4 5 3 o 25323.90 25659.70 441.10
    5 5 3 o 16285.50 16338.60 302.03
    6 5 3 < 99.59 47.82 39.17
    7 5 3 o 91391.10 92806.90 1949.88
    8 5 3 o 361.85 367.07 55.77
    9 5 3 o 3122.57 3246.94 126.18
    10 5 3 o 324.00 179.76 63.07
    11 5 3 o 18460.40 18037.20 352.30
    12 5 3 o 6170.69 5704.87 192.61
    13 5 3 o 3435.10 3057.22 159.37
    14 5 3 o 1537.11 1470.55 145.41
    -15 6 3 o 9423.90 8889.95 210.57
    -14 6 3 o 3928.06 3969.05 140.79
    -13 6 3 o 7505.25 7364.71 198.61
    -12 6 3 o 1436.87 1346.24 77.69
    -11 6 3 o 71464.30 70622.10 1202.76
    -10 6 3 o 690.52 648.29 57.10
    -9 6 3 o 430.24 318.19 47.80
    -8 6 3 o 31247.40 31020.70 491.54
    -7 6 3 o 25369.90 26326.20 443.52
    -6 6 3 o 19968.30 20914.10 308.24
    -5 6 3 o 67054.40 66924.50 1017.14
    -4 6 3 o 9788.93 10963.10 183.58
    -3 6 3 o 75646.40 74313.20 1134.15
    -2 6 3 o 42209.50 40493.90 643.23
    -1 6 3 o 8539.21 7748.74 150.95
    0 6 3 o 4425.14 4517.09 100.35
    1 6 3 o 4439.50 4549.26 91.70
    2 6 3 o 547.78 390.67 35.85
    3 6 3 o 173063.00 176151.00 3144.92
    4 6 3 o 54720.60 56165.00 914.37
    5 6 3 o 15931.60 15597.20 297.32
    6 6 3 o 19672.50 19885.50 364.59
    7 6 3 o 278.85 154.55 51.79
    8 6 3 o 6716.76 6731.39 167.40
    9 6 3 o 20279.50 20482.70 384.35
    10 6 3 o 8307.14 8150.98 199.96
    11 6 3 o 8921.54 8654.56 200.62
    12 6 3 o 3674.96 3583.15 162.70
    13 6 3 o 40040.30 38168.70 737.91
    -15 7 3 o 20486.40 21412.60 394.19
    -14 7 3 o 1970.09 1895.39 92.30
    -13 7 3 o 1759.59 1664.21 85.66
    -12 7 3 o 4415.74 4325.20 135.48
    -11 7 3 o 16530.80 16589.60 315.75
    -10 7 3 o 20579.30 20510.10 376.41
    -9 7 3 o 2782.55 2815.15 88.32
    -8 7 3 o 7572.62 7800.09 161.46
    -7 7 3 o 146716.00 147937.00 2680.13
    -6 7 3 o 4666.88 4835.85 104.96
    -5 7 3 o 1389.19 1326.55 62.42
    -4 7 3 o 916.34 891.28 45.82
    -3 7 3 o 198.52 78.17 23.24
    -2 7 3 o 629.45 452.29 35.19
    -1 7 3 o 31488.90 31942.00 534.96
    0 7 3 o 7553.80 7961.63 152.26
    1 7 3 o 1499.52 1462.05 56.45
    2 7 3 o 9841.61 9183.24 175.53
    3 7 3 o 8527.41 8227.61 172.16
    4 7 3 o 2409.45 2383.51 84.34
    5 7 3 o 57733.60 58496.30 967.70
    6 7 3 o 28629.70 29462.00 506.08
    7 7 3 o 54591.60 54898.60 926.12
    8 7 3 o 5683.83 5605.51 152.11
    9 7 3 o 51517.80 52780.80 887.18
    10 7 3 o 1750.98 1715.64 94.29
    11 7 3 o 6309.76 6089.85 168.04
    12 7 3 o 1969.43 1886.60 136.12
    13 7 3 o 13845.40 13303.50 323.58
    -15 8 3 o 2907.16 3027.85 123.51
    -14 8 3 o 23060.50 22235.00 390.90
    -13 8 3 < 86.31 2.58 50.46
    -12 8 3 o 16713.90 16831.20 294.45
    -11 8 3 o 2122.90 2128.94 88.32
    -10 8 3 o 2684.81 2646.96 94.30
    -9 8 3 o 10349.10 10939.80 193.38
    -8 8 3 o 6035.86 5946.77 128.21
    -7 8 3 o 35713.30 34933.30 613.07
    -6 8 3 o 19858.10 20023.10 334.07
    -5 8 3 o 107132.00 108782.00 1609.13
    -4 8 3 o 45853.00 45811.30 613.47
    -3 8 3 o 9108.68 9169.09 140.95
    -2 8 3 o 1007.98 848.30 51.13
    -1 8 3 o 7451.51 7170.99 128.29
    0 8 3 o 8458.37 7627.75 253.94
    1 8 3 o 35459.90 34317.00 548.00
    2 8 3 o 28491.50 27594.30 449.94
    3 8 3 o 132971.00 134739.00 1986.47
    4 8 3 o 559.05 369.91 46.48
    5 8 3 < 115.52 10.18 38.51
    6 8 3 o 8317.07 8317.54 183.39
    7 8 3 o 40209.60 40625.50 696.28
    8 8 3 o 10628.20 11058.90 229.26
    9 8 3 o 824.65 873.97 76.36
    10 8 3 o 34956.60 33530.70 588.91
    11 8 3 o 3154.26 3095.49 128.16
    12 8 3 o 14673.70 13986.50 318.29
    13 8 3 o 1361.16 1458.57 176.62
    -15 9 3 o 257.61 202.23 73.70
    -14 9 3 o 1691.84 1558.92 106.90
    -13 9 3 o 16182.40 15858.80 290.42
    -12 9 3 o 1454.14 1479.87 73.70
    -11 9 3 o 7610.04 7638.69 163.41
    -10 9 3 o 3697.06 3471.35 107.58
    -9 9 3 o 7761.52 7512.17 180.04
    -8 9 3 o 50327.20 50947.70 853.13
    -7 9 3 o 9773.98 9767.46 201.37
    -6 9 3 o 32029.80 32649.30 551.05
    -5 9 3 o 6035.75 6343.14 132.22
    -4 9 3 o 60266.40 62847.70 854.86
    -3 9 3 o 5640.00 5765.66 104.99
    -2 9 3 o 1416.50 1663.59 88.32
    -1 9 3 o 87323.80 85932.80 1214.53
    0 9 3 o 247360.00 238849.00 6339.25
    1 9 3 o 14814.50 15288.40 249.51
    2 9 3 o 161581.00 160405.00 2403.06
    3 9 3 o 10973.70 11560.10 202.12
    4 9 3 o 12498.20 12582.90 242.01
    5 9 3 o 15450.20 15528.10 293.92
    6 9 3 o 4146.46 4063.80 122.87
    7 9 3 o 12910.30 13004.70 261.21
    8 9 3 o 11280.80 11373.10 241.22
    9 9 3 o 705.13 763.19 77.02
    10 9 3 o 15602.10 15261.90 283.78
    11 9 3 o 16926.90 16502.60 305.05
    12 9 3 < 66.39 92.08 88.30
    13 9 3 o 1844.55 1607.73 158.69
    -15 10 3 o 9176.08 9060.44 250.43
    -14 10 3 o 12315.00 11963.00 297.64
    -13 10 3 o 1729.04 1669.63 73.04
    -12 10 3 o 7561.11 7486.13 185.99
    -11 10 3 o 19232.80 18687.40 367.62
    -10 10 3 o 253.62 142.57 55.11
    -9 10 3 o 19149.00 18521.50 359.06
    -8 10 3 o 204.49 123.75 47.80
    -7 10 3 o 20614.80 20466.10 373.86
    -6 10 3 o 8543.72 8535.35 200.68
    -5 10 3 o 8616.98 8708.57 162.82
    -4 10 3 o 79271.30 80044.50 1042.49
    -3 10 3 o 96227.20 95941.70 1254.93
    -2 10 3 o 15492.30 14731.20 260.78
    -1 10 3 o 60111.00 59786.30 847.41
    0 10 3 o 5098.44 5023.79 114.94
    1 10 3 o 205880.00 200680.00 3348.82
    2 10 3 o 12013.80 12110.80 214.10
    3 10 3 o 6762.02 6754.25 141.53
    4 10 3 o 8650.68 9114.79 184.09
    5 10 3 o 1432.97 1543.28 76.36
    6 10 3 o 20347.20 20466.70 377.13
    7 10 3 o 1386.45 1517.04 79.68
    8 10 3 o 9815.01 10137.20 219.93
    9 10 3 o 43841.70 43307.20 699.90
    10 10 3 o 14418.30 13921.50 266.48
    11 10 3 o 292.13 189.71 77.02
    12 10 3 o 4375.62 3989.46 205.87
    13 10 3 o 7345.19 6931.99 227.81
    -14 11 3 o 2142.75 2166.21 149.40
    -13 11 3 o 33010.60 32175.60 661.88
    -12 11 3 o 6480.38 6017.36 178.66
    -11 11 3 o 274.87 173.25 60.42
    -10 11 3 o 31422.80 32162.60 558.33
    -9 11 3 o 8847.57 8806.83 199.98
    -8 11 3 o 16656.20 16753.50 317.14
    -7 11 3 < 99.59 108.85 42.49
    -6 11 3 o 22781.40 23122.70 409.25
    -5 11 3 o 44897.30 45692.30 647.80
    -4 11 3 o 11933.90 11685.30 202.10
    -3 11 3 o 38862.60 38859.00 528.94
    -2 11 3 o 112.20 43.60 32.53
    -1 11 3 o 5441.03 5106.98 112.28
    0 11 3 o 1338.68 1248.89 57.11
    1 11 3 o 32906.40 32038.70 572.51
    2 11 3 o 11561.50 11478.40 210.08
    3 11 3 o 9455.45 9627.98 182.77
    4 11 3 o 516.56 452.73 48.47
    5 11 3 o 27816.10 29065.60 493.96
    6 11 3 o 70626.90 72405.20 1326.03
    7 11 3 o 1575.00 1396.29 83.00
    8 11 3 o 12260.60 11735.20 256.49
    9 11 3 o 15665.70 15335.10 281.13
    10 11 3 o 1157.96 1020.93 83.00
    11 11 3 o 40956.30 39410.60 743.36
    12 11 3 o 1569.65 1499.62 120.18
    -14 12 3 o 501.28 451.21 81.66
    -13 12 3 o 6700.97 6660.26 205.90
    -12 12 3 o 208.48 155.29 64.40
    -11 12 3 o 13192.60 12747.40 275.10
    -10 12 3 o 1322.65 1218.71 80.34
    -9 12 3 o 81517.30 82220.60 1754.89
    -8 12 3 o 11743.00 12019.30 241.90
    -7 12 3 o 1648.11 1751.94 85.00
    -6 12 3 o 7839.57 8077.97 166.11
    -5 12 3 o 31396.00 31770.40 504.18
    -4 12 3 o 21665.60 22268.30 334.74
    -3 12 3 o 4741.72 4993.02 110.27
    -2 12 3 o 2857.10 2740.23 90.99
    -1 12 3 o 6887.24 7117.80 126.25
    0 12 3 o 1607.65 1577.78 67.73
    1 12 3 o 11391.50 11423.10 212.73
    2 12 3 o 3600.49 3526.51 100.29
    3 12 3 o 1095.58 954.27 59.76
    4 12 3 o 16160.50 16043.70 311.85
    5 12 3 o 45784.30 46898.00 783.33
    6 12 3 o 7067.57 7045.93 172.06
    7 12 3 o 62793.60 63285.30 1061.38
    8 12 3 o 10719.00 10370.30 216.60
    9 12 3 o 3268.56 3305.52 120.20
    10 12 3 o 954.12 1001.93 84.99
    11 12 3 o 3087.75 2727.63 154.06
    12 12 3 o 569.66 417.13 104.24
    -14 13 3 < 9.96 11.69 69.71
    -13 13 3 o 7819.25 7791.76 224.51
    -12 13 3 o 17820.10 17531.30 391.47
    -11 13 3 < 179.26 142.84 61.08
    -10 13 3 o 10842.00 10931.20 237.86
    -9 13 3 o 1691.88 1586.39 90.97
    -8 13 3 o 256.28 238.13 54.44
    -7 13 3 o 28621.70 28604.90 507.77
    -6 13 3 o 4675.99 4740.78 115.57
    -5 13 3 o 51770.40 52486.10 745.25
    -4 13 3 o 11871.70 11402.90 223.99
    -3 13 3 o 101086.00 100718.00 1672.91
    -2 13 3 o 8828.11 9161.54 186.08
    -1 13 3 o 16300.60 15633.50 231.43
    0 13 3 o 11598.70 11863.20 190.12
    1 13 3 o 22126.90 22548.90 376.66
    2 13 3 o 422.27 335.49 53.78
    3 13 3 o 6024.66 6185.82 138.84
    4 13 3 o 27436.30 28146.00 449.94
    5 13 3 o 122588.00 126778.00 2019.53
    6 13 3 o 172.62 75.00 53.78
    7 13 3 o 2389.23 2424.09 115.54
    8 13 3 o 8621.04 8921.50 199.30
    9 13 3 < 160.67 90.59 66.39
    10 13 3 o 1513.91 1690.19 106.90
    11 13 3 o 4385.00 4320.19 175.32
    12 13 3 o 9403.55 9546.14 290.29
    -13 14 3 < 136.11 109.68 78.34
    -12 14 3 < 112.87 43.60 69.71
    -11 14 3 o 3129.06 3301.57 144.10
    -10 14 3 o 22536.70 22217.40 422.21
    -9 14 3 o 22811.50 23151.70 422.94
    -8 14 3 o 1367.83 1365.56 81.01
    -7 14 3 o 2626.36 2599.88 104.26
    -6 14 3 o 7736.67 7102.39 157.44
    -5 14 3 o 171.96 71.39 42.49
    -4 14 3 o 6277.11 6352.34 145.49
    -3 14 3 o 19920.10 20414.20 370.53
    -2 14 3 o 147382.00 147622.00 2200.92
    -1 14 3 o 10013.30 10048.70 168.14
    0 14 3 o 59964.20 60196.80 802.08
    1 14 3 o 54897.60 54236.40 789.51
    2 14 3 o 16268.90 15907.70 293.22
    3 14 3 o 1584.35 1619.54 84.99
    4 14 3 o 27204.40 27275.10 448.52
    5 14 3 o 6021.37 6017.52 158.09
    6 14 3 o 22533.90 22619.80 417.65
    7 14 3 o 4344.07 4352.64 139.47
    8 14 3 o 20350.50 20061.40 408.86
    9 14 3 o 11218.00 10864.80 242.50
    10 14 3 o 743.63 717.58 92.95
    11 14 3 < 99.59 57.92 79.01
    -13 15 3 o 13817.40 13452.90 331.55
    -12 15 3 o 10015.20 10086.20 259.75
    -11 15 3 o 2732.47 2497.68 140.77
    -10 15 3 o 9537.77 9503.62 220.56
    -9 15 3 o 21567.00 21503.70 450.79
    -8 15 3 o 6205.11 6138.61 157.42
    -7 15 3 < 89.63 78.52 51.79
    -6 15 3 o 39300.10 39847.30 584.77
    -5 15 3 o 3964.35 4192.19 110.25
    -4 15 3 o 230.38 162.33 47.14
    -3 15 3 o 8844.22 8483.90 199.99
    -2 15 3 o 19425.40 19296.40 329.22
    -1 15 3 o 76838.50 78054.90 1170.20
    0 15 3 o 1282.85 1260.45 57.10
    1 15 3 o 2261.13 2288.38 97.62
    2 15 3 o 30019.80 29648.60 495.90
    3 15 3 o 25055.20 24093.20 462.36
    4 15 3 o 49408.90 49364.50 850.51
    5 15 3 o 1014.56 1069.93 71.05
    6 15 3 < 96.27 17.22 56.43
    7 15 3 o 12534.50 12702.60 253.84
    8 15 3 o 1122.11 1052.83 82.33
    9 15 3 o 2430.30 2212.99 132.14
    10 15 3 < 18.59 137.61 74.36
    11 15 3 o 23150.10 22125.50 470.65
    -13 16 3 o 1508.57 1538.40 104.25
    -12 16 3 o 3353.43 3145.41 155.39
    -11 16 3 o 18880.60 18240.10 412.74
    -10 16 3 o 912.94 711.18 83.66
    -9 16 3 o 290.14 324.83 60.42
    -8 16 3 o 33777.10 35068.20 554.38
    -7 16 3 o 1729.75 1769.47 95.62
    -6 16 3 o 24111.40 23924.60 410.38
    -5 16 3 o 7863.70 7779.96 176.05
    -4 16 3 o 951.48 972.08 69.72
    -3 16 3 o 14754.70 14671.90 329.05
    -2 16 3 o 3678.65 3713.98 105.60
    -1 16 3 o 170.63 109.56 41.16
    0 16 3 o 1950.27 1908.43 82.34
    1 16 3 o 4101.84 4162.47 112.91
    2 16 3 < 136.77 80.90 57.10
    3 16 3 o 26823.40 26075.80 456.39
    4 16 3 o 18863.10 18773.30 312.49
    5 16 3 o 1529.18 1432.93 84.33
    6 16 3 o 1594.92 1593.98 90.30
    7 16 3 o 235.03 183.60 70.38
    8 16 3 o 28964.00 28386.80 494.84
    9 16 3 o 8210.66 7881.63 223.85
    10 16 3 o 16010.10 16119.20 348.88
    11 16 3 o 2814.14 2736.87 154.05
    -12 17 3 o 1117.47 1339.22 110.22
    -11 17 3 o 5787.26 5374.93 192.60
    -10 17 3 o 274.21 292.07 90.96
    -9 17 3 o 2652.86 2827.17 113.55
    -8 17 3 < 76.35 2.78 55.11
    -7 17 3 o 36357.60 37356.80 592.41
    -6 17 3 o 24632.30 24799.80 389.09
    -5 17 3 o 1434.23 1387.25 86.32
    -4 17 3 o 3729.68 3720.73 122.20
    -3 17 3 o 163.33 130.60 53.78
    -2 17 3 o 5487.83 5622.98 136.17
    -1 17 3 o 9893.44 10327.70 183.40
    0 17 3 o 258.27 168.46 46.48
    1 17 3 o 2273.08 2564.09 83.01
    2 17 3 o 23415.90 23434.10 350.52
    3 17 3 o 2132.20 2100.74 98.28
    4 17 3 o 25981.60 25239.60 417.71
    5 17 3 o 7952.95 8039.72 174.05
    6 17 3 o 6653.54 6791.65 171.37
    7 17 3 o 14460.60 14819.60 284.43
    8 17 3 o 1706.48 1866.13 100.93
    9 17 3 o 21406.30 20682.00 429.42
    10 17 3 o 621.46 594.84 94.28
    -12 18 3 o 1450.79 1457.41 154.71
    -11 18 3 o 4125.24 3985.82 193.25
    -10 18 3 o 10531.80 10546.90 267.06
    -9 18 3 < 7.97 13.53 64.40
    -8 18 3 < 57.76 16.22 55.11
    -7 18 3 o 23708.70 24137.30 410.96
    -6 18 3 < 41.83 71.53 53.78
    -5 18 3 o 52484.80 54051.80 829.76
    -4 18 3 o 3655.91 3731.34 136.81
    -3 18 3 o 2747.26 2941.80 108.91
    -2 18 3 o 15010.50 15043.20 273.85
    -1 18 3 o 11600.10 11980.40 233.25
    0 18 3 o 7257.40 7279.30 148.14
    1 18 3 o 18293.60 17780.70 290.52
    2 18 3 o 14343.70 14137.20 241.26
    3 18 3 o 86301.20 84295.20 1233.64
    4 18 3 < 130.13 38.50 55.11
    5 18 3 o 3325.05 3492.07 119.53
    6 18 3 o 250.30 293.05 65.07
    7 18 3 o 13661.80 13627.00 273.77
    8 18 3 o 2452.91 2516.31 141.44
    9 18 3 < 102.25 1.22 79.01
    10 18 3 o 6345.34 6233.58 223.82
    -11 19 3 o 5925.36 5493.46 208.54
    -10 19 3 < 6.64 2.36 68.38
    -9 19 3 o 1288.13 1504.47 96.94
    -8 19 3 o 11569.40 11835.60 281.05
    -7 19 3 o 7603.71 7746.54 183.33
    -6 19 3 o 3125.09 3216.50 126.17
    -5 19 3 o 730.35 639.94 73.04
    -4 19 3 o 12695.10 13012.80 275.78
    -3 19 3 o 9979.25 10025.10 206.63
    -2 19 3 o 3382.87 3434.52 117.54
    -1 19 3 o 41049.00 42005.00 657.95
    0 19 3 o 49217.40 49351.20 851.51
    1 19 3 < 53.11 54.81 48.47
    2 19 3 o 28736.60 28480.80 422.43
    3 19 3 o 2556.57 2614.85 105.58
    4 19 3 o 694.49 586.24 69.71
    5 19 3 o 236.36 163.95 66.39
    6 19 3 o 740.31 785.46 77.68
    7 19 3 o 17785.00 17913.30 376.85
    8 19 3 o 6806.08 7211.25 201.92
    9 19 3 o 4809.38 4545.79 181.30
    -10 20 3 o 1480.68 1455.35 102.92
    -9 20 3 o 717.08 923.22 84.32
    -8 20 3 o 655.32 589.70 96.94
    -7 20 3 < 197.19 87.02 82.33
    -6 20 3 o 1935.59 1992.60 116.20
    -5 20 3 < 192.54 166.64 66.39
    -4 20 3 o 37766.80 37192.10 671.55
    -3 20 3 o 16647.60 16798.00 325.03
    -2 20 3 o 903.00 961.85 67.06
    -1 20 3 o 661.96 587.27 63.08
    0 20 3 o 2807.60 2707.60 112.89
    1 20 3 o 12184.20 11830.90 229.90
    2 20 3 o 12128.30 11999.00 245.18
    3 20 3 o 1334.60 1245.05 84.33
    4 20 3 o 8067.40 7845.57 171.38
    5 20 3 o 2330.04 2285.49 102.26
    6 20 3 o 9134.77 9376.26 213.90
    7 20 3 o 3647.13 4011.31 160.04
    8 20 3 o 305.41 309.95 78.34
    -10 21 3 o 15548.80 16572.30 730.99
    -9 21 3 o 2003.97 2131.41 126.16
    -8 21 3 o 18284.50 17476.00 572.22
    -7 21 3 o 1329.94 1212.32 125.49
    -6 21 3 o 8777.82 8781.53 243.13
    -5 21 3 o 1369.12 1271.74 94.95
    -4 21 3 o 1217.06 1148.95 81.00
    -3 21 3 o 205.82 140.17 54.44
    -2 21 3 o 790.11 809.11 70.38
    -1 21 3 o 9546.35 10255.50 227.21
    0 21 3 o 5752.45 5825.44 156.08
    1 21 3 o 2714.62 2778.68 137.46
    2 21 3 o 369.15 378.43 61.08
    3 21 3 o 1084.26 979.28 75.69
    4 21 3 < 179.26 134.89 65.73
    5 21 3 o 981.34 983.07 83.00
    6 21 3 o 38283.80 36945.80 760.50
    7 21 3 o 1457.44 1538.62 104.91
    8 21 3 o 7511.37 7291.96 221.84
    -9 22 3 o 12030.30 11941.50 347.46
    -8 22 3 o 4380.36 4453.65 203.21
    -7 22 3 < 89.63 36.26 73.03
    -6 22 3 < 263.58 252.53 112.87
    -5 22 3 o 8570.35 8482.18 239.13
    -4 22 3 o 32439.10 31663.60 582.06
    -3 22 3 < 1.33 30.85 57.10
    -2 22 3 o 6662.75 6996.66 168.05
    -1 22 3 o 250.97 229.38 65.73
    0 22 3 o 6755.74 6982.60 169.38
    1 22 3 o 549.09 663.44 67.72
    2 22 3 o 4198.40 4114.53 132.82
    3 22 3 o 4254.85 4185.81 144.77
    4 22 3 o 18561.40 18146.00 417.39
    5 22 3 o 4614.78 4348.90 216.49
    6 22 3 o 13466.20 12795.00 388.68
    7 22 3 o 12227.40 11496.50 385.32
    -8 23 3 o 7739.31 7584.56 265.68
    -7 23 3 o 3598.58 3774.81 168.67
    -6 23 3 < 79.67 133.60 82.33
    -5 23 3 o 11910.90 11512.90 291.66
    -4 23 3 o 4472.08 4568.03 168.68
    -3 23 3 o 25453.30 24700.60 527.94
    -2 23 3 o 2106.22 1960.34 124.17
    -1 23 3 o 7931.73 7917.63 201.93
    0 23 3 o 20304.10 20062.30 392.19
    1 23 3 o 6985.48 7113.04 213.88
    2 23 3 o 9969.52 10133.70 232.51
    3 23 3 o 4462.08 4453.39 182.63
    4 23 3 < 86.31 52.30 90.96
    5 23 3 o 25759.00 25103.70 635.61
    6 23 3 o 1470.74 1802.55 175.96
    -6 24 3 < 209.14 257.49 73.03
    -5 24 3 o 1051.07 1194.28 140.10
    -4 24 3 o 916.26 804.66 87.64
    -3 24 3 o 2626.20 2487.27 134.13
    -2 24 3 o 19440.80 19082.00 426.71
    -1 24 3 o 2760.41 2919.73 175.97
    0 24 3 o 6732.84 6682.20 210.55
    1 24 3 o 23297.20 23143.20 564.43
    2 24 3 o 11587.00 11175.80 327.53
    3 24 3 o 3886.84 3988.96 209.85
    4 24 3 o 1045.76 1273.30 129.48
    5 24 3 o 4920.23 4428.67 471.50
    -5 25 3 o 8647.66 8363.32 266.36
    -4 25 3 < 71.04 1.45 75.69
    -3 25 3 < 132.79 156.12 86.97
    -2 25 3 o 4373.66 4220.60 187.94
    -1 25 3 o 2806.86 2834.98 162.69
    0 25 3 o 1208.43 1288.68 108.89
    1 25 3 o 2387.16 2595.87 192.57
    2 25 3 o 2901.81 2787.12 204.52
    3 25 3 o 5059.75 4646.60 365.25
    -2 26 3 o 876.43 991.47 122.17
    -1 26 3 o 1022.51 1204.80 129.47
    0 26 3 o 481.36 522.41 112.87
    -16 0 4 o 13765.80 13728.40 427.90
    -14 0 4 < 183.91 35.50 66.39
    -12 0 4 o 6231.81 6253.61 195.95
    -10 0 4 o 62852.20 65707.20 1347.01
    -8 0 4 o 66113.70 69069.70 1239.94
    -6 0 4 o 2774.16 2229.16 88.33
    -4 0 4 o 24404.90 25639.70 453.20
    -2 0 4 o 142757.00 149874.00 4220.95
    0 0 4 o 566559.00 533223.00 15218.00
    2 0 4 o 47003.20 44190.10 1226.00
    4 0 4 o 4849.27 4776.24 178.72
    6 0 4 o 10394.00 10277.20 329.01
    8 0 4 o 89029.60 92669.50 2335.36
    10 0 4 o 723.71 697.46 105.57
    12 0 4 o 2780.36 3009.47 206.52
    -16 1 4 o 1779.49 1673.28 104.25
    -15 1 4 < -1.33 1.64 47.80
    -14 1 4 o 31443.90 31674.40 502.92
    -13 1 4 o 1540.47 1550.29 70.38
    -12 1 4 o 15268.40 16165.60 262.56
    -11 1 4 < 38.51 4.03 37.84
    -10 1 4 o 25360.80 25584.30 403.26
    -9 1 4 o 11237.10 11322.20 195.42
    -8 1 4 o 1464.85 1393.64 59.76
    -7 1 4 o 35004.70 35949.80 506.95
    -6 1 4 o 102303.00 104337.00 1517.25
    -5 1 4 o 5196.00 5214.41 91.71
    -4 1 4 o 38307.40 39277.00 497.27
    -3 1 4 o 3050.16 2872.04 49.16
    -2 1 4 o 58147.70 57478.20 746.65
    -1 1 4 o 178689.00 175396.00 3621.34
    0 1 4 o 28850.00 27984.20 478.72
    1 1 4 o 128573.00 131189.00 2990.13
    2 1 4 o 4767.59 5033.27 112.98
    3 1 4 o 4017.31 3874.68 107.62
    4 1 4 o 105603.00 105563.00 1930.32
    5 1 4 o 31761.20 33219.80 609.96
    6 1 4 o 1261.65 1384.83 73.71
    7 1 4 o 26653.10 27761.30 527.88
    8 1 4 o 14190.90 14418.30 311.76
    9 1 4 o 3584.23 3720.84 134.82
    10 1 4 o 46747.10 49726.30 901.43
    11 1 4 o 630.75 573.72 78.35
    12 1 4 o 3989.15 3916.86 162.70
    13 1 4 o 574.32 581.20 122.17
    -16 2 4 o 7925.53 8033.96 174.03
    -15 2 4 o 7841.87 7749.10 166.72
    -14 2 4 o 8748.14 8987.05 177.37
    -13 2 4 o 154.03 103.08 49.13
    -12 2 4 o 926.23 813.80 56.44
    -11 2 4 o 4443.86 4300.47 110.25
    -10 2 4 o 43122.00 44737.10 663.23
    -9 2 4 o 19106.30 19496.50 309.33
    -8 2 4 o 5524.15 5806.12 109.62
    -7 2 4 o 45331.10 47233.80 645.92
    -6 2 4 o 127151.00 131366.00 2064.92
    -5 2 4 o 273.54 142.94 28.55
    -4 2 4 o 9672.54 9526.25 156.99
    -3 2 4 o 853.97 828.10 27.89
    -2 2 4 o 1416.62 1306.43 39.18
    -1 2 4 o 3122.86 3014.11 62.46
    0 2 4 o 9792.67 9730.87 174.36
    1 2 4 o 2278.29 2083.89 61.11
    2 2 4 o 49991.70 50493.80 923.50
    3 2 4 o 2150.43 1837.10 73.72
    4 2 4 o 45082.30 45891.60 844.55
    5 2 4 o 8014.51 8499.32 186.09
    6 2 4 o 86470.70 89492.10 1598.49
    7 2 4 o 55860.30 57603.50 1051.36
    8 2 4 o 10345.10 10436.40 243.21
    9 2 4 o 26587.80 27896.30 538.26
    10 2 4 o 9204.47 10009.70 233.20
    11 2 4 o 1987.39 2005.79 128.15
    12 2 4 o 4440.73 3933.18 177.31
    13 2 4 o 1857.84 1686.35 160.69
    -16 3 4 o 9814.15 9691.69 196.63
    -15 3 4 o 5180.92 5403.41 132.83
    -14 3 4 o 6117.81 6303.85 152.10
    -13 3 4 o 27497.40 28106.70 443.00
    -12 3 4 o 2061.79 1994.85 90.31
    -11 3 4 o 27564.40 27749.30 438.49
    -10 3 4 o 2979.83 3040.13 87.66
    -9 3 4 o 6525.25 6500.41 128.88
    -8 3 4 o 81378.10 83812.50 1068.78
    -7 3 4 o 1407.09 1325.65 57.77
    -6 3 4 o 39431.10 39692.30 653.71
    -5 3 4 o 46087.30 46357.70 850.36
    -4 3 4 o 87814.60 87094.90 1205.45
    -3 3 4 o 19529.40 19421.50 303.36
    -2 3 4 o 30281.50 30935.10 425.99
    -1 3 4 o 15114.90 13959.20 237.81
    0 3 4 o 12383.80 12350.30 199.74
    1 3 4 o 4819.87 5137.03 112.99
    2 3 4 o 10012.80 9326.39 189.54
    3 3 4 o 54715.10 53914.90 1013.63
    4 3 4 o 146020.00 146428.00 2658.07
    5 3 4 o 8328.88 8665.38 192.07
    6 3 4 o 8910.86 8870.91 239.24
    7 3 4 o 4710.64 4729.94 142.14
    8 3 4 o 38965.80 41062.30 753.48
    9 3 4 o 14280.80 15097.70 368.24
    10 3 4 o 1293.45 1402.73 88.97
    11 3 4 o 32828.70 34090.00 756.54
    12 3 4 o 6261.10 6027.93 217.18
    13 3 4 o 20754.70 18785.50 517.75
    -16 4 4 o 2826.79 2919.34 106.25
    -15 4 4 o 333.96 384.25 55.11
    -14 4 4 o 4580.40 4633.58 122.20
    -13 4 4 o 956.11 901.10 59.76
    -12 4 4 o 39275.20 40249.30 613.24
    -11 4 4 o 6104.97 5914.71 130.19
    -10 4 4 o 1826.09 1841.02 73.04
    -9 4 4 o 274.21 215.20 34.52
    -8 4 4 o 309.39 173.69 37.84
    -7 4 4 o 31371.30 32058.70 455.25
    -6 4 4 o 18515.30 19432.80 362.82
    -5 4 4 o 83993.60 85518.00 1371.47
    -4 4 4 o 96213.30 96665.40 1567.82
    -3 4 4 o 136554.00 134508.00 2213.88
    -2 4 4 o 1791.71 1126.96 54.46
    -1 4 4 o 7794.63 8196.95 133.69
    0 4 4 o 15721.40 15326.50 251.11
    1 4 4 o 99252.60 99363.00 1478.99
    2 4 4 o 53007.10 54580.90 1129.81
    3 4 4 o 145811.00 146703.00 2373.90
    4 4 4 o 8326.26 8456.22 172.15
    5 4 4 o 46369.60 46817.70 873.79
    6 4 4 o 4090.90 4236.44 134.84
    7 4 4 o 7769.65 7997.53 194.67
    8 4 4 o 9223.92 9588.94 225.25
    9 4 4 o 1729.74 1650.32 106.90
    10 4 4 o 9838.97 10164.50 244.50
    11 4 4 o 2461.55 2402.47 148.08
    12 4 4 o 22860.10 21689.50 472.67
    13 4 4 < -17.93 14.47 137.43
    -16 5 4 o 475.39 609.05 65.73
    -15 5 4 o 283.50 333.17 51.79
    -14 5 4 o 9290.89 9178.74 184.68
    -13 5 4 o 6917.85 6775.62 161.41
    -12 5 4 o 17679.30 17750.00 297.81
    -11 5 4 o 2227.83 2083.68 82.34
    -10 5 4 o 18173.30 18287.70 299.23
    -9 5 4 o 2697.51 2524.10 77.70
    -8 5 4 o 66435.40 67150.60 883.92
    -7 5 4 o 2242.73 2451.58 80.36
    -6 5 4 o 17203.00 16738.90 305.43
    -5 5 4 o 1201.93 1237.35 52.46
    -4 5 4 o 106159.00 107346.00 1733.87
    -3 5 4 o 27945.30 26699.10 398.34
    -2 5 4 o 258828.00 257860.00 7778.73
    -1 5 4 o 7220.38 6509.44 141.60
    0 5 4 o 61803.60 59983.80 926.20
    1 5 4 o 19387.00 19256.70 310.46
    2 5 4 o 248709.00 233546.00 6212.36
    3 5 4 o 6470.38 6192.77 139.55
    4 5 4 o 20535.10 20649.60 367.45
    5 5 4 o 4441.83 4321.48 118.24
    6 5 4 o 67486.20 66520.40 1265.18
    7 5 4 o 1009.27 1099.39 65.74
    8 5 4 o 285.49 269.47 53.12
    9 5 4 < 120.83 61.12 55.77
    10 5 4 o 24816.10 25063.20 462.22
    11 5 4 o 10371.30 10239.00 269.07
    12 5 4 o 2325.34 1938.91 136.78
    13 5 4 o 1800.73 1652.92 162.68
    -15 6 4 o 2815.53 2974.37 98.28
    -14 6 4 o 14600.40 14230.50 253.17
    -13 6 4 o 882.41 952.80 55.77
    -12 6 4 o 65409.80 65777.80 924.42
    -11 6 4 o 4180.72 4114.88 100.28
    -10 6 4 o 630.76 582.28 43.16
    -9 6 4 o 21705.80 22333.40 324.00
    -8 6 4 o 1490.06 1392.58 72.38
    -7 6 4 o 8643.54 8632.81 172.79
    -6 6 4 o 8457.11 8618.18 164.17
    -5 6 4 o 33893.50 35127.80 570.51
    -4 6 4 o 126860.00 127961.00 1888.35
    -3 6 4 o 55380.20 53750.10 840.93
    -2 6 4 o 37478.70 35947.60 575.37
    -1 6 4 o 234.38 219.16 25.89
    0 6 4 o 430.26 441.64 37.18
    1 6 4 o 5173.63 5007.09 105.65
    2 6 4 o 126481.00 127353.00 1885.84
    3 6 4 o 57111.70 58711.20 950.96
    4 6 4 o 10781.80 10856.80 234.68
    5 6 4 o 9832.58 9181.08 202.70
    6 6 4 o 8303.94 8492.51 185.39
    7 6 4 o 11415.10 11498.30 237.93
    8 6 4 o 7019.54 6856.78 173.38
    9 6 4 o 12770.90 12460.10 279.10
    10 6 4 o 22995.00 23602.30 451.52
    11 6 4 o 802.06 833.43 84.99
    12 6 4 o 48788.00 46197.50 806.21
    13 6 4 < -82.99 2.91 154.70
    -15 7 4 o 5995.25 5820.32 178.65
    -14 7 4 o 401.68 425.05 57.10
    -13 7 4 o 5828.72 5664.57 126.86
    -12 7 4 o 635.40 477.32 52.45
    -11 7 4 o 11248.80 10952.30 193.36
    -10 7 4 o 11505.30 11476.00 209.33
    -9 7 4 o 1204.49 1218.64 67.06
    -8 7 4 o 139748.00 142797.00 2089.78
    -7 7 4 o 12802.00 12908.80 218.08
    -6 7 4 o 247.65 162.49 39.84
    -5 7 4 o 10916.90 11311.50 204.80
    -4 7 4 o 15911.60 15306.80 263.51
    -3 7 4 o 103.57 56.21 23.90
    -2 7 4 o 28644.90 27887.90 558.95
    -1 7 4 o 370.50 409.20 31.21
    0 7 4 o 9322.58 8996.32 184.18
    1 7 4 o 173.95 81.70 28.55
    2 7 4 o 908.37 924.24 47.81
    3 7 4 o 4582.91 4216.04 115.59
    4 7 4 o 12199.30 12442.30 237.36
    5 7 4 o 21095.40 21949.70 382.63
    6 7 4 o 73134.00 73682.60 1222.08
    7 7 4 o 2542.04 2465.89 104.92
    8 7 4 o 67931.20 69064.60 1146.09
    9 7 4 o 9692.83 9825.16 249.15
    10 7 4 < 139.43 150.03 59.75
    11 7 4 o 4049.64 4072.91 153.41
    12 7 4 o 1487.31 1375.07 111.55
    13 7 4 o 9746.14 9203.57 287.63
    -15 8 4 o 8626.60 8586.05 243.12
    -14 8 4 o 163.33 138.95 47.14
    -13 8 4 o 1994.68 1987.06 81.67
    -12 8 4 o 4731.92 4538.16 144.12
    -11 8 4 o 15904.80 15906.80 310.41
    -10 8 4 o 4473.10 4411.56 132.17
    -9 8 4 o 28152.10 27965.90 498.48
    -8 8 4 o 20521.70 20645.50 371.20
    -7 8 4 o 17378.90 17126.90 284.67
    -6 8 4 o 83346.20 85353.40 1264.46
    -5 8 4 o 12978.40 12979.70 224.11
    -4 8 4 o 58241.60 59509.60 765.04
    -3 8 4 o 3496.62 3354.29 86.35
    -2 8 4 o 63189.80 59889.10 959.37
    -1 8 4 o 4281.48 3788.56 89.02
    0 8 4 o 40154.00 37774.90 680.36
    1 8 4 o 11147.20 10863.20 215.44
    2 8 4 o 72764.20 75398.60 1101.00
    3 8 4 o 4067.93 4149.32 124.22
    4 8 4 o 5920.27 6169.30 140.18
    5 8 4 o 31212.50 31309.70 550.12
    6 8 4 o 77820.70 80248.60 1297.41
    7 8 4 o 16752.90 17274.00 324.46
    8 8 4 o 244.33 298.58 56.43
    9 8 4 o 23508.80 23677.60 440.92
    10 8 4 o 1733.05 1838.51 92.96
    11 8 4 o 5268.50 4897.15 195.25
    12 8 4 o 1786.14 1744.54 128.15
    13 8 4 o 4526.97 3916.68 200.55
    -15 9 4 o 3006.75 2932.18 146.09
    -14 9 4 o 11272.70 10876.80 251.12
    -13 9 4 o 296.12 310.45 62.41
    -12 9 4 o 6606.97 6640.12 172.70
    -11 9 4 o 4470.27 4363.66 154.74
    -10 9 4 o 8705.24 8691.24 195.99
    -9 9 4 o 38137.40 38431.30 658.07
    -8 9 4 o 16181.50 16408.10 304.53
    -7 9 4 o 13577.40 13817.60 230.70
    -6 9 4 o 4592.67 4557.79 117.57
    -5 9 4 o 5509.76 5855.75 109.62
    -4 9 4 o 3633.82 3200.81 83.69
    -3 9 4 o 20557.90 20250.30 335.53
    -2 9 4 o 76114.30 73837.60 1150.98
    -1 9 4 o 334421.00 318444.00 6814.46
    0 9 4 o 35479.60 34772.90 608.39
    1 9 4 o 117007.00 115615.00 1748.97
    2 9 4 o 19035.80 18854.30 316.10
    3 9 4 o 1125.46 831.72 59.10
    4 9 4 o 20136.80 20455.80 366.61
    5 9 4 o 2736.08 2703.98 102.93
    6 9 4 o 3240.21 3242.85 112.24
    7 9 4 o 33187.20 32736.30 587.13
    8 9 4 o 812.70 832.70 75.03
    9 9 4 o 29900.90 29620.00 542.20
    10 9 4 o 14914.20 15080.40 309.69
    11 9 4 < 112.87 71.11 86.97
    12 9 4 o 2219.75 1946.41 132.14
    -15 10 4 o 4075.40 3911.49 162.70
    -14 10 4 o 1161.95 1150.55 91.63
    -13 10 4 o 729.02 753.24 79.01
    -12 10 4 o 12325.20 11762.60 266.44
    -11 10 4 o 4369.31 4440.14 138.80
    -10 10 4 o 23660.20 22861.70 434.28
    -9 10 4 o 8233.63 8415.27 186.69
    -8 10 4 o 14772.10 15204.90 284.54
    -7 10 4 o 15303.20 15329.80 265.96
    -6 10 4 o 403.01 252.33 51.12
    -5 10 4 o 46810.20 47819.40 676.79
    -4 10 4 o 19096.60 19735.80 291.48
    -3 10 4 o 3551.50 3376.22 104.28
    -2 10 4 o 81752.60 79763.80 1237.43
    -1 10 4 o 822.67 623.76 43.82
    0 10 4 o 242170.00 239686.00 4398.13
    1 10 4 o 398.37 286.55 43.82
    2 10 4 o 190.55 123.49 36.52
    3 10 4 o 23149.30 23895.10 381.41
    4 10 4 o 5260.35 5195.78 134.85
    5 10 4 o 31539.20 32511.20 554.03
    6 10 4 o 2684.22 2802.23 106.92
    7 10 4 o 3111.91 3127.86 117.54
    8 10 4 o 49449.30 50478.80 850.92
    9 10 4 o 9740.21 9771.98 249.80
    10 10 4 o 646.02 523.67 72.37
    11 10 4 o 1540.45 1506.53 122.84
    12 10 4 o 9908.37 9325.99 295.60
    -14 11 4 o 17564.10 17114.50 398.75
    -13 11 4 o 7090.38 6980.04 185.98
    -12 11 4 o 6572.17 6295.87 175.35
    -11 11 4 o 12768.70 12399.50 265.79
    -10 11 4 o 22053.30 22245.10 413.63
    -9 11 4 o 2512.78 2457.27 104.26
    -8 11 4 o 288.15 220.50 51.12
    -7 11 4 o 33450.90 34373.80 580.08
    -6 11 4 o 30260.50 30967.80 465.48
    -5 11 4 o 30376.00 30312.50 456.23
    -4 11 4 o 20956.60 21202.40 332.74
    -3 11 4 o 1474.18 1540.02 66.40
    -2 11 4 o 31390.90 30833.50 551.73
    -1 11 4 o 776.85 657.11 45.15
    0 11 4 o 11596.80 11745.40 214.08
    1 11 4 o 4688.95 4335.19 127.54
    2 11 4 o 183.91 140.65 37.18
    3 11 4 o 118.18 54.15 38.51
    4 11 4 o 56190.90 57253.10 949.20
    5 11 4 o 54919.10 55901.00 930.04
    6 11 4 o 4465.23 4561.57 133.50
    7 11 4 o 9513.72 9720.11 215.27
    8 11 4 o 11699.90 11594.20 253.16
    9 11 4 o 7816.27 7528.23 196.62
    10 11 4 o 25338.10 24219.80 420.89
    11 11 4 o 6084.29 5800.72 189.28
    12 11 4 o 2940.33 2803.81 169.99
    -14 12 4 o 14384.10 14091.20 335.55
    -13 12 4 o 277.52 228.46 72.37
    -12 12 4 o 6695.62 6215.25 179.33
    -11 12 4 o 211.13 135.07 65.07
    -10 12 4 o 41450.50 41727.60 719.14
    -9 12 4 o 8403.39 8543.36 215.91
    -8 12 4 o 764.89 730.92 61.75
    -7 12 4 o 7553.16 7656.85 164.10
    -6 12 4 o 69601.70 71158.70 1065.23
    -5 12 4 o 33486.40 34318.70 500.28
    -4 12 4 o 279.52 157.51 41.83
    -3 12 4 o 5389.38 5117.22 118.91
    -2 12 4 o 3217.89 3329.80 91.66
    -1 12 4 o 420.28 396.98 40.50
    0 12 4 o 29790.20 30628.10 443.64
    1 12 4 < 67.72 22.57 47.80
    2 12 4 o 1148.73 1207.06 63.08
    3 12 4 o 12000.80 11873.20 223.33
    4 12 4 o 22449.10 23076.30 409.16
    5 12 4 o 9507.66 9493.54 208.64
    6 12 4 o 39257.20 40640.50 683.35
    7 12 4 o 14485.70 15302.00 293.78
    8 12 4 o 18497.70 19057.00 360.32
    9 12 4 o 967.40 926.45 75.69
    10 12 4 o 17168.80 16263.80 334.95
    11 12 4 < 128.80 89.95 79.67
    12 12 4 o 8856.33 8535.79 247.76
    -14 13 4 o 4026.89 3774.43 168.01
    -13 13 4 o 16899.60 16275.20 375.47
    -12 13 4 < 65.06 22.39 63.74
    -11 13 4 o 6968.30 6833.31 180.67
    -10 13 4 o 276.20 172.24 59.75
    -9 13 4 o 504.60 493.10 61.75
    -8 13 4 o 6340.38 6551.83 158.76
    -7 13 4 o 144.74 1.35 47.14
    -6 13 4 o 65526.00 66342.00 931.53
    -5 13 4 o 19326.20 19760.10 304.63
    -4 13 4 o 95553.30 96036.10 1342.80
    -3 13 4 o 12620.80 12835.00 236.00
    -2 13 4 o 590.26 422.94 41.83
    -1 13 4 o 7609.92 7693.73 149.50
    0 13 4 o 185.24 105.22 38.51
    1 13 4 o 193.87 224.74 45.15
    2 13 4 o 26288.30 26576.70 478.56
    3 13 4 o 13674.00 13868.40 259.92
    4 13 4 o 137970.00 140786.00 2070.61
    5 13 4 < 33.20 27.62 48.47
    6 13 4 o 1686.60 1818.79 92.30
    7 13 4 o 1974.81 2156.31 97.61
    8 13 4 o 1455.45 1333.94 100.93
    9 13 4 < 142.08 72.87 61.08
    10 13 4 o 1418.26 1354.82 110.22
    11 13 4 o 17124.50 16221.20 396.07
    -13 14 4 < 109.55 55.47 71.04
    -12 14 4 o 1191.83 1249.23 94.28
    -11 14 4 o 10382.10 9729.58 232.51
    -10 14 4 o 17460.80 17522.60 340.99
    -9 14 4 o 431.56 357.86 59.75
    -8 14 4 o 737.00 708.31 71.04
    -7 14 4 o 20045.40 20405.00 347.12
    -6 14 4 o 2346.75 2265.23 89.65
    -5 14 4 o 21500.00 22119.40 336.59
    -4 14 4 o 11650.30 12382.30 256.56
    -3 14 4 o 83056.20 85400.00 1272.16
    -2 14 4 o 11132.00 11316.90 182.78
    -1 14 4 o 14988.30 15041.10 269.27
    0 14 4 o 59505.30 57919.20 853.79
    1 14 4 o 77929.50 76572.00 1204.15
    2 14 4 o 2045.26 2031.40 99.61
    3 14 4 o 62490.20 62902.40 964.50
    4 14 4 o 514.56 508.98 55.11
    5 14 4 o 18763.90 19058.90 356.38
    6 14 4 o 1300.09 1315.97 80.34
    7 14 4 o 19187.90 19192.40 370.29
    8 14 4 o 17247.40 17283.90 343.63
    9 14 4 o 5251.39 5388.14 181.98
    10 14 4 o 641.37 545.01 94.28
    11 14 4 o 4746.23 4331.80 214.50
    -13 15 4 o 16473.00 15436.60 392.72
    -12 15 4 o 4462.11 4582.40 168.02
    -11 15 4 o 9746.25 9750.36 242.48
    -10 15 4 o 19165.50 19443.40 368.27
    -9 15 4 o 452.81 415.23 68.39
    -8 15 4 o 1466.10 1421.85 81.01
    -7 15 4 o 3918.96 3868.94 125.52
    -6 15 4 < 59.09 30.84 41.83
    -5 15 4 o 2860.19 2839.90 96.29
    -4 15 4 o 6815.24 6938.57 170.07
    -3 15 4 o 39002.20 38845.70 625.54
    -2 15 4 o 51984.50 53141.10 749.77
    -1 15 4 o 5973.84 5931.45 116.91
    0 15 4 o 8730.07 8759.68 158.80
    1 15 4 o 27858.70 28313.50 463.22
    2 15 4 o 47403.90 46031.10 755.80
    3 15 4 o 33458.40 33047.40 599.79
    4 15 4 o 1084.28 1057.72 68.39
    5 15 4 o 3060.08 3183.20 134.81
    6 15 4 o 5138.66 5230.43 152.76
    7 15 4 o 1555.08 1610.21 92.30
    8 15 4 o 4465.52 4578.72 152.08
    9 15 4 o 1029.15 1058.74 94.28
    10 15 4 o 24863.50 23876.00 491.98
    11 15 4 o 13261.50 12980.60 312.27
    -13 16 4 < 124.82 93.88 72.37
    -12 16 4 o 16917.70 16685.00 378.14
    -11 16 4 o 1097.54 1084.83 118.19
    -10 16 4 o 1604.88 1727.76 88.31
    -9 16 4 o 37035.80 38332.70 602.35
    -8 16 4 o 519.21 435.69 63.74
    -7 16 4 o 20122.70 20122.70 353.72
    -6 16 4 o 2052.51 2051.81 88.98
    -5 16 4 o 2459.01 2566.11 104.26
    -4 16 4 o 17490.20 17349.70 339.74
    -3 16 4 < 102.91 2.34 43.82
    -2 16 4 o 1243.67 1291.60 66.40
    -1 16 4 o 819.34 867.49 54.45
    0 16 4 o 3998.19 4107.11 104.94
    1 16 4 o 3254.73 3125.31 96.29
    2 16 4 o 26158.50 26549.80 407.18
    3 16 4 o 9082.71 8912.77 216.59
    4 16 4 o 2453.65 2452.18 109.57
    5 16 4 < 69.05 61.07 53.11
    6 16 4 o 2401.14 2388.99 117.53
    7 16 4 o 49397.50 48880.30 792.53
    8 16 4 o 1889.07 1796.04 105.58
    9 16 4 o 13913.60 13522.40 314.95
    10 16 4 o 5393.94 5034.46 212.52
    -12 17 4 < 110.88 34.34 91.62
    -11 17 4 < 98.26 71.93 69.71
    -10 17 4 o 9711.58 9622.37 250.45
    -9 17 4 o 401.68 360.08 63.74
    -8 17 4 o 38581.90 39554.50 625.05
    -7 17 4 o 20878.50 20429.30 402.90
    -6 17 4 o 1696.53 1686.63 87.65
    -5 17 4 o 1600.26 1681.41 84.99
    -4 17 4 o 2694.72 2495.16 118.86
    -3 17 4 o 23148.20 23558.00 357.85
    -2 17 4 o 2955.86 3112.72 102.93
    -1 17 4 o 3207.60 3318.12 106.26
    0 17 4 o 3408.86 3483.20 98.95
    1 17 4 o 24447.10 24384.10 386.46
    2 17 4 < 201.17 136.71 68.39
    3 17 4 o 10444.70 10275.70 247.16
    4 17 4 o 2448.96 2371.09 125.50
    5 17 4 o 10405.80 10554.70 231.21
    6 17 4 o 23595.70 23841.30 421.58
    7 17 4 o 5661.27 5632.00 164.71
    8 17 4 o 25239.80 24837.70 488.04
    9 17 4 o 373.13 340.54 84.32
    10 17 4 o 802.06 922.65 95.61
    -12 18 4 o 6567.86 6307.07 205.89
    -11 18 4 o 10933.50 10579.10 312.23
    -10 18 4 o 532.48 547.90 81.00
    -9 18 4 < 126.15 151.00 65.07
    -8 18 4 o 14699.80 14782.60 280.44
    -7 18 4 o 523.19 534.94 65.73
    -6 18 4 o 24640.80 25222.20 426.97
    -5 18 4 o 667.94 713.63 71.71
    -4 18 4 o 26522.80 27253.60 489.61
    -3 18 4 o 13468.30 13304.90 252.54
    -2 18 4 o 34077.30 34139.80 550.46
    -1 18 4 o 5387.31 5515.16 146.12
    0 18 4 o 21132.10 21209.10 322.51
    1 18 4 o 16138.50 16186.50 275.86
    2 18 4 o 57003.70 56121.30 898.56
    3 18 4 < 84.98 125.12 55.11
    4 18 4 < 152.04 138.62 65.07
    5 18 4 o 328.65 347.14 66.39
    6 18 4 o 34349.60 33879.90 572.18
    7 18 4 o 1568.33 1441.44 97.61
    8 18 4 o 1447.47 1288.07 106.90
    9 18 4 o 6373.96 6304.01 227.14
    -11 19 4 < 88.30 89.33 79.67
    -10 19 4 < 63.07 90.96 67.06
    -9 19 4 o 12697.80 12676.40 301.65
    -8 19 4 o 13925.30 14064.30 320.29
    -7 19 4 o 1670.63 1849.80 100.26
    -6 19 4 o 3690.34 3761.10 132.15
    -5 19 4 o 1450.83 1594.92 115.54
    -4 19 4 o 7731.67 7976.56 198.62
    -3 19 4 o 219.10 253.52 61.75
    -2 19 4 o 20947.90 21411.10 363.05
    -1 19 4 o 65417.90 66206.70 938.52
    0 19 4 o 2779.79 3043.14 103.60
    1 19 4 o 24132.90 23346.20 340.48
    2 19 4 o 13989.20 13551.20 223.95
    3 19 4 o 594.90 542.85 69.71
    4 19 4 o 1785.51 1827.76 96.28
    5 19 4 o 576.97 500.52 73.70
    6 19 4 o 17570.10 17434.30 330.32
    7 19 4 o 11065.60 11172.70 265.74
    8 19 4 o 4313.28 4429.08 170.67
    9 19 4 o 7816.98 7495.51 270.33
    -10 20 4 < 49.79 50.53 68.38
    -9 20 4 o 863.15 860.48 91.63
    -8 20 4 o 3016.75 2977.67 169.33
    -7 20 4 o 3343.57 3418.28 160.70
    -6 20 4 o 1025.17 994.63 85.65
    -5 20 4 o 27393.10 26816.30 510.11
    -4 20 4 o 14174.70 14153.40 269.14
    -3 20 4 < 9.29 42.90 57.10
    -2 20 4 o 1460.78 1486.68 86.98
    -1 20 4 < 160.67 116.47 61.08
    0 20 4 o 12962.90 13455.90 249.20
    1 20 4 o 2509.39 2504.81 97.61
    2 20 4 o 2985.60 3057.82 115.55
    3 20 4 o 13145.80 12778.60 233.89
    4 20 4 o 6387.42 6169.85 179.99
    5 20 4 o 17820.40 17830.30 341.63
    6 20 4 o 2486.78 2586.34 157.37
    7 20 4 < 82.33 61.00 76.35
    8 20 4 o 5256.50 5220.01 197.91
    -10 21 4 o 2129.46 2110.14 151.39
    -9 21 4 o 5425.18 5109.23 185.29
    -8 21 4 o 886.39 993.79 138.77
    -7 21 4 o 16650.90 16444.20 376.15
    -6 21 4 < 170.63 168.12 76.35
    -5 21 4 o 6059.87 5889.04 162.06
    -4 21 4 < 33.20 32.75 52.45
    -3 21 4 o 262.25 235.57 57.76
    -2 21 4 o 7427.67 7649.14 175.36
    -1 21 4 o 6096.58 6116.59 158.74
    0 21 4 o 936.19 988.27 70.38
    1 21 4 o 1388.39 1398.73 84.33
    2 21 4 o 3130.97 2866.90 119.53
    3 21 4 < 71.04 88.54 51.79
    4 21 4 o 1157.30 1083.99 83.00
    5 21 4 o 31968.00 30828.10 542.08
    6 21 4 o 995.95 999.48 112.87
    7 21 4 o 879.75 1051.74 125.49
    -9 22 4 < 181.25 198.02 85.65
    -8 22 4 o 1221.70 1150.66 111.55
    -7 22 4 o 845.22 813.25 115.53
    -6 22 4 o 14404.60 14181.00 386.73
    -5 22 4 o 37228.20 36028.30 731.90
    -4 22 4 < 13.28 4.95 63.07
    -3 22 4 o 4204.37 4092.45 142.12
    -2 22 4 < 61.75 21.22 55.11
    -1 22 4 o 1122.11 1158.22 75.69
    0 22 4 o 865.13 700.21 76.35
    1 22 4 < 13.94 1.96 58.43
    2 22 4 o 2403.76 2389.32 111.56
    3 22 4 o 26093.50 25652.60 499.37
    4 22 4 o 4507.20 4339.79 153.41
    5 22 4 o 20564.50 19804.60 416.09
    6 22 4 o 8729.38 8324.19 262.37
    -8 23 4 < 99.59 109.53 94.94
    -7 23 4 < -39.84 3.50 77.68
    -6 23 4 o 15960.20 15394.00 362.82
    -5 23 4 o 519.87 503.10 84.32
    -4 23 4 o 23754.90 23535.00 629.61
    -3 23 4 < 114.86 68.30 102.91
    -2 23 4 o 2326.07 2429.91 139.45
    -1 23 4 o 22749.70 22719.70 480.67
    0 23 4 < 84.98 94.20 68.38
    1 23 4 o 5948.98 6262.35 208.55
    2 23 4 o 13056.00 12903.60 295.67
    3 23 4 o 1302.72 1244.45 103.58
    4 23 4 o 35721.00 34298.20 844.16
    5 23 4 < 381.76 320.52 127.48
    -6 24 4 < 129.47 128.54 68.38
    -5 24 4 < 138.10 78.34 73.03
    -4 24 4 < 81.00 27.46 69.71
    -3 24 4 o 17682.30 16894.70 393.43
    -2 24 4 o 9576.40 9476.78 254.42
    -1 24 4 o 3305.01 3434.40 156.72
    0 24 4 o 24593.40 24045.10 521.91
    1 24 4 o 17903.70 17057.40 452.58
    2 24 4 o 1402.35 1717.07 111.55
    3 24 4 o 2658.14 2989.28 183.94
    4 24 4 o 1084.26 1105.82 125.49
    -5 25 4 < 292.13 341.97 101.58
    -4 25 4 < 152.70 115.88 76.35
    -3 25 4 o 7672.80 7284.69 237.12
    -2 25 4 o 4842.59 4562.70 227.79
    -1 25 4 o 491.32 353.50 103.57
    0 25 4 o 1188.50 1101.22 129.47
    1 25 4 o 2861.99 2948.93 285.54
    2 25 4 o 3509.50 3348.64 223.12
    -15 0 5 o 924.91 1034.11 84.32
    -13 0 5 o 6207.56 5986.09 195.94
    -11 0 5 o 52481.10 53967.20 1131.57
    -9 0 5 o 23807.30 23981.30 569.68
    -7 0 5 o 40758.10 39891.30 872.13
    -5 0 5 o 6729.94 5775.32 143.54
    -3 0 5 o 289578.00 273948.00 8083.29
    -1 0 5 o 622418.00 572011.00 16621.00
    1 0 5 o 697.17 363.43 56.44
    3 0 5 o 50460.10 51117.90 1328.83
    5 0 5 o 32364.20 31891.30 880.81
    7 0 5 o 94117.70 96673.00 2461.40
    9 0 5 o 1613.52 1558.18 128.82
    11 0 5 o 7997.23 8462.83 314.87
    13 0 5 o 10381.50 8637.72 483.57
    -16 1 5 < -14.61 48.30 49.13
    -15 1 5 o 9063.47 9091.59 180.68
    -14 1 5 o 930.88 990.62 59.09
    -13 1 5 o 24856.60 25733.20 401.71
    -12 1 5 o 590.92 635.08 50.46
    -11 1 5 o 48889.70 48768.30 747.84
    -10 1 5 o 9895.98 10008.70 172.77
    -9 1 5 o 525.19 502.63 48.47
    -8 1 5 o 16940.70 17232.40 271.40
    -7 1 5 o 55768.30 58122.80 836.66
    -6 1 5 o 607.54 524.51 29.88
    -5 1 5 o 49184.70 49579.30 635.15
    -4 1 5 o 37847.40 38711.00 526.89
    -3 1 5 o 186166.00 188265.00 3832.84
    -2 1 5 o 131609.00 133554.00 4757.40
    -1 1 5 o 2269.68 2159.71 45.17
    0 1 5 o 90848.50 87295.80 1477.99
    1 1 5 o 7564.22 6845.35 161.54
    2 1 5 o 203.83 145.27 34.52
    3 1 5 o 167264.00 168630.00 4296.45
    4 1 5 o 74742.30 74197.90 1380.34
    5 1 5 o 9312.68 9485.66 213.34
    6 1 5 o 31242.70 31550.00 608.71
    7 1 5 o 224.41 190.04 52.45
    8 1 5 o 4584.10 4614.88 148.11
    9 1 5 o 29214.60 30285.30 586.21
    10 1 5 o 1188.53 1313.84 98.27
    11 1 5 o 11817.50 12106.00 286.37
    12 1 5 o 982.66 927.31 124.16
    13 1 5 o 22343.80 20140.80 547.69
    -16 2 5 o 879.74 856.41 71.71
    -15 2 5 o 14391.80 14721.80 257.16
    -14 2 5 o 1806.09 1904.72 77.69
    -13 2 5 o 187.23 50.19 43.82
    -12 2 5 o 17465.60 18043.30 293.18
    -11 2 5 o 12337.60 11975.70 215.98
    -10 2 5 o 32633.20 32988.50 482.75
    -9 2 5 o 16583.00 17602.50 251.40
    -8 2 5 o 33135.00 35092.80 480.55
    -7 2 5 o 101724.00 105427.00 1510.04
    -6 2 5 o 2248.03 2012.55 75.71
    -5 2 5 o 12100.10 12075.90 195.57
    -4 2 5 o 2351.84 2078.13 50.48
    -3 2 5 o 5186.01 4646.95 90.38
    -2 2 5 o 37621.40 36076.10 461.52
    -1 2 5 o 4144.69 4424.66 67.12
    0 2 5 o 7189.51 7471.56 136.30
    1 2 5 o 38064.80 37039.50 635.55
    2 2 5 o 15145.90 14306.10 301.44
    3 2 5 o 30990.00 30272.30 590.06
    4 2 5 o 20892.80 21031.00 412.70
    5 2 5 o 56409.40 57889.60 1055.64
    6 2 5 o 48807.80 49615.00 923.32
    7 2 5 o 31863.30 33225.20 624.58
    8 2 5 o 9743.67 10173.90 236.55
    9 2 5 o 14171.90 14671.80 319.02
    10 2 5 o 293.46 271.21 70.38
    11 2 5 o 2695.97 2565.61 136.13
    12 2 5 o 9066.56 8710.61 340.77
    13 2 5 o 14290.40 13286.20 407.29
    -16 3 5 o 10733.60 12008.00 235.19
    -15 3 5 o 7107.76 7410.79 156.09
    -14 3 5 o 22997.00 23172.70 376.99
    -13 3 5 o 302.75 207.36 49.80
    -12 3 5 o 8512.75 8442.96 166.75
    -11 3 5 o 1168.61 1125.46 61.75
    -10 3 5 o 2157.49 2090.78 78.36
    -9 3 5 o 53841.60 56942.80 723.01
    -8 3 5 o 23118.80 23138.10 346.11
    -7 3 5 o 35619.80 35701.70 669.49
    -6 3 5 o 33407.30 35154.30 627.12
    -5 3 5 o 152245.00 148271.00 2251.26
    -4 3 5 o 40855.20 40988.70 570.34
    -3 3 5 o 71902.70 69352.50 1177.00
    -2 3 5 o 22939.60 22301.30 326.09
    -1 3 5 o 1240.50 1179.42 42.50
    0 3 5 o 584.31 531.56 31.21
    1 3 5 o 5896.96 5877.72 121.62
    2 3 5 o 13235.80 12954.40 242.82
    3 3 5 o 176011.00 177377.00 4518.68
    4 3 5 o 326.66 214.81 42.49
    5 3 5 o 24760.30 24884.20 489.30
    6 3 5 o 5378.55 5302.49 151.45
    7 3 5 o 68112.80 70298.00 1275.15
    8 3 5 o 23113.10 24058.20 472.95
    9 3 5 o 4289.70 4550.57 149.43
    10 3 5 o 32155.30 33330.50 644.10
    11 3 5 o 1068.99 1046.58 88.97
    12 3 5 o 14191.80 14083.00 460.48
    13 3 5 < 317.36 225.42 140.75
    -16 4 5 o 1233.67 1397.61 77.02
    -15 4 5 o 3987.12 3912.86 114.22
    -14 4 5 o 194.53 122.70 53.11
    -13 4 5 o 31308.50 31613.50 500.98
    -12 4 5 o 1108.84 1050.87 58.43
    -11 4 5 o 12372.00 12775.50 215.99
    -10 4 5 o 858.52 833.96 48.47
    -9 4 5 o 4261.97 3825.51 101.62
    -8 4 5 o 29354.50 29299.20 522.14
    -7 4 5 o 4011.42 4118.26 110.93
    -6 4 5 o 66663.10 68210.00 1096.07
    -5 4 5 o 105949.00 107508.00 1454.99
    -4 4 5 o 102759.00 101748.00 1528.95
    -3 4 5 o 15696.60 15228.10 277.61
    -2 4 5 o 11684.20 10597.80 214.21
    -1 4 5 o 22865.10 22630.40 357.36
    0 4 5 o 145774.00 145562.00 2646.22
    1 4 5 o 69903.80 68027.60 1151.97
    2 4 5 o 179172.00 174972.00 4593.39
    3 4 5 o 721.08 639.49 47.14
    4 4 5 o 35355.70 35046.00 606.67
    5 4 5 o 19464.40 19483.90 356.60
    6 4 5 o 245.65 40.71 49.13
    7 4 5 o 4495.84 4487.24 142.80
    8 4 5 o 13853.50 14213.40 309.07
    9 4 5 o 8684.33 8876.48 222.56
    10 4 5 o 5553.90 5872.76 176.67
    11 4 5 o 24405.10 25549.90 512.69
    12 4 5 < 66.39 3.73 88.97
    13 4 5 o 1884.40 1702.39 153.38
    -16 5 5 o 381.10 419.50 66.39
    -15 5 5 o 11299.30 11073.90 267.73
    -14 5 5 o 3363.46 3270.72 118.87
    -13 5 5 o 6285.91 6110.60 140.81
    -12 5 5 o 1333.29 1305.57 62.41
    -11 5 5 o 6211.30 6120.80 128.20
    -10 5 5 < 51.79 21.50 46.47
    -9 5 5 o 70882.20 73398.50 1095.63
    -8 5 5 o 2839.73 2674.17 119.54
    -7 5 5 o 21622.60 22617.10 378.10
    -6 5 5 o 5509.50 5036.05 118.92
    -5 5 5 o 44538.60 43854.80 584.57
    -4 5 5 o 35911.40 35508.10 552.11
    -3 5 5 o 118320.00 119280.00 1925.08
    -2 5 5 o 2543.91 2425.87 65.76
    -1 5 5 o 139199.00 140075.00 2526.82
    0 5 5 o 1932.62 1845.18 59.11
    1 5 5 o 374747.00 359893.00 7613.95
    2 5 5 o 1516.73 1490.67 63.75
    3 5 5 o 19760.40 19009.90 353.40
    4 5 5 o 3482.36 3495.23 100.96
    5 5 5 o 17930.00 17655.70 374.47
    6 5 5 o 5795.83 5735.84 147.47
    7 5 5 o 169.97 80.37 49.79
    8 5 5 o 171.29 125.23 53.11
    9 5 5 o 42383.40 43174.80 741.20
    10 5 5 o 7567.89 7652.13 194.63
    11 5 5 o 363.84 335.05 75.03
    12 5 5 o 1149.99 1113.08 123.50
    13 5 5 o 1620.12 1569.54 136.78
    -16 6 5 o 962.75 1025.74 83.00
    -15 6 5 o 9167.72 9228.17 213.90
    -14 6 5 o 2910.51 2982.97 93.63
    -13 6 5 o 45634.00 45546.70 707.84
    -12 6 5 o 4611.17 4750.77 136.81
    -11 6 5 o 8798.48 9163.69 194.66
    -10 6 5 o 17471.00 17299.60 325.12
    -9 6 5 o 5933.36 4655.39 170.04
    -8 6 5 o 365.17 189.65 51.12
    -7 6 5 o 196.52 51.32 35.85
    -6 6 5 o 54284.80 55194.20 899.71
    -5 6 5 o 132387.00 130631.00 1970.77
    -4 6 5 o 44306.50 42883.40 676.80
    -3 6 5 o 29883.70 29447.90 463.56
    -2 6 5 o 1927.86 1561.75 61.76
    -1 6 5 o 16647.40 15851.00 298.87
    0 6 5 o 34083.20 33002.70 580.59
    1 6 5 o 98527.20 98796.80 1474.26
    2 6 5 o 63826.20 63799.40 1058.66
    3 6 5 o 3927.67 3912.13 104.95
    4 6 5 o 5852.13 5581.07 139.51
    5 6 5 o 41886.60 41996.70 803.38
    6 6 5 o 14320.80 14306.00 281.20
    7 6 5 o 277.52 193.53 51.79
    8 6 5 o 13915.00 14370.20 330.33
    9 6 5 o 28165.10 28611.20 514.23
    10 6 5 o 353.22 315.91 64.40
    11 6 5 o 42502.30 42781.90 840.71
    12 6 5 o 616.14 496.94 106.23
    13 6 5 o 743.63 771.31 159.35
    -15 7 5 o 5163.54 5121.47 158.73
    -14 7 5 o 5075.29 5128.29 176.66
    -13 7 5 o 5107.88 4991.34 155.41
    -12 7 5 o 4074.27 3868.33 132.16
    -11 7 5 o 14068.70 14109.30 309.05
    -10 7 5 o 184.57 53.86 47.80
    -9 7 5 o 100886.00 105596.00 1419.31
    -8 7 5 o 23100.80 24056.20 391.30
    -7 7 5 o 7450.02 7645.11 157.48
    -6 7 5 o 29404.70 29566.50 502.34
    -5 7 5 o 52595.20 51288.40 803.94
    -4 7 5 o 223.75 126.98 28.55
    -3 7 5 o 9197.01 8647.15 164.86
    -2 7 5 < 67.72 22.20 27.22
    -1 7 5 o 16814.50 17091.90 278.90
    0 7 5 < 59.75 25.40 31.20
    1 7 5 o 17007.30 16894.80 280.83
    2 7 5 o 663.98 615.56 45.81
    3 7 5 o 14231.80 14380.80 269.34
    4 7 5 o 12223.20 12521.70 240.00
    5 7 5 o 63206.20 64642.20 1061.55
    6 7 5 < 78.34 82.60 45.15
    7 7 5 o 56246.30 56512.30 957.06
    8 7 5 o 17064.90 16921.30 335.70
    9 7 5 o 2870.06 2951.59 124.18
    10 7 5 o 6399.55 6449.99 185.31
    11 7 5 o 625.44 489.49 84.32
    12 7 5 o 6117.32 5443.90 231.12
    -15 8 5 o 278.85 314.42 72.37
    -14 8 5 < 146.07 167.73 75.02
    -13 8 5 o 4763.06 4600.48 166.69
    -12 8 5 o 39202.20 39276.50 686.32
    -11 8 5 o 4177.94 3915.64 128.84
    -10 8 5 o 23780.50 23409.60 429.02
    -9 8 5 o 14278.90 14523.50 255.26
    -8 8 5 o 11038.10 11239.70 216.00
    -7 8 5 o 49977.50 51517.60 796.91
    -6 8 5 o 273.55 251.37 37.18
    -5 8 5 o 71725.70 72843.20 1081.66
    -4 8 5 o 6891.80 6991.13 136.89
    -3 8 5 o 78475.20 78983.30 1294.41
    -2 8 5 o 22813.50 21900.50 404.90
    -1 8 5 o 1459.57 1307.37 60.43
    0 8 5 o 2590.24 2659.20 86.34
    1 8 5 o 49088.40 48457.70 752.24
    2 8 5 o 11373.20 11801.60 204.78
    3 8 5 o 28030.00 27982.20 490.17
    4 8 5 o 24486.90 25106.00 439.98
    5 8 5 o 105481.00 106959.00 1740.00
    6 8 5 o 17888.00 18179.40 340.46
    7 8 5 o 1053.07 1054.15 69.72
    8 8 5 o 8136.04 8410.59 197.97
    9 8 5 < 63.74 33.01 62.41
    10 8 5 o 335.29 270.68 75.69
    11 8 5 o 1646.69 1633.94 112.21
    12 8 5 o 17363.50 16010.30 453.21
    -15 9 5 o 8152.80 8212.10 225.18
    -14 9 5 < 164.65 186.20 62.41
    -13 9 5 o 4019.08 3994.48 179.97
    -12 9 5 o 1675.95 1778.82 88.31
    -11 9 5 o 11064.40 11142.40 234.55
    -10 9 5 o 17941.00 17229.60 337.72
    -9 9 5 o 9132.64 9211.72 196.01
    -8 9 5 o 3528.67 3870.96 117.56
    -7 9 5 o 1686.68 1888.44 79.69
    -6 9 5 o 6666.10 6985.81 138.20
    -5 9 5 o 4011.28 4018.90 90.34
    -4 9 5 o 92893.70 89443.00 1397.20
    -3 9 5 o 69429.30 69009.90 1153.23
    -2 9 5 o 215045.00 214915.00 3183.84
    -1 9 5 o 15429.40 15228.80 242.81
    0 9 5 o 47727.00 47257.20 808.80
    1 9 5 o 22313.50 22641.50 362.83
    2 9 5 o 12232.90 12071.20 220.06
    3 9 5 o 16382.80 16825.30 306.61
    4 9 5 o 29723.10 30320.10 522.72
    5 9 5 o 419.61 267.32 52.45
    6 9 5 o 42773.70 43889.00 737.63
    7 9 5 o 1238.99 1159.37 78.35
    8 9 5 o 26883.20 27059.50 492.91
    9 9 5 o 17101.90 17523.40 342.32
    10 9 5 o 658.64 653.90 79.01
    11 9 5 o 2520.64 2544.20 139.45
    12 9 5 < 228.39 149.54 96.93
    -15 10 5 o 731.68 772.15 82.33
    -14 10 5 < 81.00 75.85 62.41
    -13 10 5 o 8435.47 8283.72 204.59
    -12 10 5 o 13378.90 13186.50 275.77
    -11 10 5 o 21670.40 21574.60 401.61
    -10 10 5 o 7023.32 6961.27 171.38
    -9 10 5 o 14345.30 14344.50 279.17
    -8 10 5 o 11276.40 11814.50 205.36
    -7 10 5 o 3929.17 3779.29 110.92
    -6 10 5 o 20409.90 20852.20 323.34
    -5 10 5 o 898.40 1094.17 46.48
    -4 10 5 o 665.29 548.98 47.14
    -3 10 5 o 88445.30 88295.20 1634.07
    -2 10 5 o 8779.36 8457.25 155.52
    -1 10 5 o 190760.00 191399.00 2624.54
    0 10 5 o 7684.78 7195.23 172.10
    1 10 5 o 10254.50 9893.64 214.02
    2 10 5 o 35731.30 36782.70 564.55
    3 10 5 o 21883.60 21895.00 367.29
    4 10 5 o 25662.00 26772.70 469.23
    5 10 5 o 3321.22 3262.31 113.56
    6 10 5 < 98.26 20.78 47.14
    7 10 5 o 48998.10 49921.20 843.63
    8 10 5 o 1610.85 1527.58 89.64
    9 10 5 o 285.49 250.04 63.07
    10 10 5 < 11.95 6.65 67.72
    11 10 5 o 14293.90 13924.20 313.63
    12 10 5 o 6482.73 5962.18 233.78
    -15 11 5 o 5282.30 4913.77 180.64
    -14 11 5 o 5863.81 5966.28 187.96
    -13 11 5 o 13338.00 12916.00 279.07
    -12 11 5 o 1474.04 1351.23 88.31
    -11 11 5 o 29437.30 30195.70 526.90
    -10 11 5 o 293.46 232.49 61.75
    -9 11 5 < 94.28 23.09 49.13
    -8 11 5 o 38825.20 39070.20 610.80
    -7 11 5 o 18717.30 19067.50 305.92
    -6 11 5 o 24625.80 24175.50 390.62
    -5 11 5 o 4395.85 4477.69 100.96
    -4 11 5 o 6381.93 6298.56 135.53
    -3 11 5 o 44272.90 44614.70 755.24
    -2 11 5 o 4283.55 3958.53 98.97
    -1 11 5 o 513.91 520.35 40.50
    0 11 5 < 112.87 135.56 41.83
    1 11 5 o 2272.49 2240.88 99.61
    2 11 5 o 183.91 106.01 40.50
    3 11 5 o 66835.40 67854.70 1024.33
    4 11 5 o 28941.70 30040.00 512.58
    5 11 5 o 8839.80 8585.29 197.99
    6 11 5 o 2811.66 2786.66 113.56
    7 11 5 o 920.26 908.70 73.70
    8 11 5 o 15656.90 15337.30 317.68
    9 11 5 o 10647.20 10629.20 242.50
    10 11 5 o 8206.23 8320.73 233.15
    11 11 5 o 9449.06 8729.38 246.44
    -14 12 5 o 760.23 783.24 84.32
    -13 12 5 o 2177.95 2146.92 118.86
    -12 12 5 o 418.28 365.27 63.74
    -11 12 5 o 11734.90 11223.70 250.49
    -10 12 5 o 6972.56 6822.39 172.70
    -9 12 5 o 8671.82 8655.86 195.32
    -8 12 5 o 1289.47 1248.61 72.38
    -7 12 5 o 95476.20 96714.90 1348.78
    -6 12 5 o 39652.60 41268.30 587.76
    -5 12 5 o 726.38 661.00 50.46
    -4 12 5 o 3926.60 3781.43 104.28
    -3 12 5 o 1438.94 1414.69 96.95
    -2 12 5 o 2273.14 2218.42 88.99
    -1 12 5 o 34109.10 34166.00 592.33
    0 12 5 o 628.77 449.02 47.14
    1 12 5 o 6801.21 6828.07 170.08
    2 12 5 o 12588.60 12709.40 231.32
    3 12 5 o 3072.83 3076.88 101.61
    4 12 5 o 4980.91 5069.61 138.82
    5 12 5 o 19496.30 19879.80 366.40
    6 12 5 o 16129.50 16687.90 329.72
    7 12 5 o 36197.40 36740.20 640.33
    8 12 5 o 737.00 830.42 71.71
    9 12 5 o 27891.40 27635.60 516.09
    10 12 5 < 82.33 35.58 67.72
    11 12 5 o 4177.74 4168.68 181.96
    -14 13 5 o 10235.50 9934.62 261.73
    -13 13 5 o 511.24 454.52 79.01
    -12 13 5 o 1974.76 2022.93 102.26
    -11 13 5 o 3191.43 2964.48 125.51
    -10 13 5 o 5674.23 6010.24 156.09
    -9 13 5 o 856.52 880.48 66.40
    -8 13 5 o 6444.52 6331.41 154.10
    -7 13 5 o 56784.30 58336.30 813.15
    -6 13 5 o 9139.83 9630.40 166.78
    -5 13 5 o 64400.10 65195.50 866.15
    -4 13 5 o 7066.94 7218.22 159.45
    -3 13 5 o 9091.87 9215.21 178.09
    -2 13 5 o 4060.18 4055.58 103.61
    -1 13 5 o 10143.40 10088.30 182.09
    0 13 5 o 212.46 153.43 41.16
    1 13 5 o 45173.60 44558.90 781.35
    2 13 5 o 6320.76 6202.59 166.07
    3 13 5 o 113523.00 116011.00 1716.41
    4 13 5 o 306.74 324.35 53.12
    5 13 5 < 84.98 29.12 50.46
    6 13 5 < 78.34 10.72 51.12
    7 13 5 o 8497.15 8504.45 203.94
    8 13 5 o 1282.81 1337.88 99.60
    9 13 5 < 180.59 168.21 69.71
    10 13 5 o 18330.70 17183.40 355.55
    11 13 5 o 5905.51 5703.40 187.29
    -14 14 5 o 511.23 425.88 84.32
    -13 14 5 o 846.55 959.84 90.30
    -12 14 5 o 4407.66 4495.67 162.71
    -11 14 5 o 9926.34 9613.60 224.54
    -10 14 5 o 3079.96 3330.98 122.85
    -9 14 5 o 307.40 330.57 57.10
    -8 14 5 o 25553.80 25893.40 429.05
    -7 14 5 o 9956.07 10135.40 202.66
    -6 14 5 o 15622.80 15699.80 271.23
    -5 14 5 o 1899.80 1925.23 84.33
    -4 14 5 o 32773.00 34064.40 534.73
    -3 14 5 o 10053.50 10599.70 186.08
    -2 14 5 o 268.23 184.22 43.82
    -1 14 5 o 55065.50 55082.00 791.37
    0 14 5 o 128640.00 127929.00 1791.68
    1 14 5 o 5256.79 5388.02 138.83
    2 14 5 o 56934.30 55545.10 974.55
    3 14 5 o 1419.64 1464.35 73.04
    4 14 5 o 6517.01 6445.74 164.74
    5 14 5 o 321.35 330.50 57.76
    6 14 5 o 5656.95 5869.83 159.41
    7 14 5 o 21033.80 21167.10 415.53
    8 14 5 o 12127.20 12266.00 268.43
    9 14 5 o 1257.56 1192.33 94.28
    10 14 5 o 9295.59 8703.49 233.82
    -13 15 5 o 6285.50 5946.30 195.26
    -12 15 5 o 6261.15 6353.16 205.23
    -11 15 5 o 15867.00 15637.00 319.65
    -10 15 5 o 2493.42 2414.94 112.22
    -9 15 5 o 2035.88 2049.67 104.92
    -8 15 5 o 614.16 608.64 62.41
    -7 15 5 o 637.40 645.75 67.06
    -6 15 5 o 11775.00 11989.70 209.33
    -5 15 5 o 6800.43 6998.44 165.41
    -4 15 5 o 34737.40 35636.80 627.27
    -3 15 5 o 31570.20 32762.40 474.70
    -2 15 5 o 7019.88 6946.78 155.45
    -1 15 5 o 17974.50 18555.40 293.26
    0 15 5 o 8989.10 8993.71 175.41
    1 15 5 o 48801.70 48132.20 771.89
    2 15 5 o 8665.33 8265.41 210.60
    3 15 5 < 108.88 49.62 55.77
    4 15 5 o 6766.16 6842.74 170.71
    5 15 5 < 66.39 54.23 52.45
    6 15 5 o 12001.70 12301.00 257.15
    7 15 5 o 4055.68 4194.02 143.45
    8 15 5 o 2253.01 2241.39 116.20
    9 15 5 o 19920.60 19043.00 413.42
    10 15 5 o 14560.60 13789.80 340.19
    -13 16 5 o 11538.40 11495.50 285.01
    -12 16 5 o 4405.62 4513.57 166.02
    -11 16 5 o 3228.63 3229.59 146.09
    -10 16 5 o 35554.50 36755.10 580.93
    -9 16 5 o 3260.56 3222.18 122.85
    -8 16 5 o 10808.10 10882.10 225.90
    -7 16 5 o 267.57 244.16 57.10
    -6 16 5 o 11800.20 11735.60 215.96
    -5 16 5 o 22539.90 22577.50 422.98
    -4 16 5 o 4611.91 4459.53 161.39
    -3 16 5 o 1323.33 1210.97 69.72
    -2 16 5 < 106.23 100.92 40.50
    -1 16 5 o 10289.60 10471.00 195.36
    0 16 5 o 6214.15 6289.58 141.49
    1 16 5 o 14782.10 14744.50 255.91
    2 16 5 o 3616.80 3837.99 127.51
    3 16 5 o 3856.52 3893.77 144.78
    4 16 5 o 3382.22 3542.97 119.54
    5 16 5 o 9310.88 9477.52 214.59
    6 16 5 o 49602.00 49902.40 857.23
    7 16 5 o 250.97 134.40 63.07
    8 16 5 o 6000.11 6181.85 195.27
    9 16 5 o 3961.24 4071.37 170.01
    10 16 5 o 1318.65 1308.93 111.55
    -12 17 5 o 320.68 358.72 90.30
    -11 17 5 o 12361.80 12213.30 304.29
    -10 17 5 < 111.54 58.43 65.06
    -9 17 5 o 32752.70 33930.20 540.26
    -8 17 5 o 9454.92 9601.20 205.28
    -7 17 5 < 73.03 52.58 55.77
    -6 17 5 o 438.20 443.29 65.07
    -5 17 5 o 10580.30 10392.60 239.86
    -4 17 5 o 36756.50 36083.80 726.29
    -3 17 5 < 104.24 44.19 52.45
    -2 17 5 o 9542.64 10057.90 182.72
    -1 17 5 o 5375.47 5647.79 116.24
    0 17 5 o 15256.70 15231.10 253.91
    1 17 5 o 619.47 585.36 63.74
    2 17 5 o 320.68 285.08 59.75
    3 17 5 o 699.15 690.43 70.38
    4 17 5 o 19040.40 18295.50 392.20
    5 17 5 o 26390.50 27545.90 484.87
    6 17 5 o 8589.90 8694.23 209.91
    7 17 5 o 18808.50 18863.10 369.56
    8 17 5 o 532.48 533.80 88.97
    9 17 5 o 630.75 592.71 102.25
    -12 18 5 o 8709.69 8892.61 236.47
    -11 18 5 < 38.51 3.32 67.06
    -10 18 5 < 177.93 107.55 69.71
    -9 18 5 o 3963.89 3807.33 162.04
    -8 18 5 o 1766.25 1866.39 95.62
    -7 18 5 o 5596.94 5580.89 171.35
    -6 18 5 < 197.85 167.25 96.93
    -5 18 5 o 40166.40 40724.20 707.75
    -4 18 5 o 8444.90 8476.13 182.69
    -3 18 5 o 54224.50 54223.20 844.48
    -2 18 5 o 6914.29 6951.86 160.75
    -1 18 5 o 15417.40 15827.50 246.60
    0 18 5 o 23813.40 24279.20 355.82
    1 18 5 o 19664.10 20027.60 303.84
    2 18 5 o 672.58 595.44 63.08
    3 18 5 o 9202.47 9317.88 227.21
    4 18 5 o 1816.72 1821.72 106.24
    5 18 5 o 53363.80 52809.00 1041.83
    6 18 5 o 250.97 276.36 63.74
    7 18 5 o 2200.55 2304.58 124.83
    8 18 5 o 4372.39 4452.20 203.88
    9 18 5 o 1300.06 1352.32 108.23
    -11 19 5 o 359.86 349.98 77.02
    -10 19 5 o 10699.60 10473.80 269.05
    -9 19 5 o 15029.80 14693.60 340.23
    -8 19 5 o 549.75 616.77 76.35
    -7 19 5 o 4599.70 4656.16 145.44
    -6 19 5 < 185.90 34.29 64.40
    -5 19 5 o 1673.29 1778.00 96.94
    -4 19 5 o 5643.40 5289.83 191.94
    -3 19 5 o 5510.12 5803.10 132.84
    -2 19 5 o 65662.10 67061.50 1117.22
    -1 19 5 o 12656.80 13381.70 245.21
    0 19 5 o 11901.40 12006.90 207.98
    1 19 5 o 27670.00 26803.80 466.26
    2 19 5 o 8689.43 8016.02 203.93
    3 19 5 o 1809.41 1805.29 97.61
    4 19 5 o 6134.55 6563.51 182.65
    5 19 5 o 11700.00 11611.20 278.38
    6 19 5 o 10578.20 10384.00 234.51
    7 19 5 o 763.55 715.99 94.95
    8 19 5 o 6187.79 5768.45 201.23
    -10 20 5 o 2845.40 2959.28 146.09
    -9 20 5 o 6749.44 6746.54 203.24
    -8 20 5 o 1779.53 1981.83 124.17
    -7 20 5 o 2883.94 2903.96 154.72
    -6 20 5 o 15484.10 15200.20 322.97
    -5 20 5 o 9760.08 10199.70 232.52
    -4 20 5 o 511.24 510.06 63.74
    -3 20 5 o 3004.86 3049.33 112.89
    -2 20 5 o 7072.69 6871.07 156.09
    -1 20 5 o 16769.30 16727.60 285.14
    0 20 5 < 39.17 30.80 51.12
    1 20 5 o 4654.85 4627.19 124.19
    2 20 5 o 16841.70 16672.20 295.10
    3 20 5 o 9369.52 9441.00 221.22
    4 20 5 o 20626.80 20108.30 386.88
    5 20 5 o 322.01 349.60 73.70
    6 20 5 < 189.22 155.58 92.95
    7 20 5 o 397.04 489.83 102.25
    -10 21 5 o 650.67 643.66 172.63
    -9 21 5 o 1493.95 1387.17 155.37
    -8 21 5 o 27825.70 26853.50 1083.88
    -7 21 5 < 101.58 32.11 76.35
    -6 21 5 o 14582.20 14073.50 382.75
    -5 21 5 < -16.60 27.54 57.10
    -4 21 5 < 71.70 12.28 53.11
    -3 21 5 o 6055.29 5969.18 156.74
    -2 21 5 o 3480.36 3291.21 124.18
    -1 21 5 o 1000.60 945.94 67.72
    0 21 5 o 642.71 725.90 63.74
    1 21 5 o 4348.60 4499.99 128.84
    2 21 5 < 89.63 22.44 58.43
    3 21 5 o 1436.87 1511.84 100.93
    4 21 5 o 16671.50 16604.10 325.64
    5 21 5 < 265.58 297.94 96.93
    6 21 5 o 829.94 727.09 124.16
    -9 22 5 o 4171.70 3987.57 191.25
    -8 22 5 o 1394.37 1593.78 160.02
    -7 22 5 o 17902.80 18148.60 548.31
    -6 22 5 o 28900.60 29049.10 677.69
    -5 22 5 < -11.95 10.25 61.75
    -4 22 5 o 1661.29 1487.44 102.92
    -3 22 5 o 358.53 303.87 69.05
    -2 22 5 o 3194.07 3006.38 143.43
    -1 22 5 < 99.59 117.67 67.06
    0 22 5 o 2928.47 3162.26 137.46
    1 22 5 o 526.51 549.43 75.03
    2 22 5 o 28156.40 27854.80 454.21
    3 22 5 o 2675.39 2775.77 120.19
    4 22 5 o 16301.60 15915.10 322.30
    5 22 5 o 5298.98 5073.32 238.42
    -7 23 5 o 14291.20 14292.70 411.96
    -6 23 5 o 497.96 522.08 106.23
    -5 23 5 o 15760.90 15352.00 353.52
    -4 23 5 < 23.24 87.80 66.39
    -3 23 5 o 322.01 387.54 74.36
    -2 23 5 o 22029.40 22276.40 557.10
    -1 23 5 o 4221.54 3896.28 171.33
    0 23 5 o 2996.19 3179.75 148.75
    1 23 5 o 21236.40 20992.90 475.29
    2 23 5 o 5655.77 5451.35 174.00
    3 23 5 o 31531.30 29385.20 612.50
    4 23 5 < 42.49 37.21 79.01
    -6 24 5 < 56.43 117.51 65.73
    -5 24 5 o 2668.05 2643.62 134.80
    -4 24 5 o 10455.50 10106.40 290.30
    -3 24 5 o 12419.30 11992.00 302.96
    -2 24 5 o 950.80 1013.24 90.96
    -1 24 5 o 15746.00 15813.80 360.84
    0 24 5 o 21990.40 21099.50 477.94
    1 24 5 < -90.96 5.28 77.02
    2 24 5 o 3370.69 3211.95 205.19
    3 24 5 o 436.21 365.76 104.90
    -4 25 5 o 10298.40 9667.26 275.68
    -3 25 5 o 5812.58 5865.39 227.14
    -2 25 5 o 250.97 209.87 75.02
    -1 25 5 o 557.71 499.57 89.63
    0 25 5 o 1420.91 1364.98 114.87
    1 25 5 o 1151.99 1293.96 134.12
    -16 0 6 o 675.24 779.93 81.00
    -14 0 6 o 9047.19 9124.20 305.58
    -12 0 6 o 17401.30 17087.00 408.16
    -10 0 6 o 2541.36 2337.65 148.09
    -8 0 6 o 64516.40 65925.80 1366.73
    -6 0 6 o 40591.90 38872.60 748.16
    -4 0 6 o 179745.00 182476.00 3239.90
    -2 0 6 o 314130.00 297452.00 8809.76
    0 0 6 o 92164.50 94803.40 1941.58
    2 0 6 o 154280.00 155846.00 3960.90
    4 0 6 o 15260.20 14301.00 446.87
    6 0 6 o 62880.30 61042.10 1666.30
    8 0 6 o 594.24 616.77 96.27
    10 0 6 o 23786.90 24709.00 700.89
    12 0 6 o 3698.21 3820.72 312.11
    -16 1 6 o 804.71 796.00 63.74
    -15 1 6 o 772.85 840.86 63.08
    -14 1 6 o 21372.30 21695.60 350.37
    -13 1 6 < 89.63 10.13 48.47
    -12 1 6 o 59690.10 60856.00 904.94
    -11 1 6 o 8100.61 8320.57 170.08
    -10 1 6 o 5709.35 5818.44 121.56
    -9 1 6 o 10061.80 10197.50 190.07
    -8 1 6 o 11374.90 10714.50 188.11
    -7 1 6 o 7170.69 7272.24 123.60
    -6 1 6 o 2621.37 2429.05 63.09
    -5 1 6 o 77849.70 76950.00 1073.05
    -4 1 6 o 217422.00 212730.00 7840.22
    -3 1 6 o 125208.00 121842.00 1602.35
    -2 1 6 o 1995.04 1728.85 44.50
    -1 1 6 o 10327.50 9648.25 144.98
    0 1 6 o 4492.99 3836.69 97.66
    1 1 6 o 48249.20 47505.30 801.82
    2 1 6 o 188581.00 186051.00 3421.55
    3 1 6 o 93117.70 92136.10 1707.66
    4 1 6 o 596.24 603.60 50.46
    5 1 6 o 21577.70 21919.70 433.17
    6 1 6 o 5924.81 6097.44 163.42
    7 1 6 o 1306.75 1385.16 79.02
    8 1 6 o 8300.34 8452.92 223.22
    9 1 6 o 6116.74 6276.95 181.99
    10 1 6 o 19582.70 20265.70 422.14
    11 1 6 o 2031.84 1844.17 164.67
    12 1 6 o 28462.70 28300.30 825.27
    -16 2 6 o 11940.30 12248.40 248.48
    -15 2 6 o 8354.39 8511.57 168.72
    -14 2 6 o 1134.07 1201.56 60.42
    -13 2 6 o 26004.70 26350.30 415.69
    -12 2 6 o 339.93 147.75 47.14
    -11 2 6 o 29410.30 31039.20 419.30
    -10 2 6 o 26832.70 28555.00 382.71
    -9 2 6 o 6628.20 6607.41 124.23
    -8 2 6 o 78033.20 80290.90 1653.27
    -7 2 6 o 12345.10 12725.40 252.01
    -6 2 6 o 10592.10 10800.20 176.19
    -5 2 6 o 31571.30 31568.50 445.55
    -4 2 6 o 11589.10 11674.60 186.24
    -3 2 6 o 28854.40 28327.90 380.92
    -2 2 6 o 10157.70 10334.20 154.97
    -1 2 6 o 6166.45 6202.37 100.36
    0 2 6 o 12422.40 12655.70 223.54
    1 2 6 o 23239.10 21622.00 406.98
    2 2 6 o 8323.20 7793.64 168.82
    3 2 6 o 6246.92 6109.53 152.15
    4 2 6 o 37680.30 38909.00 716.79
    5 2 6 o 20876.70 21581.40 421.17
    6 2 6 o 55835.60 56968.10 1053.02
    7 2 6 o 175.94 10.84 52.45
    8 2 6 o 21786.00 22091.50 522.04
    9 2 6 o 7831.34 8045.08 211.91
    10 2 6 < 65.07 100.16 60.42
    11 2 6 o 16031.80 16520.20 507.74
    12 2 6 o 6325.45 6163.94 308.83
    -16 3 6 o 8808.64 8734.54 237.80
    -15 3 6 o 10441.80 10133.00 195.31
    -14 3 6 o 959.43 932.84 59.09
    -13 3 6 o 961.42 815.57 55.77
    -12 3 6 o 199.18 110.72 39.17
    -11 3 6 o 29402.20 29816.20 419.92
    -10 3 6 o 29066.10 30614.50 470.63
    -9 3 6 o 38178.40 39320.10 665.07
    -8 3 6 o 26190.60 27055.00 584.59
    -7 3 6 o 34518.30 34913.40 657.97
    -6 3 6 o 115889.00 114739.00 1720.10
    -5 3 6 o 17344.40 16939.30 256.23
    -4 3 6 o 41090.60 40216.80 573.86
    -3 3 6 o 2551.15 2430.00 51.14
    -2 3 6 o 1548.65 1455.02 47.81
    -1 3 6 o 1064.44 954.14 45.15
    0 3 6 o 296.12 218.32 29.21
    1 3 6 o 1475.56 1476.00 59.77
    2 3 6 o 86760.00 85887.90 1425.64
    3 3 6 o 11866.20 11514.80 256.63
    4 3 6 o 30661.70 30239.10 534.22
    5 3 6 o 24713.50 25356.10 489.86
    6 3 6 o 69600.50 71145.10 1300.15
    7 3 6 o 28835.70 29754.70 573.01
    8 3 6 o 10755.10 11068.80 258.48
    9 3 6 o 18636.90 19176.70 402.87
    10 3 6 o 199.18 176.36 65.07
    11 3 6 o 3409.98 3521.93 206.52
    12 3 6 < 73.03 221.58 139.43
    -16 4 6 o 2609.58 2446.53 142.10
    -15 4 6 o 515.22 492.24 58.43
    -14 4 6 o 14316.80 14148.30 247.86
    -13 4 6 o 220.43 169.92 41.83
    -12 4 6 o 16399.90 17296.10 334.37
    -11 4 6 o 2607.71 2346.52 118.86
    -10 4 6 o 15345.40 15371.60 290.51
    -9 4 6 o 19665.60 20687.50 370.52
    -8 4 6 o 235.70 83.70 41.16
    -7 4 6 o 33240.70 33010.30 561.80
    -6 4 6 o 64970.30 66462.50 901.11
    -5 4 6 o 27093.70 26997.60 387.18
    -4 4 6 o 5614.17 5586.41 121.60
    -3 4 6 o 67468.70 64517.60 1110.57
    -2 4 6 o 33752.70 34267.00 518.04
    -1 4 6 o 168213.00 171411.00 3048.49
    0 4 6 o 52392.70 53070.90 795.09
    1 4 6 o 130138.00 129701.00 2119.40
    2 4 6 o 156.69 62.16 33.20
    3 4 6 o 9991.26 9473.05 200.07
    4 4 6 o 49982.60 49890.70 844.99
    5 4 6 o 6365.42 6013.14 173.38
    6 4 6 o 2830.32 2698.59 105.59
    7 4 6 o 38263.30 38836.80 668.65
    8 4 6 o 3821.31 3861.76 142.12
    9 4 6 o 8216.61 8110.81 250.44
    10 4 6 o 24267.40 24861.10 458.16
    11 4 6 < 53.11 56.99 79.67
    12 4 6 o 5717.59 5708.70 265.66
    -16 5 6 o 10222.30 10259.90 228.52
    -15 5 6 o 1622.80 1786.61 86.98
    -14 5 6 o 507.91 352.61 71.71
    -13 5 6 o 744.96 810.20 70.38
    -12 5 6 o 4821.14 5004.97 149.44
    -11 5 6 o 3238.15 3419.19 123.52
    -10 5 6 o 65092.80 68329.50 1017.59
    -9 5 6 o 4150.45 4145.76 118.89
    -8 5 6 o 19413.60 19600.00 345.26
    -7 5 6 o 6305.65 6194.35 134.21
    -6 5 6 o 584.29 463.79 35.19
    -5 5 6 o 30784.40 30623.70 477.96
    -4 5 6 o 27466.20 27222.80 471.88
    -3 5 6 o 318.70 270.57 30.54
    -2 5 6 o 195378.00 197778.00 7028.34
    -1 5 6 o 139.42 1.32 29.88
    0 5 6 o 382575.00 376978.00 7715.68
    1 5 6 o 144.74 2.75 32.53
    2 5 6 o 539.14 411.75 41.83
    3 5 6 o 3675.02 3631.81 102.29
    4 5 6 o 622.79 463.96 57.76
    5 5 6 o 5625.57 5257.94 142.82
    6 5 6 o 2313.55 2200.24 100.27
    7 5 6 o 1277.52 1265.83 75.03
    8 5 6 o 70319.70 70735.50 1187.82
    9 5 6 o 2123.53 2100.88 108.90
    10 5 6 < 120.83 2.70 58.43
    11 5 6 < 119.51 168.16 82.99
    12 5 6 o 4005.69 3954.20 200.55
    -16 6 6 o 4375.61 4124.70 146.10
    -15 6 6 o 2257.68 2534.79 122.18
    -14 6 6 o 18522.00 18087.80 352.93
    -13 6 6 o 3654.44 3622.51 126.18
    -12 6 6 o 12804.00 12945.10 257.17
    -11 6 6 o 8310.27 8367.80 184.69
    -10 6 6 o 22132.30 22233.70 357.84
    -9 6 6 o 6739.15 7125.45 156.79
    -8 6 6 o 1996.12 1823.38 79.02
    -7 6 6 o 35281.60 35976.80 597.17
    -6 6 6 o 112376.00 114099.00 1551.36
    -5 6 6 o 13739.50 13899.90 232.12
    -4 6 6 o 23764.10 23504.70 415.60
    -3 6 6 o 14488.30 15007.40 262.14
    -2 6 6 o 24896.60 24023.90 393.07
    -1 6 6 o 22830.60 22579.30 364.33
    0 6 6 o 43824.00 43842.00 740.05
    1 6 6 o 36480.30 36848.00 567.02
    2 6 6 o 1398.45 1342.03 67.07
    3 6 6 o 243.00 140.75 40.50
    4 6 6 o 78879.40 80403.20 1310.46
    5 6 6 o 24421.30 24676.10 440.52
    6 6 6 o 3012.33 3014.13 110.24
    7 6 6 o 14908.90 14834.40 297.78
    8 6 6 o 13400.40 13675.80 279.79
    9 6 6 < 120.83 50.15 57.76
    10 6 6 o 28190.20 28833.10 523.44
    11 6 6 o 1140.04 1219.18 116.86
    12 6 6 o 7478.22 7340.03 267.01
    -15 7 6 o 1224.37 1344.05 82.33
    -14 7 6 o 11528.60 11745.80 246.49
    -13 7 6 < 104.90 44.75 55.77
    -12 7 6 o 12299.70 12392.60 251.18
    -11 7 6 o 1678.61 1665.97 97.61
    -10 7 6 o 52611.80 54703.40 768.85
    -9 7 6 o 44276.70 44925.50 707.17
    -8 7 6 o 11890.20 12313.30 224.00
    -7 7 6 o 20960.20 21584.40 342.68
    -6 7 6 o 59046.60 59519.00 896.25
    -5 7 6 o 2457.26 2490.15 86.34
    -4 7 6 o 5946.14 6143.60 120.93
    -3 7 6 o 508.59 405.60 44.49
    -2 7 6 o 19701.70 20365.00 294.26
    -1 7 6 o 1243.75 1298.12 55.78
    0 7 6 o 28140.30 27178.20 491.04
    1 7 6 o 452.82 356.82 38.51
    2 7 6 o 12373.70 12747.10 236.70
    3 7 6 o 1609.64 1663.94 72.38
    4 7 6 o 38208.00 38496.70 658.41
    5 7 6 o 897.71 1012.08 61.09
    6 7 6 o 36423.50 36982.40 637.97
    7 7 6 o 18787.00 18629.30 458.09
    8 7 6 o 17062.60 16969.80 337.67
    9 7 6 o 6686.80 7020.74 184.66
    10 7 6 o 5563.53 5337.17 188.62
    11 7 6 o 1073.64 1123.97 114.20
    12 7 6 o 8509.96 7876.71 291.59
    -15 8 6 o 3753.99 3839.50 146.10
    -14 8 6 o 5430.57 5103.46 162.71
    -13 8 6 o 34691.10 34843.30 610.16
    -12 8 6 o 1379.77 1409.92 79.01
    -11 8 6 o 10758.70 10881.30 224.58
    -10 8 6 o 4355.52 4412.06 124.20
    -9 8 6 o 1600.25 1422.70 88.31
    -8 8 6 o 23560.00 24366.10 395.25
    -7 8 6 o 4318.60 4106.48 107.60
    -6 8 6 o 67462.30 68640.00 1021.23
    -5 8 6 o 12885.30 13428.60 251.35
    -4 8 6 o 76231.00 76269.90 1150.42
    -3 8 6 o 29221.70 29108.70 463.77
    -2 8 6 o 2192.21 2127.41 65.08
    -1 8 6 o 194.53 109.32 32.53
    0 8 6 o 19929.10 19690.20 362.04
    1 8 6 o 14369.50 14788.50 247.40
    2 8 6 o 37022.80 37868.00 633.34
    3 8 6 o 13261.00 13667.70 257.96
    4 8 6 o 109455.00 111846.00 1809.33
    5 8 6 o 5628.17 5601.77 146.80
    6 8 6 o 2089.04 2012.32 99.60
    7 8 6 o 852.53 725.22 70.38
    8 8 6 o 3702.32 3691.35 132.82
    9 8 6 o 1030.48 1033.44 90.30
    10 8 6 o 1915.63 1752.80 115.54
    11 8 6 o 29833.20 28022.60 716.20
    12 8 6 o 5025.23 4675.53 230.44
    -15 9 6 o 537.80 563.47 76.35
    -14 9 6 o 2753.07 2689.21 124.17
    -13 9 6 < 78.34 29.42 56.43
    -12 9 6 o 10332.30 10143.40 224.56
    -11 9 6 o 9301.71 9289.24 203.96
    -10 9 6 o 12250.70 12156.80 231.26
    -9 9 6 o 1078.30 928.50 69.72
    -8 9 6 o 532.49 411.63 55.77
    -7 9 6 o 33938.60 34369.40 536.20
    -6 9 6 o 844.57 706.26 52.45
    -5 9 6 o 66732.00 66941.70 1116.10
    -4 9 6 o 41156.00 41821.30 638.39
    -3 9 6 o 118751.00 121543.00 1779.01
    -2 9 6 o 8044.53 8059.06 143.54
    -1 9 6 o 11202.50 11125.90 203.43
    0 9 6 o 30057.30 29711.50 526.96
    1 9 6 o 44636.80 45122.30 691.24
    2 9 6 o 22641.80 23201.80 412.62
    3 9 6 o 51667.90 52198.80 872.14
    4 9 6 o 1142.06 1061.01 67.73
    5 9 6 o 38151.20 38641.70 663.41
    6 9 6 o 2035.91 2006.79 100.27
    7 9 6 o 10293.20 10340.20 227.90
    8 9 6 o 24218.90 24588.30 458.20
    9 9 6 o 3706.28 3892.78 142.78
    10 9 6 o 2785.67 3000.32 146.09
    11 9 6 o 1699.80 1567.05 183.26
    -15 10 6 o 1840.60 1952.80 114.21
    -14 10 6 o 8768.94 8733.98 207.91
    -13 10 6 o 15820.40 15535.40 313.67
    -12 10 6 o 13217.80 12879.80 269.11
    -11 10 6 o 7050.32 7032.96 193.30
    -10 10 6 o 15081.80 15620.50 292.46
    -9 10 6 o 2010.00 1849.85 90.97
    -8 10 6 o 17561.10 18012.40 319.84
    -7 10 6 o 3875.46 4125.91 107.60
    -6 10 6 o 1665.37 1505.09 71.05
    -5 10 6 o 9152.18 9182.41 180.76
    -4 10 6 o 54478.70 55466.80 836.16
    -3 10 6 o 18871.30 19129.20 318.69
    -2 10 6 o 108329.00 109281.00 1503.91
    -1 10 6 o 11040.30 10769.30 188.78
    0 10 6 o 31037.70 30923.50 546.91
    1 10 6 o 28292.10 27933.20 514.70
    2 10 6 o 53274.30 54774.10 823.03
    3 10 6 o 11884.20 11972.50 239.28
    4 10 6 o 3124.02 3397.98 108.25
    5 10 6 o 440.86 445.58 55.11
    6 10 6 o 23436.80 24273.60 469.59
    7 10 6 o 657.32 732.41 65.73
    8 10 6 o 652.00 539.62 73.03
    9 10 6 o 1151.33 1165.72 83.00
    10 10 6 o 18987.50 18854.50 422.06
    11 10 6 o 10828.90 10152.60 338.13
    -15 11 6 o 2104.87 1980.22 127.49
    -14 11 6 o 15865.60 15751.50 353.53
    -13 11 6 < 86.31 3.40 57.10
    -12 11 6 o 25456.20 25942.30 516.05
    -11 11 6 o 3998.63 4238.44 131.49
    -10 11 6 o 310.72 269.66 54.44
    -9 11 6 o 43931.40 45963.50 611.62
    -8 11 6 o 6548.65 6888.82 148.14
    -7 11 6 o 8010.19 8491.20 164.77
    -6 11 6 o 167.31 39.42 41.16
    -5 11 6 o 18388.50 18525.60 303.96
    -4 11 6 o 58521.40 59125.80 985.79
    -3 11 6 o 1859.32 1699.13 101.60
    -2 11 6 o 727.70 512.46 54.44
    -1 11 6 < 74.36 41.30 40.50
    0 11 6 o 822.00 749.92 67.73
    1 11 6 o 258.94 237.87 48.47
    2 11 6 o 68578.00 70265.50 1048.54
    3 11 6 o 14778.80 15081.10 288.53
    4 11 6 o 1104.85 896.78 68.39
    5 11 6 < 77.02 17.97 47.14
    6 11 6 o 1594.93 1581.88 88.31
    7 11 6 o 23187.80 23194.20 434.90
    8 11 6 o 2961.72 3189.45 145.43
    9 11 6 o 7930.40 7836.03 227.17
    10 11 6 o 17413.40 16958.60 395.43
    11 11 6 o 2084.95 1958.77 146.74
    -14 12 6 < 265.57 172.54 90.96
    -13 12 6 < 142.74 176.68 69.05
    -12 12 6 o 318.69 210.18 60.42
    -11 12 6 o 2231.11 2179.77 105.58
    -10 12 6 o 19762.70 20115.10 369.66
    -9 12 6 o 681.88 538.45 57.76
    -8 12 6 o 97520.60 101138.00 1494.92
    -7 12 6 o 30793.50 32054.40 470.64
    -6 12 6 o 159.34 14.05 51.12
    -5 12 6 o 2128.30 2131.84 82.34
    -4 12 6 o 2583.32 2649.74 112.23
    -3 12 6 o 4574.55 4707.65 128.20
    -2 12 6 o 23735.20 23329.40 391.28
    -1 12 6 o 1561.10 1415.59 71.05
    0 12 6 o 10468.10 10569.70 203.37
    1 12 6 o 4829.67 5071.34 141.48
    2 12 6 o 353.21 199.84 56.43
    3 12 6 o 2596.51 2550.40 121.53
    4 12 6 o 5771.61 5993.73 150.78
    5 12 6 o 18269.80 18818.50 404.90
    6 12 6 o 41254.80 41976.30 719.83
    7 12 6 o 1399.67 1277.63 84.99
    8 12 6 o 34281.00 34134.30 626.76
    9 12 6 o 843.22 795.65 89.63
    10 12 6 o 297.44 343.36 79.67
    11 12 6 < 51.79 80.70 86.31
    -14 13 6 o 853.19 916.89 84.32
    -13 13 6 < 147.39 134.68 67.06
    -12 13 6 o 4345.15 4128.99 142.78
    -11 13 6 o 14972.70 15137.80 298.39
    -10 13 6 o 486.67 419.46 59.09
    -9 13 6 o 4834.29 4596.59 133.49
    -8 13 6 o 36379.90 37281.10 559.93
    -7 13 6 o 7858.66 8163.97 168.08
    -6 13 6 o 20099.50 20538.90 302.60
    -5 13 6 o 2243.21 2414.53 94.96
    -4 13 6 o 24519.70 24631.50 402.56
    -3 13 6 o 5643.78 5926.21 130.86
    -2 13 6 o 31140.30 31070.20 464.75
    -1 13 6 o 352.55 154.38 45.81
    0 13 6 o 40035.40 41100.30 589.09
    1 13 6 o 11857.10 12175.70 251.90
    2 13 6 o 75961.30 77605.60 1279.06
    3 13 6 o 730.36 683.02 69.05
    4 13 6 o 7342.56 7457.71 178.03
    5 13 6 o 887.06 842.18 71.04
    6 13 6 o 24542.50 25220.30 454.24
    7 13 6 o 2688.06 2828.54 136.13
    8 13 6 < 29.88 2.81 65.73
    9 13 6 o 14643.00 14777.70 344.21
    10 13 6 o 5121.73 5295.12 240.41
    -14 14 6 o 2798.91 2968.69 144.10
    -13 14 6 o 2399.08 2300.28 150.73
    -12 14 6 o 4437.50 4365.00 160.05
    -11 14 6 o 3180.85 3252.59 117.54
    -10 14 6 < 51.12 79.64 53.11
    -9 14 6 o 26852.20 27248.40 448.32
    -8 14 6 o 15241.80 15162.00 256.56
    -7 14 6 o 4891.72 5135.92 135.49
    -6 14 6 < 35.85 1.33 45.81
    -5 14 6 o 4213.51 4513.70 127.52
    -4 14 6 o 8925.51 9252.52 196.68
    -3 14 6 o 9364.86 9262.96 186.05
    -2 14 6 o 30871.20 31422.70 464.02
    -1 14 6 o 134042.00 134316.00 1865.13
    0 14 6 o 17749.20 17882.60 290.58
    1 14 6 o 41222.10 41302.00 722.17
    2 14 6 o 9325.05 9154.18 221.25
    3 14 6 o 410.31 218.39 53.78
    4 14 6 o 216.44 141.45 54.44
    5 14 6 o 517.88 488.24 63.74
    6 14 6 o 16972.90 17340.60 335.67
    7 14 6 o 14487.00 14693.70 300.37
    8 14 6 o 310.72 255.01 71.04
    9 14 6 o 9528.60 9517.64 258.41
    10 14 6 o 3910.68 3762.36 175.98
    -13 15 6 o 1075.62 1019.47 100.26
    -12 15 6 o 13169.80 13133.10 306.97
    -11 15 6 o 8091.94 8129.94 186.65
    -10 15 6 o 4900.70 5120.34 142.13
    -9 15 6 o 1924.29 1810.40 103.58
    -8 15 6 o 4773.29 4989.06 136.15
    -7 15 6 o 17144.90 17857.70 294.50
    -6 15 6 o 5421.26 5620.35 140.81
    -5 15 6 o 41036.40 42078.30 660.78
    -4 15 6 o 19345.20 20356.20 367.09
    -3 15 6 o 2641.66 2591.96 98.28
    -2 15 6 o 25208.30 25213.20 390.53
    -1 15 6 o 228.39 47.54 47.14
    0 15 6 o 49217.10 49360.80 718.57
    1 15 6 o 388.40 286.41 55.77
    2 15 6 o 2152.81 2190.94 108.90
    3 15 6 o 22859.20 22660.20 435.60
    4 15 6 o 1687.90 1676.05 90.30
    5 15 6 o 15407.30 15616.60 308.39
    6 15 6 o 2138.16 2318.70 112.88
    7 15 6 o 1420.94 1561.91 86.32
    8 15 6 o 13296.30 13328.70 318.93
    9 15 6 o 9607.44 9295.06 263.05
    -13 16 6 o 5624.57 5714.42 187.29
    -12 16 6 o 4863.94 4840.40 172.00
    -11 16 6 o 23263.10 22985.60 481.34
    -10 16 6 o 4385.79 4514.38 138.13
    -9 16 6 o 3432.66 3735.62 123.52
    -8 16 6 < 55.77 24.77 61.08
    -7 16 6 o 23248.30 23147.30 397.67
    -6 16 6 o 25971.40 26554.90 446.35
    -5 16 6 o 13395.00 13596.70 262.52
    -4 16 6 o 950.81 940.00 74.36
    -3 16 6 < 74.36 73.24 41.83
    -2 16 6 o 14229.70 14797.20 245.94
    -1 16 6 o 6541.65 6509.87 149.46
    0 16 6 o 8631.38 8548.79 175.39
    1 16 6 o 517.88 551.57 73.03
    2 16 6 o 574.98 535.19 70.38
    3 16 6 o 5170.59 5307.56 164.05
    4 16 6 o 12077.60 12261.20 254.49
    5 16 6 o 26855.00 27671.80 492.19
    6 16 6 < -3.98 10.88 55.77
    7 16 6 o 808.70 872.55 91.63
    8 16 6 o 2603.01 2783.70 144.10
    9 16 6 o 10317.20 10041.90 271.70
    -12 17 6 o 9124.14 8688.58 291.61
    -11 17 6 o 693.83 671.76 78.35
    -10 17 6 o 18643.30 18621.40 400.80
    -9 17 6 o 4541.90 4651.83 141.46
    -8 17 6 o 2088.33 2101.71 97.61
    -7 17 6 o 624.12 686.93 84.32
    -6 17 6 o 24301.70 24929.40 451.58
    -5 17 6 o 30145.10 30850.00 557.59
    -4 17 6 o 499.95 405.52 57.10
    -3 17 6 o 7289.34 7616.42 156.11
    -2 17 6 o 5726.90 5968.43 126.20
    -1 17 6 o 798.10 982.87 66.40
    0 17 6 o 1573.68 1507.61 77.69
    1 17 6 o 201.17 228.89 49.80
    2 17 6 < 110.88 89.39 55.11
    3 17 6 o 28930.40 29131.10 593.39
    4 17 6 o 17046.70 17070.90 386.17
    5 17 6 o 10057.00 10303.90 229.87
    6 17 6 o 11504.60 11545.00 253.13
    7 17 6 o 1342.58 1552.34 96.94
    8 17 6 o 5644.55 5777.11 242.41
    -12 18 6 o 640.71 619.89 80.34
    -11 18 6 < 54.44 20.87 69.05
    -10 18 6 < 53.11 19.49 65.73
    -9 18 6 o 3498.98 3590.61 145.43
    -8 18 6 < 160.67 141.71 58.43
    -7 18 6 < 31.87 14.95 66.39
    -6 18 6 o 41789.40 42951.30 743.72
    -5 18 6 o 4074.37 4280.34 153.41
    -4 18 6 o 43675.70 44469.00 646.66
    -3 18 6 o 3281.87 3254.15 116.21
    -2 18 6 o 3651.21 3669.13 105.59
    -1 18 6 o 25917.30 26468.50 383.80
    0 18 6 o 1262.24 1329.07 73.04
    1 18 6 o 952.14 1083.19 67.73
    2 18 6 o 25643.00 26062.10 444.94
    3 18 6 o 3917.48 3858.83 140.79
    4 18 6 o 60248.50 59402.00 1042.94
    5 18 6 < 26.56 40.88 71.04
    6 18 6 o 609.51 746.43 89.63
    7 18 6 o 3194.05 3080.48 153.39
    8 18 6 < 135.44 79.61 99.59
    -11 19 6 o 7745.96 7540.76 263.02
    -10 19 6 o 12248.60 12088.60 291.67
    -9 19 6 o 246.98 203.68 70.38
    -8 19 6 o 1274.85 1417.68 124.83
    -7 19 6 o 2062.42 2063.80 108.23
    -6 19 6 o 678.56 661.34 71.71
    -5 19 6 o 4872.79 4940.30 138.14
    -4 19 6 < 64.40 27.54 49.79
    -3 19 6 o 47580.80 49049.60 756.70
    -2 19 6 o 19908.40 20736.30 371.65
    -1 19 6 o 2993.58 3013.12 108.91
    0 19 6 o 29712.60 29870.20 435.74
    1 19 6 o 26615.70 26430.00 395.72
    2 19 6 o 484.68 412.31 58.43
    3 19 6 o 8945.41 8881.21 190.65
    4 19 6 o 1907.06 2258.13 110.23
    5 19 6 o 5561.65 5856.59 202.57
    6 19 6 < 73.03 68.26 88.30
    7 19 6 o 2993.45 2839.70 156.05
    -10 20 6 o 8922.17 8632.47 274.33
    -9 20 6 < 108.22 34.27 75.02
    -8 20 6 o 2197.91 2420.00 150.73
    -7 20 6 o 5456.58 5369.70 196.59
    -6 20 6 o 5482.08 6036.43 196.60
    -5 20 6 o 3915.43 3744.08 127.50
    -4 20 6 o 4549.97 4891.44 136.15
    -3 20 6 o 17607.70 17343.30 320.37
    -2 20 6 o 17409.40 17677.00 315.06
    -1 20 6 o 924.90 910.36 66.40
    0 20 6 o 6033.45 6094.97 140.81
    1 20 6 o 13532.50 13654.50 251.85
    2 20 6 o 5939.00 5912.31 156.74
    3 20 6 o 10039.30 9933.55 245.14
    4 20 6 o 451.48 439.42 78.35
    5 20 6 o 1780.82 1645.16 117.53
    6 20 6 < 134.78 76.99 126.81
    -9 21 6 o 33743.60 33094.90 943.20
    -8 21 6 < 96.27 89.62 85.65
    -7 21 6 o 17072.30 16055.90 429.96
    -6 21 6 < -44.48 3.25 68.38
    -5 21 6 o 831.28 808.04 77.02
    -4 21 6 o 5714.37 5566.60 175.34
    -3 21 6 o 507.92 447.68 65.07
    -2 21 6 o 2175.99 2270.40 100.93
    -1 21 6 < 28.55 5.24 53.78
    0 21 6 o 4031.02 4012.81 125.51
    1 21 6 o 1500.60 1386.14 88.31
    2 21 6 o 2156.70 2117.28 114.21
    3 21 6 o 5042.64 4904.92 193.26
    4 21 6 < -2.66 3.99 75.02
    5 21 6 o 2921.81 3241.94 222.46
    6 21 6 < -23.24 16.06 90.96
    -8 22 6 o 17322.60 16552.20 711.06
    -7 22 6 o 17974.60 16977.80 545.61
    -6 22 6 < 144.74 161.49 63.07
    -5 22 6 < 65.07 78.14 60.42
    -4 22 6 o 932.87 961.04 82.33
    -3 22 6 o 17712.80 16899.70 384.14
    -2 22 6 < -6.64 32.80 59.09
    -1 22 6 o 7635.43 7880.57 197.28
    0 22 6 o 762.22 818.09 78.35
    1 22 6 o 18261.10 17770.80 315.70
    2 22 6 o 991.97 1123.48 90.96
    3 22 6 o 6893.56 6785.42 201.91
    4 22 6 o 2571.76 2585.91 214.48
    5 22 6 o 8202.28 7624.26 268.34
    -7 23 6 o 1751.62 1889.89 104.91
    -6 23 6 o 5702.21 5423.99 203.22
    -5 23 6 < 110.88 79.96 69.05
    -4 23 6 o 7052.93 6655.22 204.57
    -3 23 6 o 15378.30 14701.40 346.86
    -2 23 6 o 13205.40 12857.10 367.42
    -1 23 6 o 1205.77 1165.68 98.27
    0 23 6 o 20384.60 20409.70 400.82
    1 23 6 o 13323.30 13393.30 308.30
    2 23 6 o 14454.50 13985.60 337.54
    3 23 6 o 577.64 689.86 90.30
    -6 24 6 o 4199.62 4093.32 224.46
    -5 24 6 o 4671.21 4427.98 179.30
    -4 24 6 o 7294.20 7250.22 213.87
    -3 24 6 < 160.67 124.15 71.04
    -2 24 6 o 6244.46 6328.70 209.21
    -1 24 6 o 24164.50 23047.50 583.69
    0 24 6 o 2290.83 2248.84 134.79
    1 24 6 o 2816.80 2731.31 140.11
    2 24 6 o 5833.61 5229.88 223.14
    -2 25 6 < 124.15 97.97 86.31
    -1 25 6 < 26.56 19.73 119.51
    -15 0 7 o 13395.80 13124.90 332.89
    -13 0 7 o 3671.66 3325.90 157.38
    -11 0 7 o 383.76 277.50 77.02
    -9 0 7 o 60871.40 62273.90 1290.21
    -7 0 7 o 21016.20 21555.80 463.89
    -5 0 7 o 37204.80 38769.50 611.34
    -3 0 7 o 131140.00 124600.00 2121.45
    -1 0 7 o 232372.00 223381.00 6930.70
    1 0 7 o 200341.00 204218.00 7259.02
    3 0 7 o 873.14 774.28 82.33
    5 0 7 o 28507.00 28401.30 792.79
    7 0 7 o 1155.31 958.71 110.22
    9 0 7 o 47609.20 49272.50 1302.16
    11 0 7 o 1733.01 1623.33 205.84
    -16 1 7 o 1762.23 1731.50 84.99
    -15 1 7 o 14838.20 14520.60 255.17
    -14 1 7 < 78.34 14.34 40.50
    -13 1 7 o 34945.90 33954.80 547.65
    -12 1 7 o 1743.02 1712.02 79.02
    -11 1 7 o 5668.47 5707.08 125.54
    -10 1 7 o 2345.47 2437.10 75.04
    -9 1 7 o 1280.18 1117.12 54.45
    -8 1 7 o 12888.50 12315.40 259.92
    -7 1 7 o 3213.23 3193.05 75.05
    -6 1 7 o 64332.50 62909.70 835.03
    -5 1 7 o 97115.80 99817.70 1246.70
    -4 1 7 o 60228.60 59446.50 832.95
    -3 1 7 o 5435.78 5186.59 80.40
    -2 1 7 o 13964.50 13311.20 190.93
    -1 1 7 o 306.08 266.80 22.57
    0 1 7 o 83505.70 82802.30 1366.80
    1 1 7 o 96779.70 97384.50 1583.48
    2 1 7 o 67961.30 68710.00 1254.50
    3 1 7 o 1268.25 1067.75 70.38
    4 1 7 o 7067.12 6988.61 183.37
    5 1 7 o 23479.20 23395.20 471.73
    6 1 7 o 4279.87 4307.41 139.47
    7 1 7 o 305.41 233.38 59.09
    8 1 7 o 15956.20 16026.10 349.62
    9 1 7 o 20150.20 20688.30 431.47
    10 1 7 o 1270.19 1254.63 111.55
    11 1 7 o 25462.70 25023.10 745.34
    12 1 7 < 122.83 193.59 98.26
    -16 2 7 o 10621.20 10547.80 251.78
    -15 2 7 o 4506.07 5034.48 125.52
    -14 2 7 o 18223.90 18497.30 301.11
    -13 2 7 o 333.96 223.02 41.83
    -12 2 7 o 9956.97 10331.40 178.73
    -11 2 7 o 12856.50 13546.50 229.96
    -10 2 7 o 1096.88 792.58 64.41
    -9 2 7 o 88062.40 90958.40 1612.92
    -8 2 7 o 44635.70 45608.00 829.77
    -7 2 7 o 18631.40 18594.70 296.73
    -6 2 7 o 22162.40 21744.30 298.90
    -5 2 7 o 32312.60 32678.50 492.10
    -4 2 7 o 7159.57 7020.15 115.64
    -3 2 7 o 18354.10 18467.80 234.34
    -2 2 7 o 4282.42 4345.29 79.72
    -1 2 7 o 5052.35 5246.84 96.34
    0 2 7 o 2542.30 2245.16 81.69
    1 2 7 o 576.32 447.22 39.84
    2 2 7 o 608.20 537.45 44.49
    3 2 7 o 21222.90 20909.70 380.63
    4 2 7 o 2815.81 2738.52 121.53
    5 2 7 o 66668.70 67360.30 1245.76
    6 2 7 o 8149.89 8190.33 205.29
    7 2 7 o 25232.90 25923.50 511.56
    8 2 7 o 22226.40 22742.90 462.16
    9 2 7 o 5387.86 5962.76 176.01
    10 2 7 o 16764.00 16735.60 447.28
    11 2 7 < 252.29 250.00 98.93
    12 2 7 o 4206.33 4366.83 232.43
    -16 3 7 o 2689.26 2384.48 128.82
    -15 3 7 o 2770.35 2780.43 124.84
    -14 3 7 o 1835.96 1808.17 100.26
    -13 3 7 o 1207.11 1222.43 77.02
    -12 3 7 o 33281.00 34970.50 557.09
    -11 3 7 o 8224.00 8285.01 192.66
    -10 3 7 o 50426.10 52431.10 863.58
    -9 3 7 o 21793.80 22109.20 427.77
    -8 3 7 o 17350.90 17015.20 345.17
    -7 3 7 o 63603.10 65063.90 1048.51
    -6 3 7 o 3535.02 3786.28 67.09
    -5 3 7 o 24132.90 24600.90 348.34
    -4 3 7 o 9067.06 9427.38 142.26
    -3 3 7 o 14617.50 14542.90 236.18
    -2 3 7 o 5771.48 5539.39 110.30
    -1 3 7 o 573.67 472.07 37.18
    0 3 7 o 2942.30 2768.53 79.70
    1 3 7 o 26320.00 26495.30 454.32
    2 3 7 o 9950.16 10163.10 197.42
    3 3 7 o 23542.30 23227.10 468.57
    4 3 7 o 31107.30 31339.90 609.36
    5 3 7 o 55858.70 57019.80 1057.02
    6 3 7 o 20729.40 20917.90 427.64
    7 3 7 o 17355.10 17883.40 372.96
    8 3 7 o 4219.85 4325.78 150.09
    9 3 7 o 1950.85 1882.94 112.22
    10 3 7 o 976.03 1005.12 106.24
    11 3 7 < 185.90 242.83 98.26
    12 3 7 o 14224.20 13738.80 400.65
    -16 4 7 < 108.22 172.25 70.38
    -15 4 7 o 5534.92 5461.49 168.69
    -14 4 7 < 19.92 26.00 57.10
    -13 4 7 o 18307.60 18080.20 380.88
    -12 4 7 o 3077.32 3183.94 148.09
    -11 4 7 o 23691.40 24164.90 415.72
    -10 4 7 o 12873.00 13147.30 266.52
    -9 4 7 o 2090.40 1908.18 89.65
    -8 4 7 o 3777.17 3798.92 96.97
    -7 4 7 o 28919.80 29591.00 418.28
    -6 4 7 o 912.30 667.10 39.84
    -5 4 7 o 148.72 44.68 24.57
    -4 4 7 o 83989.60 85978.00 1158.39
    -3 4 7 o 68447.00 69306.40 948.45
    -2 4 7 o 179652.00 181729.00 3759.26
    -1 4 7 o 16898.30 16076.10 278.80
    0 4 7 o 24968.00 25283.30 428.99
    1 4 7 o 2495.76 2361.08 79.03
    2 4 7 o 5260.79 5243.15 127.55
    3 4 7 o 63853.40 64090.60 1071.44
    4 4 7 o 20848.70 20902.40 385.85
    5 4 7 o 4086.56 3962.00 123.53
    6 4 7 o 52437.90 53407.60 895.50
    7 4 7 o 1211.78 1232.45 90.97
    8 4 7 o 5197.01 4987.73 154.08
    9 4 7 o 15025.90 15022.90 309.02
    10 4 7 o 1230.34 1130.82 111.55
    11 4 7 o 12484.60 12160.50 362.76
    12 4 7 < 21.91 6.93 89.63
    -16 5 7 o 406.33 455.89 65.07
    -15 5 7 < 103.57 67.57 56.43
    -14 5 7 < -33.20 12.43 51.12
    -13 5 7 o 2389.15 2228.01 112.22
    -12 5 7 o 8722.27 9192.77 209.27
    -11 5 7 o 33114.60 34177.20 506.55
    -10 5 7 o 4893.14 5003.66 134.17
    -9 5 7 o 4404.23 4435.34 111.58
    -8 5 7 o 1618.88 1459.73 67.07
    -7 5 7 o 9555.47 8839.24 170.79
    -6 5 7 o 6335.27 6574.27 113.62
    -5 5 7 o 224.41 108.30 40.50
    -4 5 7 o 1177.96 1021.57 60.43
    -3 5 7 o 196228.00 198173.00 2684.88
    -2 5 7 o 3753.77 3826.41 95.65
    -1 5 7 o 172300.00 173678.00 2555.86
    0 5 7 o 1814.23 1680.76 65.74
    1 5 7 o 21997.70 22211.20 386.77
    2 5 7 o 3749.52 3986.18 103.62
    3 5 7 o 7846.61 7841.00 171.43
    4 5 7 o 9981.67 9401.23 209.99
    5 5 7 o 9583.78 9629.77 207.32
    6 5 7 o 1945.59 1831.24 98.28
    7 5 7 o 65679.40 66349.10 1111.49
    8 5 7 < 78.34 59.93 53.11
    9 5 7 o 624.11 546.57 70.38
    10 5 7 < 114.86 82.91 81.00
    11 5 7 o 7724.09 7450.84 278.30
    -16 6 7 o 3017.42 3221.52 124.84
    -15 6 7 o 5280.47 5234.00 152.75
    -14 6 7 o 2453.56 2415.67 125.50
    -13 6 7 o 22918.80 23014.60 418.23
    -12 6 7 o 2737.21 2712.76 106.91
    -11 6 7 o 44156.80 45374.20 657.50
    -10 6 7 o 4902.42 5064.51 136.16
    -9 6 7 o 1660.04 1590.85 77.69
    -8 6 7 o 36036.60 37508.60 610.30
    -7 6 7 o 47198.40 48380.50 721.91
    -6 6 7 o 880.44 754.04 41.17
    -5 6 7 o 10956.90 10973.10 214.72
    -4 6 7 o 26678.90 27107.00 463.63
    -3 6 7 o 44564.20 43621.40 682.28
    -2 6 7 o 5996.98 5718.86 121.59
    -1 6 7 o 1930.46 1778.78 67.07
    0 6 7 o 10077.70 10280.70 203.41
    1 6 7 o 3845.20 3933.88 100.96
    2 6 7 o 2910.20 2805.33 92.31
    3 6 7 o 100951.00 101282.00 1663.10
    4 6 7 o 42673.20 42519.30 731.17
    5 6 7 o 2034.60 1915.35 94.29
    6 6 7 o 7568.66 7707.83 181.36
    7 6 7 o 1942.88 1686.63 99.60
    8 6 7 o 3601.31 3454.12 139.46
    9 6 7 o 10290.90 10244.70 237.18
    10 6 7 o 3691.50 3361.94 189.26
    11 6 7 o 19930.80 19095.70 857.40
    -15 7 7 o 14744.00 15166.90 330.92
    -14 7 7 o 2409.05 2250.25 114.21
    -13 7 7 o 3286.43 3162.72 120.19
    -12 7 7 o 5139.94 5229.10 141.47
    -11 7 7 o 17892.20 18449.40 310.47
    -10 7 7 o 30985.10 32224.80 508.52
    -9 7 7 o 23878.90 24092.90 405.15
    -8 7 7 o 3409.69 3530.73 96.30
    -7 7 7 o 67091.60 68550.50 1015.97
    -6 7 7 o 7031.76 7316.63 159.46
    -5 7 7 o 822.00 702.08 53.12
    -4 7 7 o 1000.63 806.64 49.14
    -3 7 7 o 5046.24 5035.19 110.94
    -2 7 7 o 1457.59 1533.64 63.08
    -1 7 7 o 30949.20 32061.60 487.86
    0 7 7 o 685.22 629.46 50.46
    1 7 7 o 13435.60 13717.60 252.67
    2 7 7 < 88.97 71.70 39.17
    3 7 7 o 20277.40 19987.30 369.85
    4 7 7 o 1278.87 1292.27 69.06
    5 7 7 o 13864.20 14048.00 275.85
    6 7 7 o 17229.40 18011.90 333.75
    7 7 7 o 45718.90 45611.90 793.97
    8 7 7 o 3413.96 3158.60 139.45
    9 7 7 o 18052.90 17783.50 360.25
    10 7 7 o 632.74 526.19 96.27
    11 7 7 o 3332.86 3263.72 189.25
    -15 8 7 o 5143.53 4883.98 158.06
    -14 8 7 o 24253.60 24283.80 444.81
    -13 8 7 o 1612.16 1456.31 88.97
    -12 8 7 o 2953.75 3101.25 112.89
    -11 8 7 o 203.16 99.45 60.42
    -10 8 7 o 2870.75 2715.71 113.56
    -9 8 7 o 8128.85 8556.47 201.31
    -8 8 7 o 5994.40 5921.77 133.52
    -7 8 7 o 70523.00 71359.20 1066.79
    -6 8 7 o 19848.80 20589.10 408.50
    -5 8 7 o 36866.10 37457.10 633.92
    -4 8 7 o 36868.30 37573.70 574.04
    -3 8 7 o 6680.48 7028.24 136.88
    -2 8 7 o 803.42 750.74 53.78
    -1 8 7 o 124.15 18.76 33.86
    0 8 7 o 11567.70 12092.10 232.02
    1 8 7 o 34188.50 34707.70 591.05
    2 8 7 o 11001.20 10860.50 220.00
    3 8 7 o 89926.80 92391.50 1487.88
    4 8 7 o 798.09 702.84 61.75
    5 8 7 o 7620.71 7869.37 180.70
    6 8 7 o 2285.62 2253.02 107.57
    7 8 7 o 12017.50 11670.40 257.15
    8 8 7 o 5963.75 6056.72 190.62
    9 8 7 o 1057.05 1163.47 83.00
    10 8 7 o 30003.70 28911.70 716.26
    11 8 7 o 4121.17 3677.57 203.20
    -15 9 7 o 1572.32 1592.92 89.64
    -14 9 7 o 652.00 575.23 69.05
    -13 9 7 o 6081.85 6072.41 162.72
    -12 9 7 o 3155.60 3019.34 123.51
    -11 9 7 o 11518.90 12146.00 221.94
    -10 9 7 o 7545.87 7730.89 180.03
    -9 9 7 o 204.49 85.55 56.43
    -8 9 7 o 35781.90 35853.00 564.07
    -7 9 7 o 4351.71 4211.41 108.93
    -6 9 7 o 38151.70 38216.40 663.05
    -5 9 7 o 19856.80 20097.20 367.90
    -4 9 7 o 36771.10 37907.30 629.93
    -3 9 7 o 6668.12 6864.96 140.86
    -2 9 7 o 568.34 386.41 41.17
    -1 9 7 o 25850.00 26056.20 418.12
    0 9 7 o 99255.50 98666.90 1835.90
    1 9 7 o 32396.90 32339.60 632.11
    2 9 7 o 69924.60 70133.50 1164.26
    3 9 7 o 472.73 437.09 51.12
    4 9 7 o 27678.40 27877.90 493.12
    5 9 7 o 2827.64 2908.36 109.57
    6 9 7 < 144.74 47.88 51.79
    7 9 7 o 16930.60 17101.40 335.01
    8 9 7 o 10958.60 11142.20 245.83
    9 9 7 o 2134.81 2261.59 130.15
    10 9 7 o 3386.69 3426.15 186.60
    11 9 7 o 7210.43 7112.34 261.03
    -15 10 7 o 6689.65 6940.25 205.23
    -14 10 7 o 13153.10 13204.00 272.42
    -13 10 7 o 7018.56 6703.09 194.61
    -12 10 7 o 2912.51 2872.80 117.54
    -11 10 7 o 8316.48 8486.36 182.68
    -10 10 7 o 732.35 707.13 67.06
    -9 10 7 o 26002.20 27593.90 451.10
    -8 10 7 o 515.89 518.99 54.44
    -7 10 7 o 6271.67 6462.28 136.85
    -6 10 7 o 23719.00 24073.60 437.17
    -5 10 7 o 31609.80 31843.90 502.81
    -4 10 7 o 34050.20 34741.20 658.91
    -3 10 7 o 42760.20 44299.30 616.92
    -2 10 7 o 4419.01 4188.12 104.95
    -1 10 7 o 56339.40 57334.20 870.82
    0 10 7 o 12826.40 13049.10 264.58
    1 10 7 o 79061.60 78882.30 1321.80
    2 10 7 o 7767.31 7585.10 172.74
    3 10 7 o 1102.21 973.33 76.36
    4 10 7 o 9367.76 9351.96 205.31
    5 10 7 o 5863.23 6210.58 189.31
    6 10 7 o 2050.50 2049.07 104.25
    7 10 7 o 4637.69 4823.60 147.44
    8 10 7 o 4133.43 4450.52 161.38
    9 10 7 o 25799.50 25854.20 540.61
    10 10 7 o 13410.90 12504.60 402.63
    -15 11 7 o 13601.00 13021.80 323.57
    -14 11 7 o 1577.63 1633.08 92.96
    -13 11 7 o 17493.20 17228.50 338.95
    -12 11 7 o 5971.56 5879.43 160.73
    -11 11 7 o 2415.73 2296.33 108.24
    -10 11 7 o 33121.20 34819.20 476.54
    -9 11 7 o 355.87 112.53 58.43
    -8 11 7 o 4081.88 4312.93 118.22
    -7 11 7 o 566.35 503.61 50.46
    -6 11 7 o 23321.60 23836.50 383.89
    -5 11 7 o 71121.00 71902.70 1084.68
    -4 11 7 o 3235.65 3257.88 116.89
    -3 11 7 o 4003.04 4008.49 116.90
    -2 11 7 o 1370.52 1309.38 63.74
    -1 11 7 o 677.91 660.28 48.47
    0 11 7 < 71.70 5.73 41.16
    1 11 7 o 50427.90 51063.80 864.44
    2 11 7 o 6332.15 6563.13 144.15
    3 11 7 o 1826.07 1834.81 103.59
    4 11 7 o 768.86 610.11 63.08
    5 11 7 o 8634.52 8653.21 199.97
    6 11 7 o 29691.60 30895.40 535.60
    7 11 7 o 233.70 69.41 68.38
    8 11 7 o 6802.19 6967.73 183.32
    9 11 7 o 21199.90 20762.10 460.00
    10 11 7 o 433.55 471.76 101.58
    -14 12 7 < 146.07 148.21 68.38
    -13 12 7 o 2313.44 2394.97 107.57
    -12 12 7 o 385.08 333.71 61.08
    -11 12 7 o 21908.10 22895.30 375.67
    -10 12 7 o 356.53 229.26 53.78
    -9 12 7 o 71477.70 74541.90 1027.28
    -8 12 7 o 29828.10 30340.00 466.49
    -7 12 7 o 784.81 726.30 56.44
    -6 12 7 o 369.15 208.05 52.45
    -5 12 7 o 9107.18 8464.20 225.24
    -4 12 7 o 3751.75 3662.33 117.55
    -3 12 7 o 5984.61 6020.16 126.22
    -2 12 7 o 838.59 742.46 51.79
    -1 12 7 o 12149.50 12241.60 210.70
    0 12 7 o 3500.75 3841.34 108.92
    1 12 7 o 3042.85 2827.93 116.88
    2 12 7 o 2697.45 2626.51 115.55
    3 12 7 o 1399.69 1222.21 77.69
    4 12 7 o 27165.30 28432.40 549.57
    5 12 7 o 45992.50 47419.20 794.07
    6 12 7 o 1308.04 1178.02 83.00
    7 12 7 o 27106.50 27536.90 558.01
    8 12 7 o 2952.35 3000.70 132.81
    9 12 7 o 2740.43 2557.21 173.31
    10 12 7 o 570.99 565.13 100.26
    -14 13 7 o 353.88 391.29 73.03
    -13 13 7 o 5086.47 4960.74 170.01
    -12 13 7 o 18118.30 18583.80 324.36
    -11 13 7 o 467.41 315.41 62.41
    -10 13 7 o 4373.88 4354.95 120.21
    -9 13 7 o 11052.50 11349.40 213.95
    -8 13 7 o 1534.51 1539.81 82.34
    -7 13 7 o 6665.50 7142.44 167.40
    -6 13 7 o 1917.71 1886.18 83.00
    -5 13 7 o 58661.60 59375.70 902.07
    -4 13 7 o 9719.85 10355.70 211.98
    -3 13 7 o 40066.90 39892.70 585.61
    -2 13 7 o 2729.31 2409.32 90.31
    -1 13 7 o 18823.60 18759.50 302.58
    0 13 7 o 10015.30 10094.50 201.34
    1 13 7 o 32908.80 33337.30 589.19
    2 13 7 o 1310.73 1339.88 83.00
    3 13 7 o 24390.50 23975.90 455.62
    4 13 7 o 4708.25 4935.37 140.80
    5 13 7 o 51184.90 52303.80 878.20
    6 13 7 o 3363.55 3486.82 128.83
    7 13 7 < 39.84 42.70 56.43
    8 13 7 o 6546.92 6683.66 203.91
    9 13 7 o 2164.63 1877.29 159.36
    10 13 7 < 17.93 2.18 82.99
    -13 14 7 o 1472.04 1445.68 108.89
    -12 14 7 o 2009.95 2110.54 100.26
    -11 14 7 o 180.59 129.99 55.77
    -10 14 7 o 15351.50 15660.90 287.11
    -9 14 7 o 14300.00 14786.30 241.91
    -8 14 7 < 27.88 5.08 59.75
    -7 14 7 < 98.26 19.63 66.39
    -6 14 7 o 657.31 506.02 67.72
    -5 14 7 o 2337.49 2565.64 102.26
    -4 14 7 o 23452.30 23636.00 433.05
    -3 14 7 o 11890.10 12036.80 223.30
    -2 14 7 o 115370.00 115826.00 1610.67
    -1 14 7 o 25046.40 25434.20 387.88
    0 14 7 o 14712.90 14803.40 251.93
    1 14 7 o 15904.50 15500.30 320.40
    2 14 7 o 6849.76 6448.18 210.57
    3 14 7 < 19.92 21.34 61.08
    4 14 7 o 6874.37 7095.55 174.70
    5 14 7 o 7529.50 7778.73 187.32
    6 14 7 o 22486.80 22514.70 442.81
    7 14 7 < 127.47 44.16 59.09
    8 14 7 o 7805.94 7650.14 227.16
    9 14 7 o 7531.41 7422.29 262.36
    -13 15 7 o 8365.34 8222.49 231.15
    -12 15 7 o 16717.10 16577.30 364.18
    -11 15 7 o 9148.66 9211.03 199.29
    -10 15 7 o 3962.00 4113.42 130.16
    -9 15 7 o 7605.94 8012.37 163.41
    -8 15 7 o 7911.16 8284.15 175.38
    -7 15 7 o 948.15 939.73 80.34
    -6 15 7 o 32564.70 33579.10 539.77
    -5 15 7 o 6616.91 7092.59 167.40
    -4 15 7 o 256.94 154.95 41.83
    -3 15 7 o 32720.00 33135.70 527.19
    -2 15 7 o 11972.00 12066.30 214.65
    -1 15 7 o 37503.10 37933.90 559.35
    0 15 7 o 708.44 625.75 64.40
    1 15 7 o 10892.20 11208.10 244.53
    2 15 7 o 29912.10 30379.10 548.28
    3 15 7 o 5526.62 5394.69 167.37
    4 15 7 o 12964.70 13197.90 268.46
    5 15 7 o 1528.52 1691.75 86.98
    6 15 7 < 136.77 68.29 58.43
    7 15 7 o 8584.33 8642.32 221.20
    8 15 7 o 1462.09 1550.95 108.23
    9 15 7 o 8441.74 8332.88 278.98
    -13 16 7 o 7606.40 7428.93 239.11
    -12 16 7 o 7932.18 7918.60 243.77
    -11 16 7 o 6222.68 6447.91 185.97
    -10 16 7 < 71.70 58.77 55.11
    -9 16 7 < 89.63 100.65 55.11
    -8 16 7 o 39452.50 39737.90 697.61
    -7 16 7 o 11422.80 11835.90 305.65
    -6 16 7 o 11769.70 11606.50 243.20
    -5 16 7 o 582.29 566.71 67.72
    -4 16 7 o 491.32 427.40 53.12
    -3 16 7 o 13501.30 13571.00 251.22
    -2 16 7 o 5375.31 5380.64 138.15
    -1 16 7 o 2642.99 2881.88 108.91
    0 16 7 o 474.06 467.64 53.78
    1 16 7 < 55.11 13.21 48.47
    2 16 7 o 968.07 1000.79 81.00
    3 16 7 o 17318.80 17295.60 379.54
    4 16 7 o 13952.40 13878.10 330.27
    5 16 7 < 87.64 105.37 57.10
    6 16 7 o 638.72 598.74 72.37
    7 16 7 o 1316.01 1377.97 94.95
    8 16 7 o 21566.30 21276.60 541.09
    -12 17 7 o 1329.30 1570.37 99.60
    -11 17 7 o 5792.69 5784.17 179.98
    -10 17 7 o 1273.50 1239.93 91.63
    -9 17 7 o 10125.90 10247.70 215.25
    -8 17 7 o 1654.66 1505.07 93.62
    -7 17 7 o 32246.00 33810.90 626.81
    -6 17 7 o 27677.90 29252.70 482.30
    -5 17 7 < 77.68 36.64 57.10
    -4 17 7 o 211.79 160.91 51.79
    -3 17 7 o 3137.12 3283.03 100.28
    -2 17 7 o 4138.10 3983.82 130.17
    -1 17 7 o 3430.05 3593.87 112.23
    0 17 7 o 715.08 708.14 65.73
    1 17 7 o 1673.95 1678.29 81.67
    2 17 7 o 25251.70 25480.00 441.60
    3 17 7 o 7892.15 7875.08 209.91
    4 17 7 o 7394.28 7434.90 222.52
    5 17 7 o 3768.69 3967.46 138.13
    6 17 7 o 5673.77 5550.26 168.69
    7 17 7 o 16372.70 15887.50 390.08
    8 17 7 < 234.37 217.20 86.98
    -11 18 7 o 1076.95 1104.96 93.62
    -10 18 7 o 6259.05 6077.98 187.96
    -9 18 7 < 152.70 167.23 73.03
    -8 18 7 o 312.05 262.65 77.68
    -7 18 7 o 37499.80 37750.90 748.04
    -6 18 7 o 1399.01 1314.73 92.29
    -5 18 7 o 21239.00 22173.50 358.38
    -4 18 7 o 563.03 476.00 78.35
    -3 18 7 o 3188.85 3110.48 105.59
    -2 18 7 o 20325.10 19902.20 357.01
    -1 18 7 o 5206.96 5038.36 145.45
    0 18 7 < 144.07 129.46 61.08
    1 18 7 o 33773.90 34326.70 519.70
    2 18 7 o 8849.95 8980.35 188.66
    3 18 7 o 46066.50 45062.90 816.28
    4 18 7 < 38.51 55.07 68.38
    5 18 7 < 111.54 138.21 73.70
    6 18 7 o 849.87 971.84 86.98
    7 18 7 o 1810.73 1996.17 129.48
    -11 19 7 o 7666.10 7199.09 242.43
    -10 19 7 o 1408.97 1522.67 97.61
    -9 19 7 < -26.56 14.44 79.01
    -8 19 7 o 6744.16 6596.94 262.35
    -7 19 7 o 6368.79 6174.87 239.10
    -6 19 7 o 4227.03 4320.96 147.43
    -5 19 7 o 960.76 1015.69 71.04
    -4 19 7 o 23434.60 24087.30 375.70
    -3 19 7 o 19005.20 18989.40 316.42
    -2 19 7 o 209.80 142.88 50.46
    -1 19 7 o 20066.90 20633.50 314.46
    0 19 7 o 44373.60 43782.60 663.14
    1 19 7 o 1250.26 1174.40 79.01
    2 19 7 o 6552.95 6516.89 176.68
    3 19 7 o 212.46 136.39 67.06
    4 19 7 o 1614.82 1593.28 112.88
    5 19 7 o 1428.88 1371.01 109.56
    6 19 7 < 270.22 198.84 100.25
    -10 20 7 o 1055.71 1095.33 98.93
    -9 20 7 < 242.34 287.99 94.28
    -8 20 7 o 879.75 924.31 107.56
    -7 20 7 o 604.19 584.25 81.67
    -6 20 7 o 7241.24 7108.96 192.62
    -5 20 7 o 6420.03 6371.41 172.02
    -4 20 7 o 24854.50 24264.40 422.23
    -3 20 7 o 12763.30 13275.40 259.81
    -2 20 7 o 698.48 783.90 60.42
    -1 20 7 o 7503.31 7659.53 152.78
    0 20 7 o 3174.18 3144.97 114.88
    1 20 7 o 2943.69 2835.70 125.50
    2 20 7 o 4319.92 4163.38 160.71
    3 20 7 o 2579.74 2581.49 159.37
    4 20 7 o 7738.93 7882.74 211.23
    5 20 7 o 345.25 362.90 109.55
    6 20 7 o 1889.10 2225.60 177.95
    -9 21 7 < 165.98 233.26 90.29
    -8 21 7 o 7850.11 7101.62 371.95
    -7 21 7 < 44.48 36.11 69.71
    -6 21 7 o 6280.87 5759.19 179.99
    -5 21 7 o 3283.05 3062.21 114.88
    -4 21 7 o 272.21 156.07 64.40
    -3 21 7 o 1641.40 1760.82 98.94
    -2 21 7 < 27.88 5.23 59.09
    -1 21 7 o 4337.23 4314.64 142.12
    0 21 7 o 6011.25 5693.29 164.05
    1 21 7 o 3530.84 3541.72 148.09
    2 21 7 o 719.73 751.92 82.99
    3 21 7 < 147.39 147.74 70.38
    4 21 7 o 3350.82 3462.82 207.18
    5 21 7 < -46.47 14.73 113.53
    -8 22 7 o 8581.37 8613.01 316.18
    -7 22 7 o 1474.04 1469.15 93.62
    -6 22 7 o 3736.65 3463.25 151.40
    -5 22 7 o 3437.78 3182.91 140.78
    -4 22 7 o 27644.50 26321.90 496.72
    -3 22 7 < 69.71 77.09 61.75
    -2 22 7 o 5501.80 5686.88 176.66
    -1 22 7 o 1269.53 1351.37 95.61
    0 22 7 o 6300.92 6138.70 170.69
    1 22 7 < 150.71 242.54 62.41
    2 22 7 o 1394.35 1353.40 114.20
    3 22 7 o 1859.18 1838.67 121.51
    4 22 7 o 18859.50 18452.50 626.06
    -7 23 7 o 1054.38 1116.96 85.65
    -6 23 7 < -23.24 11.75 61.75
    -5 23 7 o 16094.30 15438.40 356.17
    -4 23 7 o 7991.79 7554.42 247.75
    -3 23 7 o 15218.10 14792.50 316.30
    -2 23 7 < 27.88 3.06 67.72
    -1 23 7 o 10153.30 10028.80 267.71
    0 23 7 o 20604.40 19963.40 456.63
    1 23 7 o 3209.32 3152.63 148.75
    2 23 7 o 1248.26 1218.49 104.24
    -5 24 7 o 1879.12 1984.25 152.72
    -4 24 7 < 64.40 18.92 83.65
    -3 24 7 o 1205.10 1147.89 100.92
    -2 24 7 o 20200.60 19446.40 392.81
    -1 24 7 o 9130.26 9036.50 226.51
    0 24 7 o 1414.27 1334.17 101.59
    -14 0 8 o 967.39 874.09 75.03
    -12 0 8 o 571.00 528.74 81.00
    -10 0 8 o 72012.10 72523.80 1520.85
    -8 0 8 o 8839.07 8696.47 205.33
    -6 0 8 o 1537.30 1750.62 86.99
    -4 0 8 o 3422.01 3348.12 81.03
    -2 0 8 o 166042.00 164534.00 3004.81
    0 0 8 o 189210.00 190819.00 4848.93
    2 0 8 o 488.01 495.02 65.73
    4 0 8 o 1948.95 1840.49 134.13
    6 0 8 o 13859.20 13471.30 434.66
    8 0 8 o 54503.90 54553.30 1474.59
    10 0 8 < 358.53 316.19 146.07
    -15 1 8 < 94.94 45.48 37.84
    -14 1 8 o 15266.40 14878.80 253.85
    -13 1 8 o 811.36 843.66 65.73
    -12 1 8 o 16552.30 16970.20 259.24
    -11 1 8 o 193.87 104.85 44.48
    -10 1 8 o 8116.64 8117.31 182.70
    -9 1 8 o 12211.50 12026.70 251.24
    -8 1 8 o 6122.98 5967.34 140.83
    -7 1 8 o 41723.40 42020.90 548.18
    -6 1 8 o 68024.40 67975.00 879.15
    -5 1 8 o 569.02 560.28 28.55
    -4 1 8 o 506.61 516.57 26.56
    -3 1 8 o 19461.50 19353.80 302.85
    -2 1 8 o 11668.00 11485.80 176.87
    -1 1 8 o 66262.10 67029.30 859.75
    0 1 8 o 33980.30 34113.50 576.68
    1 1 8 o 45970.90 45615.20 771.51
    2 1 8 o 6494.28 6371.72 144.83
    3 1 8 < 99.59 6.21 47.14
    4 1 8 o 44423.50 45975.90 844.03
    5 1 8 o 28923.30 28994.30 571.69
    6 1 8 < 74.36 62.11 52.45
    7 1 8 o 15784.70 15812.00 348.95
    8 1 8 o 17908.70 17854.40 388.19
    9 1 8 o 1253.59 1244.17 90.30
    10 1 8 o 15871.30 15762.70 507.71
    11 1 8 o 773.50 585.65 154.04
    -16 2 8 o 11847.70 11885.00 269.73
    -15 2 8 o 7590.07 7617.80 203.25
    -14 2 8 o 2297.49 2188.20 108.23
    -13 2 8 < 86.31 3.20 68.38
    -12 2 8 o 5120.12 5297.49 152.10
    -11 2 8 o 7884.85 7871.55 190.00
    -10 2 8 o 52645.10 52561.40 978.86
    -9 2 8 o 41592.20 43008.80 777.11
    -8 2 8 o 23415.00 23262.60 404.58
    -7 2 8 o 14151.10 13979.40 200.13
    -6 2 8 o 51473.50 52567.50 718.62
    -5 2 8 o 988.69 896.46 39.84
    -4 2 8 o 11096.70 10880.30 169.53
    -3 2 8 o 106.89 4.45 21.25
    -2 2 8 o 5086.23 4905.32 99.65
    -1 2 8 o 90.29 39.35 20.58
    0 2 8 o 228.40 214.24 33.20
    1 2 8 o 264.25 191.98 35.85
    2 2 8 o 14848.40 14650.80 278.62
    3 2 8 o 127.47 87.29 39.17
    4 2 8 o 47016.80 45933.30 801.34
    5 2 8 o 14298.80 14423.40 311.09
    6 2 8 o 19540.80 20065.50 408.94
    7 2 8 o 25817.30 26092.90 524.81
    8 2 8 o 13869.70 14113.10 318.32
    9 2 8 o 11160.30 11140.50 275.06
    10 2 8 o 2091.60 1921.52 167.33
    11 2 8 < 159.34 133.98 146.07
    -16 3 8 o 1915.63 1901.67 108.23
    -15 3 8 o 7305.71 7475.59 191.96
    -14 3 8 o 1905.70 1966.38 101.59
    -13 3 8 o 27954.50 29367.90 515.53
    -12 3 8 o 2272.94 2052.06 112.88
    -11 3 8 o 21775.10 22855.30 410.35
    -10 3 8 o 11255.40 10688.90 242.54
    -9 3 8 o 4517.66 4100.67 122.87
    -8 3 8 o 35817.00 37320.60 678.96
    -7 3 8 o 2214.03 2172.00 63.09
    -6 3 8 o 67945.30 68778.40 943.28
    -5 3 8 o 22783.10 23232.10 329.54
    -4 3 8 o 19232.20 19795.60 263.55
    -3 3 8 o 18690.70 18283.40 274.17
    -2 3 8 o 2483.22 2573.44 63.76
    -1 3 8 o 1913.23 1931.65 51.80
    0 3 8 o 6399.36 6724.82 136.21
    1 3 8 o 5703.61 5974.42 129.55
    2 3 8 o 28039.70 28560.70 488.77
    3 3 8 o 15809.10 15529.00 297.88
    4 3 8 o 50710.20 50168.70 861.62
    5 3 8 o 4728.37 4839.30 134.83
    6 3 8 o 27914.80 27930.20 504.99
    7 3 8 < 27.88 6.30 51.12
    8 3 8 o 3658.47 3755.01 133.48
    9 3 8 o 9908.61 10050.00 236.51
    10 3 8 o 287.49 441.83 88.30
    11 3 8 o 24177.50 22959.60 604.29
    -16 4 8 o 1791.45 1776.16 106.90
    -15 4 8 o 290.80 362.53 62.41
    -14 4 8 o 15587.50 15160.10 332.27
    -13 4 8 o 1072.31 1035.10 87.64
    -12 4 8 o 13128.80 13477.80 303.70
    -11 4 8 o 9747.69 9944.59 222.58
    -10 4 8 o 6753.82 6775.31 166.07
    -9 4 8 o 1705.22 1748.34 73.04
    -8 4 8 o 9378.97 9424.78 167.46
    -7 4 8 o 14091.10 13904.20 217.41
    -6 4 8 o 372.47 298.25 30.54
    -5 4 8 o 90861.00 90927.70 1360.49
    -4 4 8 o 51422.60 51759.90 724.16
    -3 4 8 o 75943.00 78453.40 1052.37
    -2 4 8 o 5856.70 5838.26 126.24
    -1 4 8 o 1062.39 870.33 53.78
    0 4 8 o 1765.06 1681.23 68.40
    1 4 8 o 56447.00 57291.30 941.32
    2 4 8 o 41754.50 42613.30 719.49
    3 4 8 o 56063.00 55518.90 943.06
    4 4 8 o 3054.89 3115.19 105.59
    5 4 8 o 42131.70 41422.10 727.44
    6 4 8 o 423.60 340.64 58.43
    7 4 8 o 282.84 175.85 58.43
    8 4 8 o 5848.09 5828.77 168.04
    9 4 8 o 2856.68 2702.68 147.42
    10 4 8 o 15900.70 15353.70 429.95
    11 4 8 o 588.92 532.32 101.58
    -16 5 8 o 308.07 304.73 65.73
    -15 5 8 o 374.46 395.92 59.75
    -14 5 8 o 4354.51 4353.78 132.16
    -13 5 8 o 7799.83 7992.44 176.70
    -12 5 8 o 18866.00 19940.20 317.79
    -11 5 8 o 2704.04 2689.34 122.85
    -10 5 8 o 1650.73 1642.63 79.68
    -9 5 8 o 181.92 95.76 38.51
    -8 5 8 o 25304.60 25832.50 401.30
    -7 5 8 o 1352.58 1218.32 53.12
    -6 5 8 o 7153.15 7047.08 124.25
    -5 5 8 o 584.95 471.35 35.19
    -4 5 8 o 113949.00 113917.00 1470.48
    -3 5 8 o 9805.91 10047.40 176.15
    -2 5 8 o 79135.90 81071.30 1190.46
    -1 5 8 o 2470.48 2335.77 75.71
    0 5 8 o 57754.60 60231.00 958.49
    1 5 8 o 7808.51 8103.87 164.79
    2 5 8 o 61899.80 62011.40 1159.69
    3 5 8 o 15747.50 15796.10 299.20
    4 5 8 o 12577.00 11935.70 252.55
    5 5 8 o 779.49 659.10 64.40
    6 5 8 o 38046.60 39349.40 769.74
    7 5 8 o 171.29 139.81 54.44
    8 5 8 o 3961.30 3854.63 140.79
    9 5 8 o 1414.28 1423.06 111.55
    10 5 8 o 13598.00 13656.00 384.05
    11 5 8 o 3733.31 3484.03 197.22
    -16 6 8 o 1118.78 1032.53 83.66
    -15 6 8 o 1446.15 1445.80 81.01
    -14 6 8 o 29461.50 29495.60 532.09
    -13 6 8 < 79.67 19.65 50.46
    -12 6 8 o 33375.20 33974.80 522.38
    -11 6 8 o 4918.79 4928.99 136.82
    -10 6 8 o 229.06 114.76 48.47
    -9 6 8 o 25953.50 26909.50 417.22
    -8 6 8 o 8209.91 7824.05 175.40
    -7 6 8 < 86.31 28.67 31.20
    -6 6 8 o 615.50 639.85 37.85
    -5 6 8 o 40451.80 41013.70 686.20
    -4 6 8 o 66066.00 66847.30 1098.31
    -3 6 8 o 3721.54 3678.26 81.03
    -2 6 8 o 250.31 197.15 33.86
    -1 6 8 o 3584.61 3481.10 92.99
    0 6 8 o 5629.53 5622.59 150.14
    1 6 8 o 12486.90 12268.30 245.96
    2 6 8 o 76155.00 76929.90 1262.82
    3 6 8 o 49702.30 50784.10 847.72
    4 6 8 < 46.47 4.16 44.48
    5 6 8 o 1678.62 1610.49 86.32
    6 6 8 o 1551.10 1542.38 87.65
    7 6 8 o 17433.90 17833.40 343.00
    8 6 8 o 1258.90 1168.47 85.65
    9 6 8 o 5609.31 5288.82 222.49
    10 6 8 o 30087.80 29116.80 720.90
    11 6 8 o 480.03 571.40 98.93
    -15 7 8 o 4796.88 4930.08 144.78
    -14 7 8 o 292.13 148.86 82.33
    -13 7 8 o 6953.70 7009.90 168.71
    -12 7 8 o 2156.05 2003.40 98.94
    -11 7 8 o 10119.00 10243.10 210.62
    -10 7 8 o 24826.10 25600.70 416.43
    -9 7 8 o 194.53 120.88 42.49
    -8 7 8 o 99544.50 103297.00 1491.90
    -7 7 8 o 15004.90 15317.30 256.64
    -6 7 8 o 5067.51 4833.25 136.83
    -5 7 8 o 2110.39 1968.72 84.34
    -4 7 8 o 443.52 302.72 46.48
    -3 7 8 o 106.89 67.77 27.22
    -2 7 8 o 11668.20 12227.80 206.76
    -1 7 8 o 1902.54 1897.07 73.05
    0 7 8 o 14291.60 14706.30 309.86
    1 7 8 o 1428.99 1598.22 71.72
    2 7 8 o 6521.64 6350.06 150.80
    3 7 8 o 2327.54 2370.61 106.25
    4 7 8 o 5164.22 5170.11 140.15
    5 7 8 o 14753.80 14156.70 293.11
    6 7 8 o 75967.50 76258.20 1276.35
    7 7 8 < 96.93 9.11 57.10
    8 7 8 o 22054.40 22504.00 420.86
    9 7 8 o 4953.65 4812.20 209.86
    10 7 8 < 71.04 50.50 89.63
    -15 8 8 o 14596.80 14187.30 300.34
    -14 8 8 o 1110.16 1102.17 85.65
    -13 8 8 < 35.85 24.93 63.74
    -12 8 8 o 797.42 813.04 74.36
    -11 8 8 o 12172.60 12698.40 241.22
    -10 8 8 o 1697.86 1627.76 83.66
    -9 8 8 o 13358.00 13568.80 237.94
    -8 8 8 o 45368.40 45970.30 699.84
    -7 8 8 o 21334.00 21795.50 350.58
    -6 8 8 o 17407.60 17721.50 326.54
    -5 8 8 o 19403.30 19974.50 359.90
    -4 8 8 o 31904.00 32166.80 550.22
    -3 8 8 o 16102.10 16540.50 250.07
    -2 8 8 o 9878.27 9361.13 184.75
    -1 8 8 o 873.14 879.52 58.43
    0 8 8 o 30911.30 31354.60 543.46
    1 8 8 o 3001.77 2883.03 96.96
    2 8 8 o 55334.70 56555.70 930.25
    3 8 8 o 4620.80 4732.42 128.19
    4 8 8 o 27284.20 27216.50 489.05
    5 8 8 o 12065.90 11481.80 305.00
    6 8 8 o 22202.80 22469.50 416.94
    7 8 8 o 10730.60 10692.80 273.73
    8 8 8 o 1043.75 920.39 81.00
    9 8 8 o 20706.20 20351.50 523.80
    10 8 8 o 3445.77 3395.87 222.46
    -15 9 8 o 1912.32 2037.54 101.59
    -14 9 8 o 4975.69 5353.24 194.59
    -13 9 8 o 290.80 270.73 58.43
    -12 9 8 o 12638.00 13195.00 240.55
    -11 9 8 o 8262.11 8617.80 168.07
    -10 9 8 o 1199.81 1122.79 73.70
    -9 9 8 o 32095.40 32677.20 511.85
    -8 9 8 o 8904.41 8854.71 173.41
    -7 9 8 o 10310.00 10202.70 194.04
    -6 9 8 o 12093.20 12447.80 245.27
    -5 9 8 o 726.37 483.52 59.09
    -4 9 8 o 3777.17 3845.26 127.52
    -3 9 8 o 18578.00 18672.00 286.02
    -2 9 8 o 29567.70 30123.60 474.80
    -1 9 8 o 142723.00 146134.00 2133.46
    0 9 8 o 28891.90 29560.70 514.67
    1 9 8 o 72407.90 73782.10 1214.52
    2 9 8 o 493.98 410.59 50.46
    3 9 8 o 648.02 583.46 57.10
    4 9 8 o 2361.33 2259.58 102.26
    5 9 8 o 6930.35 7141.07 173.38
    6 9 8 o 7484.27 7431.29 186.66
    7 9 8 o 23090.90 22787.20 434.85
    8 9 8 o 1233.66 1184.38 86.32
    9 9 8 o 6882.25 6575.63 247.74
    10 9 8 o 6749.30 6543.43 250.39
    -15 10 8 o 6715.39 6527.90 176.67
    -14 10 8 o 3142.27 3168.13 142.77
    -13 10 8 < 73.03 3.12 54.44
    -12 10 8 o 2481.46 2339.50 107.57
    -11 10 8 o 4995.68 4898.51 138.14
    -10 10 8 o 28740.80 29467.10 447.09
    -9 10 8 o 784.13 588.25 65.07
    -8 10 8 o 4742.89 4782.88 118.89
    -7 10 8 o 27046.20 27268.10 545.66
    -6 10 8 o 7453.32 7242.91 181.37
    -5 10 8 o 32051.60 32525.30 559.35
    -4 10 8 o 5681.76 6012.26 139.50
    -3 10 8 < 87.64 55.28 40.50
    -2 10 8 o 70842.00 73136.10 1010.17
    -1 10 8 o 2203.31 1972.34 86.99
    0 10 8 o 92376.30 91480.80 1534.43
    1 10 8 o 272.21 212.96 51.79
    2 10 8 o 1962.89 2000.59 89.64
    3 10 8 o 30148.30 30773.30 602.33
    4 10 8 o 231.05 110.05 59.75
    5 10 8 o 7348.73 7113.10 180.01
    6 10 8 o 14860.20 14828.60 301.72
    7 10 8 o 3423.31 3565.87 132.15
    8 10 8 o 24041.20 23636.90 507.96
    9 10 8 o 8386.70 8185.97 274.33
    10 10 8 o 4074.71 3819.11 199.88
    -14 11 8 o 9746.84 9109.29 238.47
    -13 11 8 o 7527.49 7211.64 182.66
    -12 11 8 o 11346.50 11369.90 223.90
    -11 11 8 o 13331.30 14104.60 231.92
    -10 11 8 o 4056.40 4094.89 142.12
    -9 11 8 o 1576.35 1646.81 79.68
    -8 11 8 o 1818.07 1734.27 86.99
    -7 11 8 o 38125.10 38982.30 659.35
    -6 11 8 o 61982.70 63110.80 1047.89
    -5 11 8 o 3921.72 3632.81 118.88
    -4 11 8 o 2237.89 2309.25 93.63
    -3 11 8 o 656.66 590.10 45.15
    -2 11 8 o 4329.72 4048.00 105.60
    -1 11 8 o 146.07 84.23 43.16
    0 11 8 o 15665.90 15964.00 280.57
    1 11 8 o 5844.81 5941.83 158.76
    2 11 8 o 7583.57 7916.98 174.06
    3 11 8 o 1734.40 1664.96 84.33
    4 11 8 o 25966.10 26601.20 470.97
    5 11 8 o 36883.20 37354.70 648.34
    6 11 8 < 142.75 174.50 63.07
    7 11 8 o 1555.07 1642.39 89.64
    8 11 8 o 15515.40 15228.70 377.45
    9 11 8 o 5993.28 5883.97 318.79
    -14 12 8 o 8086.44 8357.69 214.55
    -13 12 8 o 190.55 14.16 57.76
    -12 12 8 o 13762.40 14168.90 259.15
    -11 12 8 < 92.29 61.43 55.77
    -10 12 8 o 33838.80 35094.40 525.74
    -9 12 8 o 13543.90 14410.10 245.24
    -8 12 8 o 6636.56 6678.66 167.39
    -7 12 8 o 1936.28 1793.61 93.63
    -6 12 8 o 21339.00 21519.90 399.05
    -5 12 8 o 9767.37 10236.10 209.98
    -4 12 8 < 89.63 40.41 38.51
    -3 12 8 o 150.05 72.27 38.51
    -2 12 8 o 15177.60 15939.00 249.98
    -1 12 8 o 437.54 424.76 47.14
    0 12 8 o 7765.72 7863.34 170.08
    1 12 8 o 1605.59 1686.91 87.65
    2 12 8 o 1985.44 1937.03 117.53
    3 12 8 o 28277.90 29110.90 523.64
    4 12 8 o 36138.30 37010.60 635.04
    5 12 8 < 132.79 86.28 54.44
    6 12 8 o 10069.00 10167.40 235.85
    7 12 8 o 7362.89 7263.27 191.96
    8 12 8 o 17667.60 17204.00 459.90
    9 12 8 o 652.67 742.73 98.27
    -14 13 8 o 3804.46 3941.87 150.74
    -13 13 8 o 18615.80 18578.20 394.79
    -12 13 8 o 1633.42 1715.96 84.99
    -11 13 8 o 1949.52 1945.12 91.63
    -10 13 8 o 679.89 562.02 67.72
    -9 13 8 o 1295.42 1176.25 83.00
    -8 13 8 o 1086.93 1080.11 91.63
    -7 13 8 o 1239.00 1218.74 74.37
    -6 13 8 o 81939.50 85258.10 1365.32
    -5 13 8 o 12708.80 13088.00 260.53
    -4 13 8 o 29505.70 30312.60 473.88
    -3 13 8 o 5569.54 5516.46 125.54
    -2 13 8 o 417.62 261.20 47.14
    -1 13 8 o 7038.93 6938.45 147.48
    0 13 8 o 2505.47 2418.65 101.60
    1 13 8 o 2306.91 2404.12 114.88
    2 13 8 o 46678.20 47646.50 839.52
    3 13 8 o 8678.38 8870.64 198.64
    4 13 8 o 60358.50 61021.20 1023.39
    5 13 8 o 310.72 320.47 59.09
    6 13 8 < 92.95 128.78 56.43
    7 13 8 o 1658.65 1657.62 94.29
    8 13 8 < 119.51 75.41 81.66
    9 13 8 o 670.59 660.04 102.91
    -13 14 8 o 617.47 574.33 76.35
    -12 14 8 < 31.20 12.00 55.77
    -11 14 8 o 5772.22 5792.51 150.10
    -10 14 8 o 13020.50 13909.70 229.92
    -9 14 8 o 2051.15 2097.50 95.62
    -8 14 8 < 114.20 79.06 61.75
    -7 14 8 o 7824.66 7626.43 187.99
    -6 14 8 o 758.24 587.66 62.41
    -5 14 8 o 27578.10 27857.70 499.67
    -4 14 8 o 4859.18 5048.53 124.87
    -3 14 8 o 66522.40 66972.90 947.72
    -2 14 8 o 26656.90 26856.40 409.17
    -1 14 8 o 1592.93 1374.81 73.04
    0 14 8 o 17921.10 17820.30 297.84
    1 14 8 o 42673.10 41994.90 833.83
    2 14 8 o 833.94 761.77 77.68
    3 14 8 o 19580.10 19319.20 424.82
    4 14 8 o 3930.85 4119.18 132.82
    5 14 8 o 20294.20 20549.90 387.58
    6 14 8 o 241.67 182.11 60.42
    7 14 8 o 3142.31 3309.65 156.72
    8 14 8 o 10114.80 11331.50 348.79
    -13 15 8 o 20185.20 19887.70 424.05
    -12 15 8 o 10903.90 10923.20 261.09
    -11 15 8 o 3367.46 3478.85 124.18
    -10 15 8 o 7285.29 7450.06 158.09
    -9 15 8 o 904.32 833.76 95.61
    -8 15 8 o 834.60 832.82 80.34
    -7 15 8 o 10542.00 11161.40 251.82
    -6 15 8 o 260.26 283.68 55.11
    -5 15 8 o 7666.82 7971.93 166.08
    -4 15 8 o 23434.30 24334.40 403.07
    -3 15 8 o 20629.40 21010.30 385.68
    -2 15 8 o 23543.00 23515.80 401.72
    -1 15 8 o 1779.54 1699.58 83.00
    0 15 8 o 19591.70 19458.10 321.80
    1 15 8 o 22034.10 22232.70 384.36
    2 15 8 o 14980.00 14548.50 315.02
    3 15 8 o 11618.30 11503.70 286.37
    4 15 8 o 256.94 157.80 82.33
    5 15 8 o 3005.46 2832.58 132.81
    6 15 8 o 3021.43 3130.30 128.83
    7 15 8 < 187.89 133.14 83.66
    8 15 8 o 9923.87 9871.30 306.24
    -12 16 8 o 7171.31 7147.14 203.24
    -11 16 8 o 5032.03 5006.09 162.71
    -10 16 8 o 926.23 940.94 72.37
    -9 16 8 o 38943.10 39653.90 645.60
    -8 16 8 o 2904.50 2639.28 128.82
    -7 16 8 o 5239.56 5302.21 204.56
    -6 16 8 < 124.15 104.46 59.09
    -5 16 8 o 2800.28 2597.82 92.30
    -4 16 8 o 12448.40 12509.90 237.23
    -3 16 8 o 2222.52 2276.13 91.64
    -2 16 8 o 1290.80 1427.54 71.05
    -1 16 8 o 229.06 260.18 55.11
    0 16 8 o 174.62 220.76 51.12
    1 16 8 o 221.75 159.57 52.45
    2 16 8 o 20148.50 20032.90 400.22
    3 16 8 o 7351.14 7301.79 229.16
    4 16 8 o 531.16 559.87 81.67
    5 16 8 o 3678.36 3932.11 136.80
    6 16 8 < 38.51 4.26 61.08
    7 16 8 o 26980.10 27912.70 666.31
    -12 17 8 o 264.24 193.03 75.02
    -11 17 8 o 391.73 383.72 71.71
    -10 17 8 o 17492.40 17376.90 432.66
    -9 17 8 o 768.20 731.45 71.71
    -8 17 8 o 29850.00 30588.10 601.34
    -7 17 8 o 24424.90 25663.20 475.49
    -6 17 8 o 880.42 942.95 94.28
    -5 17 8 o 1321.34 1404.90 84.99
    -4 17 8 < 105.57 96.38 44.48
    -3 17 8 o 14793.70 14491.20 273.81
    -2 17 8 o 2584.47 2667.94 111.56
    -1 17 8 o 1316.69 1388.58 74.37
    0 17 8 o 4932.69 5155.83 146.11
    1 17 8 o 17626.30 17513.80 301.77
    2 17 8 o 1301.40 1300.97 106.90
    3 17 8 o 2099.60 2033.74 125.50
    4 17 8 o 459.45 473.44 80.34
    5 17 8 o 14170.50 13951.60 341.54
    6 17 8 o 24826.20 24754.50 609.68
    7 17 8 o 1015.87 1100.61 103.58
    -11 18 8 o 6393.16 6174.62 229.80
    -10 18 8 < 132.79 179.25 75.69
    -9 18 8 < 132.79 51.16 79.01
    -8 18 8 o 20887.60 21378.10 525.85
    -7 18 8 < 123.49 85.30 76.35
    -6 18 8 o 7486.78 7730.49 188.65
    -5 18 8 < 79.01 35.50 53.78
    -4 18 8 o 24245.60 24544.70 361.09
    -3 18 8 o 14596.10 14214.20 303.03
    -2 18 8 o 17099.50 17217.60 295.12
    -1 18 8 < 59.75 19.64 55.11
    0 18 8 o 28826.10 29119.80 489.57
    1 18 8 o 12818.70 12560.40 240.53
    2 18 8 o 21716.40 22612.80 359.02
    3 18 8 o 305.41 234.08 79.01
    4 18 8 o 5192.87 5331.65 190.61
    5 18 8 < 106.23 65.45 92.29
    6 18 8 o 9774.27 9572.96 395.91
    -10 19 8 o 387.08 495.88 108.89
    -9 19 8 o 10000.60 10118.90 337.47
    -8 19 8 o 10275.60 9881.79 431.80
    -7 19 8 o 1148.68 1224.12 139.43
    -6 19 8 o 1289.44 1228.01 94.28
    -5 19 8 o 5460.76 5769.04 162.06
    -4 19 8 o 10002.40 9998.11 199.30
    -3 19 8 o 5052.79 5119.07 128.84
    -2 19 8 o 12452.00 12647.20 248.51
    -1 19 8 o 51933.70 52265.10 765.37
    0 19 8 o 8631.15 8844.29 187.33
    1 19 8 o 3819.82 3935.02 158.72
    2 19 8 o 3966.51 3697.38 152.74
    3 19 8 o 933.53 955.48 85.65
    4 19 8 o 2838.79 3089.81 159.37
    5 19 8 o 421.61 510.55 127.48
    6 19 8 o 12937.30 12103.00 478.35
    -10 20 8 o 604.19 626.27 102.91
    -9 20 8 < 33.20 23.93 92.95
    -8 20 8 o 697.15 649.93 101.58
    -7 20 8 o 7893.73 7861.75 290.93
    -6 20 8 o 5085.20 5012.08 156.07
    -5 20 8 o 20315.50 19521.40 393.51
    -4 20 8 o 7735.17 7957.76 198.61
    -3 20 8 < 35.85 10.08 59.09
    -2 20 8 o 9685.84 9773.67 207.27
    -1 20 8 < 66.39 20.41 62.41
    0 20 8 o 2371.87 2292.90 124.17
    1 20 8 o 630.75 600.44 77.68
    2 20 8 o 4950.33 4902.51 188.61
    3 20 8 o 14759.10 14835.50 359.49
    4 20 8 o 980.67 893.19 121.50
    5 20 8 o 4518.44 4332.35 276.92
    -9 21 8 o 926.23 1047.03 106.90
    -8 21 8 o 501.27 328.32 95.61
    -7 21 8 o 17105.90 16852.70 427.98
    -6 21 8 o 899.66 853.97 76.36
    -5 21 8 o 952.78 917.45 79.01
    -4 21 8 o 1074.30 1079.81 87.64
    -3 21 8 < 43.82 14.09 62.41
    -2 21 8 o 3505.59 3474.99 126.17
    -1 21 8 o 7148.90 7266.10 166.72
    0 21 8 o 3930.73 4144.11 142.12
    1 21 8 < 126.15 54.04 65.06
    2 21 8 < 101.58 120.96 102.91
    3 21 8 o 1155.31 1282.85 104.91
    4 21 8 o 441.52 542.39 132.79
    -7 22 8 o 6997.63 6418.85 218.51
    -6 22 8 o 6938.58 6500.63 192.61
    -5 22 8 o 27304.30 25388.70 624.33
    -4 22 8 o 331.97 344.07 68.39
    -3 22 8 o 866.47 1024.65 81.00
    -2 22 8 o 619.46 608.44 76.35
    -1 22 8 o 261.59 255.00 67.72
    0 22 8 < 15.93 11.03 77.68
    1 22 8 < 167.31 220.65 86.31
    2 22 8 o 1513.89 1692.46 132.80
    -6 23 8 o 18622.60 17530.70 395.42
    -5 23 8 o 2659.40 2570.91 127.49
    -4 23 8 o 10783.90 10484.60 259.08
    -3 23 8 o 1088.91 1144.86 87.64
    -2 23 8 o 1283.47 1358.05 114.20
    -1 23 8 o 24152.20 22961.90 517.20
    0 23 8 < 1.33 3.90 67.72
    1 23 8 o 535.14 531.41 80.34
    -15 0 9 o 1454.11 1315.56 179.27
    -13 0 9 o 1086.90 820.90 134.12
    -11 0 9 o 67349.40 66850.00 2502.08
    -9 0 9 o 2530.10 2514.32 138.79
    -7 0 9 o 10272.50 9423.18 249.20
    -5 0 9 o 1600.29 1311.37 126.16
    -3 0 9 o 188785.00 193190.00 3410.01
    -1 0 9 o 118076.00 117289.00 2149.66
    1 0 9 o 13035.70 13145.60 321.11
    3 0 9 o 12078.50 12114.90 373.53
    5 0 9 o 17815.20 17521.70 531.19
    7 0 9 o 63130.70 65057.90 1704.38
    9 0 9 o 823.31 918.99 165.99
    -16 1 9 < 222.42 248.63 96.27
    -15 1 9 o 3502.87 3261.24 197.22
    -14 1 9 o 609.51 633.10 98.26
    -13 1 9 o 28228.20 28704.90 493.55
    -12 1 9 o 1103.53 1117.83 79.01
    -11 1 9 o 12735.20 13073.30 262.51
    -10 1 9 o 17118.40 16865.50 337.06
    -9 1 9 o 298.77 126.06 37.84
    -8 1 9 o 8503.07 8694.72 130.23
    -7 1 9 o 35190.80 35766.00 497.03
    -6 1 9 o 4567.27 4428.28 92.99
    -5 1 9 o 132.12 31.06 22.57
    -4 1 9 o 47535.90 46810.40 715.50
    -3 1 9 o 37927.00 37411.60 575.43
    -2 1 9 o 56500.10 57519.50 735.11
    -1 1 9 o 10553.00 10042.80 166.17
    0 1 9 o 15862.40 15974.40 264.03
    1 1 9 o 13475.20 12768.10 254.61
    2 1 9 o 8577.46 8386.93 185.38
    3 1 9 o 41206.20 42014.20 707.05
    4 1 9 o 40617.90 41231.00 778.77
    5 1 9 o 200.51 69.71 52.45
    6 1 9 o 15037.80 14768.20 331.65
    7 1 9 o 10219.90 9809.95 261.76
    8 1 9 < 173.95 219.01 65.07
    9 1 9 o 5515.14 5770.54 251.05
    10 1 9 o 1527.15 1386.46 143.42
    -16 2 9 o 659.30 728.22 79.67
    -15 2 9 o 1824.66 1802.88 92.30
    -14 2 9 o 2634.91 2783.67 136.13
    -13 2 9 o 845.22 708.33 83.66
    -12 2 9 o 15825.80 16244.00 317.05
    -11 2 9 o 13258.50 12813.10 320.98
    -10 2 9 o 22457.40 22828.00 436.33
    -9 2 9 o 43700.50 43327.80 731.02
    -8 2 9 o 8052.23 8300.37 126.24
    -7 2 9 o 45011.70 45653.10 632.21
    -6 2 9 o 292.13 142.48 27.89
    -5 2 9 o 28697.90 29395.30 408.29
    -4 2 9 o 3979.19 3603.25 78.37
    -3 2 9 o 2835.81 2637.79 68.40
    -2 2 9 o 2506.95 2230.82 68.40
    -1 2 9 o 2323.05 2473.30 56.45
    0 2 9 o 3225.18 3382.73 91.65
    1 2 9 o 20093.80 20422.60 360.59
    2 2 9 o 1023.85 802.52 59.76
    3 2 9 o 37663.30 37754.40 650.81
    4 2 9 o 14155.50 14211.50 279.17
    5 2 9 o 13708.40 13616.50 275.82
    6 2 9 o 20596.80 19858.90 456.76
    7 2 9 o 27655.50 27625.20 513.49
    8 2 9 o 3314.32 3230.69 131.48
    9 2 9 o 5018.08 4896.40 212.52
    10 2 9 o 869.79 929.99 129.47
    -16 3 9 o 11480.60 11479.60 307.59
    -15 3 9 o 3844.35 3986.06 159.38
    -14 3 9 o 17383.30 17917.80 357.58
    -13 3 9 o 735.66 707.09 81.67
    -12 3 9 o 4876.83 4865.83 152.75
    -11 3 9 o 9365.47 8903.46 211.27
    -10 3 9 o 3333.81 3430.48 107.58
    -9 3 9 o 14299.80 13849.80 297.79
    -8 3 9 o 12930.90 12755.10 204.73
    -7 3 9 o 56825.60 57269.70 794.44
    -6 3 9 o 23759.40 23636.60 344.74
    -5 3 9 o 20787.90 20812.20 304.09
    -4 3 9 o 17880.60 18081.40 264.77
    -3 3 9 o 11302.30 11285.30 190.12
    -2 3 9 o 322.01 279.14 32.53
    -1 3 9 o 676.58 538.24 33.86
    0 3 9 o 2425.27 2436.86 81.68
    1 3 9 o 25782.80 25462.70 505.86
    2 3 9 o 5863.70 5890.60 140.83
    3 3 9 o 32853.80 33243.20 573.30
    4 3 9 < 41.16 14.71 43.82
    5 3 9 o 33524.30 33293.80 591.72
    6 3 9 o 4534.05 4445.26 140.80
    7 3 9 o 7170.66 7533.98 185.99
    8 3 9 o 18637.80 18865.70 367.58
    9 3 9 < 232.38 221.94 85.65
    10 3 9 o 23044.90 22394.70 686.04
    -16 4 9 o 771.51 753.99 77.02
    -15 4 9 o 12178.30 12118.60 245.82
    -14 4 9 < 99.59 19.08 68.38
    -13 4 9 o 10952.80 11336.10 243.17
    -12 4 9 o 2924.49 2825.75 136.79
    -11 4 9 o 12309.90 12706.80 234.58
    -10 4 9 o 7173.73 7163.40 143.49
    -9 4 9 o 1077.63 896.97 53.78
    -8 4 9 o 25104.70 25429.80 368.65
    -7 4 9 o 345.25 158.58 33.86
    -6 4 9 o 49134.80 48285.60 690.49
    -5 4 9 o 46856.70 47328.90 657.88
    -4 4 9 o 23783.20 24130.50 346.14
    -3 4 9 o 3741.41 3707.54 79.70
    -2 4 9 o 12129.60 12310.90 208.75
    -1 4 9 o 2943.43 2897.19 88.33
    0 4 9 o 109858.00 111938.00 1797.66
    1 4 9 o 33012.40 33544.70 568.18
    2 4 9 o 76972.40 76836.60 1277.70
    3 4 9 o 1156.66 1027.91 68.39
    4 4 9 o 13757.20 13861.70 273.84
    5 4 9 o 3472.58 3504.68 120.87
    6 4 9 o 743.64 761.85 67.06
    7 4 9 o 2601.71 2657.50 122.85
    8 4 9 o 10547.30 10394.40 241.82
    9 4 9 o 16882.60 16353.20 446.59
    10 4 9 o 3024.68 2908.76 233.74
    -16 5 9 o 806.05 926.41 71.04
    -15 5 9 o 5497.06 5537.33 148.77
    -14 5 9 o 3960.56 3813.27 138.79
    -13 5 9 o 10610.50 11242.00 212.61
    -12 5 9 o 851.87 868.01 79.01
    -11 5 9 < 82.33 74.48 41.16
    -10 5 9 < 74.36 19.23 38.51
    -9 5 9 o 58943.70 59088.40 981.36
    -8 5 9 o 99.59 11.34 32.53
    -7 5 9 o 2868.93 2878.01 75.04
    -6 5 9 o 6434.96 6633.85 116.93
    -5 5 9 o 70988.10 70231.20 1068.56
    -4 5 9 o 18658.60 18458.80 302.67
    -3 5 9 o 20121.50 20768.60 298.76
    -2 5 9 o 622.14 629.63 41.83
    -1 5 9 o 120696.00 120978.00 1972.99
    0 5 9 o 3690.79 3660.05 94.31
    1 5 9 o 109606.00 112264.00 1797.64
    2 5 9 o 2038.60 1897.09 87.65
    3 5 9 o 5697.10 5427.17 144.14
    4 5 9 o 5192.04 5196.82 142.80
    5 5 9 o 22255.90 22078.20 414.30
    6 5 9 o 2618.99 2571.66 114.88
    7 5 9 o 15740.00 15194.20 330.96
    8 5 9 o 1622.80 1659.33 96.28
    9 5 9 o 19681.10 19336.60 504.49
    10 5 9 o 3083.18 3295.01 188.59
    -15 6 9 o 22529.50 22071.70 410.16
    -14 6 9 o 1454.13 1557.93 81.67
    -13 6 9 o 20800.10 21364.00 347.70
    -12 6 9 o 5476.69 5382.13 148.77
    -11 6 9 o 5598.41 5509.53 140.81
    -10 6 9 o 8451.19 8476.40 166.09
    -9 6 9 o 331.96 50.94 55.77
    -8 6 9 o 967.40 762.77 55.11
    -7 6 9 o 1688.60 1535.37 61.75
    -6 6 9 o 36463.70 37667.10 522.39
    -5 6 9 o 107733.00 109092.00 1487.14
    -4 6 9 o 8080.50 7899.64 154.15
    -3 6 9 o 1183.25 1073.14 56.44
    -2 6 9 < 102.91 45.92 34.52
    -1 6 9 o 204.49 61.88 40.50
    0 6 9 o 18715.30 18934.50 384.46
    1 6 9 o 36878.60 37414.30 630.92
    2 6 9 o 41001.30 42502.10 703.72
    3 6 9 o 1934.97 1802.09 90.97
    4 6 9 o 264.24 147.88 49.79
    5 6 9 o 15456.00 16343.30 320.39
    6 6 9 o 26904.10 27030.10 492.21
    7 6 9 < 119.51 75.35 58.43
    8 6 9 o 4251.53 4148.60 193.91
    9 6 9 o 28840.90 28097.60 692.94
    10 6 9 < 51.12 62.55 82.33
    -15 7 9 o 5237.91 5153.37 148.76
    -14 7 9 o 4131.29 4121.57 128.83
    -13 7 9 o 329.31 234.73 67.06
    -12 7 9 o 2855.39 2734.15 112.89
    -11 7 9 o 30853.00 32125.40 469.78
    -10 7 9 o 2709.34 2594.69 92.97
    -9 7 9 o 67304.90 67756.20 1256.15
    -8 7 9 o 15369.60 15369.00 264.58
    -7 7 9 o 10169.90 10246.70 170.12
    -6 7 9 o 3835.62 4103.64 113.57
    -5 7 9 o 4218.59 3300.15 156.07
    -4 7 9 o 185.90 81.40 39.17
    -3 7 9 o 318.69 278.45 42.49
    -2 7 9 o 348.57 329.01 40.50
    -1 7 9 o 22735.70 23273.60 372.64
    0 7 9 o 2291.07 2449.23 102.27
    1 7 9 o 990.66 902.56 59.09
    2 7 9 o 2255.13 2282.26 90.98
    3 7 9 o 1827.38 1760.22 88.98
    4 7 9 o 8957.83 8986.23 200.64
    5 7 9 o 71834.50 72296.20 1207.91
    6 7 9 o 2251.05 2256.62 125.50
    7 7 9 o 11134.10 11338.40 246.49
    8 7 9 o 8349.01 8198.53 271.68
    9 7 9 o 2385.78 2146.35 166.00
    10 7 9 o 4935.56 4601.52 214.50
    -15 8 9 o 946.15 957.39 79.01
    -14 8 9 o 1859.22 2124.68 89.64
    -13 8 9 o 1384.40 1335.71 81.01
    -12 8 9 o 23992.70 25159.00 365.09
    -11 8 9 o 2034.54 1939.11 102.26
    -10 8 9 o 14150.90 14226.70 271.83
    -9 8 9 o 23580.50 23856.10 423.69
    -8 8 9 o 3668.59 3566.81 104.93
    -7 8 9 o 6911.60 6981.02 186.01
    -6 8 9 o 2955.23 2886.03 104.26
    -5 8 9 o 78305.50 80148.70 1454.07
    -4 8 9 o 22978.20 23373.00 415.21
    -3 8 9 o 20924.20 20866.40 316.66
    -2 8 9 o 4484.03 4375.43 113.58
    -1 8 9 o 12092.90 12468.10 221.35
    0 8 9 o 572.34 613.68 59.76
    1 8 9 o 19561.50 20002.30 407.03
    2 8 9 o 5431.45 5595.18 138.82
    3 8 9 o 51696.90 52368.80 877.99
    4 8 9 o 22319.90 22074.20 423.61
    5 8 9 o 30761.10 31214.00 550.93
    6 8 9 o 5327.25 5401.49 154.75
    7 8 9 o 1548.41 1349.85 90.30
    8 8 9 o 11290.70 10781.90 330.85
    9 8 9 o 1916.96 1866.11 140.10
    10 8 9 o 783.47 877.34 134.78
    -15 9 9 o 4132.61 4335.93 136.14
    -14 9 9 < 5.31 20.74 53.78
    -13 9 9 o 9783.71 10275.20 191.33
    -12 9 9 o 4045.72 4240.01 123.52
    -11 9 9 o 697.15 629.12 67.72
    -10 9 9 o 17939.50 17977.90 305.79
    -9 9 9 o 9404.67 9700.07 203.97
    -8 9 9 < 118.18 8.00 45.81
    -7 9 9 o 5488.60 5701.76 167.39
    -6 9 9 o 3101.32 2946.53 109.58
    -5 9 9 o 1132.11 1193.20 77.69
    -4 9 9 o 52343.20 53185.80 806.57
    -3 9 9 o 20085.80 20563.20 307.98
    -2 9 9 o 137022.00 139489.00 2054.80
    -1 9 9 o 22933.00 23625.60 380.58
    0 9 9 o 23388.50 24178.60 428.48
    1 9 9 o 3121.25 3019.18 122.86
    2 9 9 o 21193.90 21452.30 434.29
    3 9 9 o 4393.34 4391.39 129.51
    4 9 9 o 22094.30 22922.20 409.66
    5 9 9 o 5215.60 5000.22 151.43
    6 9 9 o 32101.40 31868.90 578.81
    7 9 9 o 1493.97 1499.65 90.97
    8 9 9 o 7905.52 7452.48 266.35
    9 9 9 o 6530.16 6611.77 289.58
    -15 10 9 o 2867.26 2727.60 122.18
    -14 10 9 o 856.51 860.72 66.40
    -13 10 9 o 1853.23 1928.86 90.30
    -12 10 9 o 12100.40 12747.60 218.60
    -11 10 9 o 25279.10 26205.90 401.70
    -10 10 9 o 2498.76 2383.89 102.26
    -9 10 9 o 916.27 845.66 67.72
    -8 10 9 o 11333.40 11003.50 233.23
    -7 10 9 o 405.00 303.29 57.76
    -6 10 9 o 15618.90 15894.00 303.15
    -5 10 9 o 986.02 1061.13 74.37
    -4 10 9 o 3625.57 3779.88 106.26
    -3 10 9 o 89023.80 90246.90 1244.71
    -2 10 9 o 3372.34 3127.66 103.60
    -1 10 9 o 75544.30 76758.00 1152.87
    0 10 9 o 1696.56 1579.22 81.01
    1 10 9 o 20780.30 21662.80 431.65
    2 10 9 o 36390.80 37441.90 630.57
    3 10 9 o 8102.09 8066.11 254.44
    4 10 9 o 12460.80 12400.80 258.49
    5 10 9 o 11670.60 12000.40 260.47
    6 10 9 o 207.15 113.69 65.73
    7 10 9 o 18805.90 18815.00 371.56
    8 10 9 o 1865.82 1775.79 132.13
    9 10 9 o 3910.70 3832.90 196.56
    -14 11 9 o 4362.44 4499.04 143.44
    -13 11 9 o 18418.30 18776.20 324.35
    -12 11 9 o 2031.19 1955.73 93.62
    -11 11 9 o 12105.10 12535.20 230.57
    -10 11 9 o 2883.98 2847.77 142.77
    -9 11 9 o 818.00 761.01 67.06
    -8 11 9 o 29525.50 30221.50 524.34
    -7 11 9 o 24252.80 24657.00 445.01
    -6 11 9 o 4077.17 4072.31 146.11
    -5 11 9 o 147.39 84.30 47.14
    -4 11 9 o 1830.72 1830.10 77.69
    -3 11 9 o 19162.10 18781.40 300.57
    -2 11 9 o 1221.08 1178.01 61.75
    -1 11 9 o 2955.88 3048.61 100.94
    0 11 9 o 2716.06 2744.86 101.60
    1 11 9 o 10263.70 10848.30 249.85
    2 11 9 o 3994.05 4005.45 148.10
    3 11 9 o 33364.90 34582.00 587.71
    4 11 9 o 27970.80 28149.70 504.23
    5 11 9 o 298.77 213.19 58.43
    6 11 9 < 172.62 147.37 59.09
    7 11 9 o 3411.31 3541.78 163.36
    8 11 9 o 11892.90 11630.50 344.14
    9 11 9 o 3204.61 2852.26 185.26
    -14 12 9 o 556.39 627.07 73.70
    -13 12 9 o 5008.69 4691.07 140.79
    -12 12 9 o 241.01 219.85 57.10
    -11 12 9 o 6365.00 6528.69 158.74
    -10 12 9 o 6855.57 7101.91 178.01
    -9 12 9 o 20739.60 21406.40 436.17
    -8 12 9 o 1123.45 1074.68 74.37
    -7 12 9 o 40855.30 41625.10 716.59
    -6 12 9 o 21375.90 21943.20 450.24
    -5 12 9 o 306.74 213.07 51.79
    -4 12 9 o 487.33 354.75 56.44
    -3 12 9 o 11678.00 12139.10 202.70
    -2 12 9 o 790.11 674.86 53.12
    -1 12 9 o 4705.07 4852.92 127.52
    0 12 9 < 112.87 69.56 45.81
    1 12 9 o 4693.53 4410.60 148.10
    2 12 9 o 19933.30 20338.00 436.85
    3 12 9 o 15042.00 15270.00 297.76
    4 12 9 o 625.44 620.07 68.39
    5 12 9 o 832.60 782.30 69.72
    6 12 9 o 11081.90 11218.50 245.16
    7 12 9 o 33702.40 33625.90 785.65
    8 12 9 < 94.94 89.40 104.24
    -14 13 9 o 12826.30 12926.80 342.83
    -13 13 9 o 3534.11 3459.87 151.40
    -12 13 9 < 42.49 65.36 53.11
    -11 13 9 < 179.93 90.99 64.40
    -10 13 9 o 5875.35 6024.48 169.37
    -9 13 9 < 56.43 18.28 63.07
    -8 13 9 o 309.39 249.45 59.09
    -7 13 9 o 59423.40 60583.90 1134.24
    -6 13 9 o 10863.10 11500.10 268.45
    -5 13 9 o 18024.90 18505.60 343.73
    -4 13 9 o 1924.34 1928.30 85.66
    -3 13 9 o 8316.88 8050.34 161.43
    -2 13 9 o 5849.17 5834.29 132.85
    -1 13 9 o 5745.44 5644.50 133.51
    0 13 9 o 1330.00 1534.49 85.66
    1 13 9 o 50289.40 52698.70 891.08
    2 13 9 o 7053.80 7190.87 203.93
    3 13 9 o 50709.70 51089.30 980.02
    4 13 9 o 1973.42 1832.47 96.28
    5 13 9 o 3417.97 3508.23 130.16
    6 13 9 < 30.54 10.72 59.09
    7 13 9 o 1047.07 1044.81 104.91
    8 13 9 o 2029.87 2227.58 144.09
    -13 14 9 < 154.03 10.16 61.08
    -12 14 9 o 1937.56 2024.00 96.28
    -11 14 9 o 9868.09 10354.80 191.33
    -10 14 9 o 4979.04 5109.95 162.71
    -9 14 9 < 170.63 229.42 73.03
    -8 14 9 o 18234.90 18619.70 350.99
    -7 14 9 o 5073.46 4938.63 163.38
    -6 14 9 o 11094.00 11536.10 274.43
    -5 14 9 o 2132.87 2183.43 92.30
    -4 14 9 o 29253.30 29280.80 479.73
    -3 14 9 o 23825.20 24128.90 375.79
    -2 14 9 o 5517.51 5561.43 143.47
    -1 14 9 o 12436.80 12576.10 223.29
    0 14 9 o 86944.20 89217.00 1331.02
    1 14 9 o 5523.48 5856.82 150.77
    2 14 9 o 28380.30 28305.00 581.39
    3 14 9 o 650.67 597.76 89.63
    4 14 9 o 5383.01 5559.90 157.41
    5 14 9 o 796.75 798.39 73.04
    6 14 9 o 211.13 315.57 68.39
    7 14 9 o 14078.00 13381.10 580.05
    8 14 9 o 11393.80 10729.80 336.81
    -13 15 9 o 10237.50 10092.80 249.78
    -12 15 9 o 1217.06 1206.03 97.60
    -11 15 9 o 4941.79 5215.58 150.09
    -10 15 9 o 509.24 429.22 79.01
    -9 15 9 o 5619.58 5964.10 177.34
    -8 15 9 < 127.47 52.59 73.03
    -7 15 9 < 89.63 3.14 61.75
    -6 15 9 o 19069.90 19261.10 328.41
    -5 15 9 o 14309.00 14651.10 260.53
    -4 15 9 o 24376.10 24653.20 405.70
    -3 15 9 o 13553.20 13578.20 241.24
    -2 15 9 o 694.50 748.47 58.43
    -1 15 9 o 31595.40 31881.20 482.43
    0 15 9 o 9100.08 8912.97 183.36
    1 15 9 o 21055.00 20418.20 378.96
    2 15 9 o 3127.76 3265.75 173.32
    3 15 9 o 1014.54 937.85 89.64
    4 15 9 o 10714.90 10761.70 277.04
    5 15 9 o 371.81 430.42 67.06
    6 15 9 o 3594.58 3602.11 178.63
    7 15 9 o 9578.36 9689.61 294.94
    -12 16 9 o 9509.76 9373.91 235.15
    -11 16 9 o 2025.22 2101.35 119.52
    -10 16 9 o 26279.10 26585.50 546.61
    -9 16 9 < 165.98 35.31 69.05
    -8 16 9 o 3273.85 3398.52 149.41
    -7 16 9 o 1589.60 1540.57 104.25
    -6 16 9 o 11132.80 10973.90 265.10
    -5 16 9 o 14110.10 14288.70 283.77
    -4 16 9 < 118.18 60.06 47.80
    -3 16 9 o 562.37 561.76 55.77
    -2 16 9 o 735.01 895.75 61.08
    -1 16 9 < 69.05 60.77 50.46
    0 16 9 o 932.21 977.83 75.03
    1 16 9 o 9193.85 9612.28 207.27
    2 16 9 o 2484.82 2585.74 122.85
    3 16 9 o 1379.75 1326.36 104.91
    4 16 9 o 6045.16 5793.08 211.20
    5 16 9 o 1580.29 1618.22 104.91
    6 16 9 o 24630.60 26364.40 654.95
    7 16 9 < 130.79 68.37 80.34
    -11 17 9 o 16877.80 16813.20 423.99
    -10 17 9 o 644.03 720.86 75.03
    -9 17 9 o 20845.50 21539.80 484.62
    -8 17 9 o 10348.10 10696.50 306.93
    -7 17 9 o 5133.19 5325.29 179.32
    -6 17 9 o 3352.87 3300.85 108.91
    -5 17 9 o 2510.69 2392.64 107.57
    -4 17 9 o 21121.80 20823.10 372.97
    -3 17 9 o 649.35 619.10 69.71
    -2 17 9 o 2526.03 2737.47 108.90
    -1 17 9 o 9523.43 9724.51 192.66
    0 17 9 o 9331.18 9436.06 191.33
    1 17 9 < 19.92 5.65 51.79
    2 17 9 < 68.38 46.30 59.09
    3 17 9 < 118.18 24.50 73.03
    4 17 9 o 24711.60 23548.80 612.32
    5 17 9 o 27172.70 26160.70 718.11
    6 17 9 o 772.19 1135.86 99.60
    -11 18 9 < 165.98 5.93 90.29
    -10 18 9 < -23.24 19.19 74.36
    -9 18 9 o 6481.78 6691.16 249.07
    -8 18 9 o 883.07 855.01 118.85
    -7 18 9 o 342.59 410.73 105.57
    -6 18 9 < 70.38 7.32 55.11
    -5 18 9 o 31718.80 31601.50 514.23
    -4 18 9 o 9456.08 9618.37 201.29
    -3 18 9 o 24348.80 24875.00 424.92
    -2 18 9 < 117.51 1.64 52.45
    -1 18 9 o 13487.50 13845.80 247.20
    0 18 9 o 12326.60 12338.30 233.88
    1 18 9 o 7151.69 7300.03 195.95
    2 18 9 o 418.28 395.80 72.37
    3 18 9 o 17967.00 17423.00 479.85
    4 18 9 < 79.67 158.32 90.29
    5 18 9 o 19981.00 19672.40 646.72
    -10 19 9 o 6644.40 6692.80 331.42
    -9 19 9 o 11208.80 12000.00 291.66
    -8 19 9 < -1.99 37.77 110.21
    -7 19 9 o 451.48 373.55 116.19
    -6 19 9 o 582.28 562.56 82.99
    -5 19 9 o 2788.94 2679.02 118.20
    -4 19 9 o 8482.21 8732.60 188.66
    -3 19 9 o 5814.05 5717.40 166.04
    -2 19 9 o 47514.30 47560.20 842.32
    -1 19 9 o 18800.50 18631.00 374.88
    0 19 9 o 1055.70 959.46 86.32
    1 19 9 o 11592.00 11302.80 269.74
    2 19 9 o 8116.29 7953.80 242.45
    3 19 9 o 1696.51 1898.19 116.20
    4 19 9 o 2091.65 2434.98 151.40
    5 19 9 o 8255.75 8371.90 564.60
    -9 20 9 o 2284.23 2519.49 149.40
    -8 20 9 o 3350.13 3290.65 188.59
    -7 20 9 o 4361.09 4325.78 175.98
    -6 20 9 o 9511.87 9196.40 242.46
    -5 20 9 o 3817.74 3707.52 144.77
    -4 20 9 o 2107.57 2145.88 119.52
    -3 20 9 o 8137.68 8088.97 209.24
    -2 20 9 o 1363.14 1283.40 106.24
    -1 20 9 o 2745.78 2773.82 143.43
    0 20 9 < 56.43 94.88 73.70
    1 20 9 o 6556.71 6412.41 219.18
    2 20 9 o 15433.60 15747.10 467.83
    3 20 9 o 1404.33 1577.59 110.22
    4 20 9 o 4545.11 4768.88 280.92
    -8 21 9 o 25324.40 24726.90 720.02
    -7 21 9 o 239.02 234.36 71.70
    -6 21 9 o 2119.51 2153.33 109.56
    -5 21 9 o 754.25 751.99 83.66
    -4 21 9 < 107.56 5.06 79.67
    -3 21 9 o 3275.09 3222.34 137.46
    -2 21 9 o 4177.72 3998.92 148.75
    -1 21 9 o 4181.81 4448.85 176.65
    0 21 9 < 19.92 58.80 79.67
    1 21 9 < 111.54 97.89 89.63
    2 21 9 < 78.34 119.17 79.67
    -7 22 9 o 6963.17 6689.39 274.30
    -6 22 9 o 18441.30 16864.60 441.26
    -5 22 9 o 397.04 412.48 69.05
    -4 22 9 < 22.57 37.77 67.72
    -3 22 9 < 34.52 12.41 66.39
    -2 22 9 o 1687.84 1495.72 107.57
    -1 22 9 < -9.30 103.27 72.37
    0 22 9 o 2881.90 2856.57 178.62
    1 22 9 o 1034.45 976.93 105.57
    -4 23 9 o 1213.75 1358.20 89.64
    -3 23 9 o 730.35 690.58 81.00
    -2 23 9 o 20942.00 19260.10 457.27
    -16 0 10 o 1367.81 1628.80 179.28
    -14 0 10 o 1547.07 1318.34 211.15
    -12 0 10 o 32308.20 32729.10 1250.94
    -10 0 10 o 219.10 44.05 70.38
    -8 0 10 o 34833.60 34846.80 757.17
    -6 0 10 o 6533.05 6372.25 215.91
    -4 0 10 o 163644.00 165142.00 4192.69
    -2 0 10 o 74004.90 74059.20 1356.56
    0 0 10 o 81025.90 79632.00 1726.60
    2 0 10 o 46083.80 45099.80 1013.08
    4 0 10 o 19326.10 18944.00 566.48
    6 0 10 o 54469.20 52870.10 2072.11
    8 0 10 o 3983.75 3615.99 305.47
    -16 1 10 o 351.89 346.65 98.26
    -15 1 10 o 653.99 726.52 105.57
    -14 1 10 o 28745.80 30126.60 634.54
    -13 1 10 o 966.08 1043.91 124.16
    -12 1 10 o 15192.20 15769.10 455.94
    -11 1 10 o 5354.56 5170.70 178.00
    -10 1 10 o 1985.38 1627.44 94.95
    -9 1 10 o 5398.14 5498.24 114.25
    -8 1 10 o 17640.70 17964.30 283.94
    -7 1 10 o 16331.10 15886.10 291.22
    -6 1 10 o 1312.75 1352.03 47.14
    -5 1 10 o 50409.40 50550.20 758.67
    -4 1 10 o 69044.10 67619.40 1031.47
    -3 1 10 o 46291.30 46885.00 699.80
    -2 1 10 o 2709.53 2583.31 59.77
    -1 1 10 o 711.77 555.66 35.85
    0 1 10 o 16742.40 16374.10 285.93
    1 1 10 o 24440.70 24424.00 401.90
    2 1 10 o 40156.10 40397.40 688.21
    3 1 10 o 51030.50 50483.80 867.28
    4 1 10 o 594.90 504.14 59.09
    5 1 10 o 8515.90 8327.78 199.30
    6 1 10 o 514.56 487.85 110.88
    7 1 10 o 357.20 278.45 65.73
    8 1 10 o 1281.47 1268.24 128.81
    9 1 10 o 2049.80 2246.14 142.10
    10 1 10 o 25995.40 25433.50 660.21
    -16 2 10 o 1464.09 1601.93 131.47
    -15 2 10 o 8838.95 9328.96 342.11
    -14 2 10 o 429.57 233.03 78.34
    -13 2 10 o 15594.80 15968.60 299.73
    -12 2 10 o 4630.23 4304.96 132.16
    -11 2 10 o 11843.80 11834.00 227.26
    -10 2 10 o 57072.50 58241.10 862.93
    -9 2 10 o 726.37 657.08 41.17
    -8 2 10 o 34591.60 34352.80 492.09
    -7 2 10 o 4881.29 4740.60 96.31
    -6 2 10 o 31406.10 31552.80 446.83
    -5 2 10 o 21521.60 21853.00 312.72
    -4 2 10 o 396.37 188.00 30.54
    -3 2 10 o 9012.80 9452.39 158.17
    -2 2 10 o 5514.29 5491.83 111.60
    -1 2 10 o 4817.03 4748.93 88.34
    0 2 10 o 22901.80 21937.90 373.90
    1 2 10 o 5523.25 5438.89 134.18
    2 2 10 o 19309.20 18729.60 355.10
    3 2 10 o 6559.66 6437.58 159.43
    4 2 10 o 9021.61 9061.54 202.64
    5 2 10 o 9410.14 9449.95 231.20
    6 2 10 o 42185.90 42426.70 825.59
    7 2 10 < 74.36 49.42 55.11
    8 2 10 o 4969.07 5303.75 206.55
    9 2 10 o 5194.69 4937.68 216.50
    -15 3 10 o 8818.37 8090.53 248.42
    -14 3 10 < 104.90 16.20 67.06
    -13 3 10 < 134.78 41.28 66.39
    -12 3 10 o 2165.97 1703.84 100.26
    -11 3 10 o 18134.90 18416.00 332.40
    -10 3 10 o 9061.98 8817.08 156.79
    -9 3 10 o 22872.80 23095.20 366.50
    -8 3 10 o 47672.00 47976.40 671.97
    -7 3 10 o 25539.40 26167.40 370.01
    -6 3 10 o 13233.90 13205.40 203.41
    -5 3 10 o 6103.66 5913.67 108.95
    -4 3 10 o 26199.20 26065.00 412.04
    -3 3 10 o 969.42 911.60 45.81
    -2 3 10 o 91.62 15.88 29.88
    -1 3 10 o 351.23 233.80 32.53
    0 3 10 o 11524.60 11284.00 201.38
    1 3 10 o 185.90 180.39 42.49
    2 3 10 o 20754.80 21159.20 378.45
    3 3 10 o 4426.65 4487.83 126.86
    4 3 10 o 37021.60 36936.40 647.12
    5 3 10 o 12682.90 12535.10 267.80
    6 3 10 o 10198.90 10322.80 257.78
    7 3 10 o 20082.90 19948.70 388.22
    8 3 10 o 2330.70 2284.41 154.72
    9 3 10 o 13914.40 13972.80 389.37
    -15 4 10 < 162.66 50.99 57.76
    -14 4 10 o 5470.54 5451.28 169.36
    -13 4 10 < 46.47 51.77 59.09
    -12 4 10 o 20110.80 20309.60 344.38
    -11 4 10 o 4427.10 4407.97 108.25
    -10 4 10 o 776.83 572.57 43.16
    -9 4 10 o 20179.70 19706.10 329.16
    -8 4 10 o 258.93 90.12 35.19
    -7 4 10 o 18111.70 18125.80 271.98
    -6 4 10 o 52404.70 53229.60 735.25
    -5 4 10 o 990.66 915.06 51.13
    -4 4 10 o 7521.97 7714.72 142.19
    -3 4 10 o 40609.80 39949.90 577.22
    -2 4 10 o 7729.88 7654.92 146.17
    -1 4 10 o 130253.00 132219.00 2137.78
    0 4 10 o 32087.90 32845.90 499.45
    1 4 10 o 39303.30 39827.60 670.91
    2 4 10 o 2921.98 2897.41 101.61
    3 4 10 o 1155.33 1079.05 68.39
    4 4 10 o 16566.40 16926.90 320.41
    5 4 10 o 6676.25 6739.13 172.04
    6 4 10 o 1507.27 1600.09 94.95
    7 4 10 o 19407.10 19702.70 378.90
    8 4 10 o 13821.30 13357.80 382.72
    9 4 10 o 4501.80 4105.16 215.83
    -15 5 10 o 980.01 977.64 67.72
    -14 5 10 o 6083.05 5978.86 176.00
    -13 5 10 < 84.98 40.63 71.04
    -12 5 10 o 411.64 301.28 53.78
    -11 5 10 o 1806.11 1851.71 77.03
    -10 5 10 o 43128.10 43425.80 731.32
    -9 5 10 o 327.98 217.71 50.46
    -8 5 10 o 2105.69 2190.81 69.72
    -7 5 10 o 7452.59 7221.01 132.20
    -6 5 10 o 12231.40 11273.70 229.29
    -5 5 10 o 12320.80 12377.00 208.05
    -4 5 10 o 1860.68 2030.23 68.40
    -3 5 10 o 148.72 146.24 31.20
    -2 5 10 o 185229.00 186542.00 3015.48
    -1 5 10 o 215.11 65.62 41.16
    0 5 10 o 79880.90 83314.40 1199.34
    1 5 10 o 969.41 895.61 61.09
    2 5 10 < 112.87 29.12 43.16
    3 5 10 o 6190.05 6099.25 154.77
    4 5 10 o 5121.38 4945.86 144.12
    5 5 10 o 3760.76 3676.05 129.50
    6 5 10 o 19884.50 19922.90 390.23
    7 5 10 o 555.06 563.24 73.03
    8 5 10 o 25891.30 25389.20 629.68
    9 5 10 o 2446.89 2341.36 190.57
    -15 6 10 o 3472.34 3406.58 117.54
    -14 6 10 o 4415.62 4546.45 132.16
    -13 6 10 o 3378.14 3603.15 127.50
    -12 6 10 o 20902.60 21223.90 337.07
    -11 6 10 o 1799.46 1827.22 82.34
    -10 6 10 o 4737.41 4731.88 130.17
    -9 6 10 o 5987.92 5720.84 144.80
    -8 6 10 o 2732.00 2764.07 79.02
    -7 6 10 o 23019.90 23251.60 340.60
    -6 6 10 o 97913.80 96967.70 1354.62
    -5 6 10 o 4612.22 4559.96 101.62
    -4 6 10 o 106.23 6.64 33.86
    -3 6 10 o 8721.15 8736.47 151.50
    -2 6 10 o 7207.55 6916.08 147.49
    -1 6 10 o 23492.70 23832.50 417.85
    0 6 10 o 16903.10 17595.50 354.42
    1 6 10 o 13999.20 14354.60 267.89
    2 6 10 o 10406.60 10595.70 247.85
    3 6 10 o 774.18 688.44 61.08
    4 6 10 o 30492.80 31227.40 576.25
    5 6 10 o 22395.20 22025.30 424.88
    6 6 10 o 286.82 206.95 59.75
    7 6 10 o 2106.25 2181.24 125.50
    8 6 10 o 21029.70 20408.20 528.45
    9 6 10 < 215.78 125.75 106.23
    -15 7 10 o 786.12 761.85 65.73
    -14 7 10 o 2982.24 3147.52 108.90
    -13 7 10 < 108.22 1.24 52.45
    -12 7 10 o 17499.50 18146.30 291.80
    -11 7 10 o 4076.93 3976.65 110.90
    -10 7 10 o 26720.10 26405.50 476.93
    -9 7 10 o 19150.70 19683.90 394.29
    -8 7 10 o 29202.50 30126.80 427.92
    -7 7 10 o 6031.54 6186.89 118.24
    -6 7 10 o 22131.50 22762.20 329.29
    -5 7 10 o 1707.88 1711.83 68.39
    -4 7 10 o 300.10 275.77 40.50
    -3 7 10 o 895.03 761.28 53.78
    -2 7 10 o 23545.70 23935.30 387.90
    -1 7 10 o 694.51 743.74 54.45
    0 7 10 o 1371.15 1212.63 81.67
    1 7 10 o 519.21 488.70 49.80
    2 7 10 o 2763.86 2781.32 102.27
    3 7 10 o 2201.94 2220.07 99.61
    4 7 10 o 42600.70 42661.80 738.51
    5 7 10 o 4030.49 4184.45 136.81
    6 7 10 o 3288.43 3203.86 128.16
    7 7 10 o 11558.50 10814.70 290.33
    8 7 10 o 11137.70 10846.60 329.51
    9 7 10 o 3043.28 2967.83 177.30
    -15 8 10 o 6903.58 7098.74 167.38
    -14 8 10 o 1646.70 1736.67 90.97
    -13 8 10 o 20278.00 20995.40 327.73
    -12 8 10 o 4614.89 4350.61 131.49
    -11 8 10 o 7347.25 7317.44 176.69
    -10 8 10 o 13082.90 12601.60 261.15
    -9 8 10 o 192.54 22.22 49.13
    -8 8 10 o 2802.35 2715.39 83.67
    -7 8 10 o 962.76 882.99 57.10
    -6 8 10 o 79018.60 79942.10 1471.05
    -5 8 10 o 23637.70 23518.10 469.01
    -4 8 10 o 16513.60 16384.00 309.17
    -3 8 10 o 5794.27 5582.50 117.57
    -2 8 10 o 572.99 410.30 51.12
    -1 8 10 o 144.74 87.36 41.83
    0 8 10 o 1027.84 939.74 63.08
    1 8 10 o 11836.60 12024.20 273.14
    2 8 10 o 46451.60 47966.50 791.64
    3 8 10 o 13599.10 14001.10 275.15
    4 8 10 o 32484.30 32661.10 576.93
    5 8 10 o 204.49 166.80 57.10
    6 8 10 o 4167.23 4184.31 142.12
    7 8 10 o 1497.27 1369.14 156.70
    8 8 10 < 77.68 19.00 81.00
    9 8 10 o 4533.10 4532.68 207.20
    -15 9 10 o 561.70 456.30 67.06
    -14 9 10 o 7308.53 8015.04 175.36
    -13 9 10 o 1245.62 1340.30 97.60
    -12 9 10 o 499.95 427.16 63.07
    -11 9 10 o 4261.62 4362.50 135.48
    -10 9 10 o 5923.95 5916.29 181.99
    -9 9 10 o 1922.97 1764.61 94.95
    -8 9 10 o 2712.68 2682.07 94.30
    -7 9 10 o 16962.10 17585.70 325.11
    -6 9 10 < 215.78 46.32 73.70
    -5 9 10 o 46803.60 47515.40 901.84
    -4 9 10 o 19457.00 19838.30 311.24
    -3 9 10 o 86298.90 89721.10 1206.83
    -2 9 10 o 25015.30 25833.90 411.20
    -1 9 10 o 351.89 229.35 47.14
    0 9 10 o 1385.10 1347.69 74.37
    1 9 10 o 56709.30 57634.00 1077.05
    2 9 10 o 11448.30 11966.70 235.24
    3 9 10 o 38829.10 39494.50 678.45
    4 9 10 o 3520.31 3500.99 129.50
    5 9 10 o 22186.80 22487.30 416.89
    6 9 10 < 102.25 135.51 55.77
    7 9 10 o 4167.84 4214.19 211.85
    8 9 10 o 8999.73 8204.70 320.16
    -14 10 10 o 2337.34 2399.60 105.58
    -13 10 10 o 11009.80 11183.30 207.28
    -12 10 10 o 19585.80 19927.10 335.03
    -11 10 10 o 2425.03 2424.65 116.21
    -10 10 10 o 183.24 102.28 55.77
    -9 10 10 o 2800.96 2660.05 110.23
    -8 10 10 o 5302.86 5365.46 136.16
    -7 10 10 o 1636.10 1474.14 88.31
    -6 10 10 o 410.32 360.02 63.74
    -5 10 10 o 12458.70 12752.40 284.45
    -4 10 10 o 74008.50 77866.00 1127.14
    -3 10 10 o 11978.10 11773.60 204.02
    -2 10 10 o 37854.70 37710.00 601.36
    -1 10 10 o 3234.82 3221.81 105.59
    0 10 10 o 52955.40 53428.50 900.03
    1 10 10 o 22998.10 23174.50 476.87
    2 10 10 o 13290.10 13357.20 315.01
    3 10 10 o 4290.87 4195.49 132.16
    4 10 10 o 8155.65 8557.78 193.31
    5 10 10 o 981.34 900.07 75.69
    6 10 10 o 11950.30 12278.00 291.02
    7 10 10 < -11.29 8.10 79.01
    8 10 10 o 6636.39 6542.98 248.40
    -14 11 10 o 20206.30 20283.30 348.96
    -13 11 10 o 235.03 119.90 57.10
    -12 11 10 o 10869.10 11189.80 213.26
    -11 11 10 o 6485.18 6421.15 175.35
    -10 11 10 o 260.26 139.39 58.43
    -9 11 10 o 26773.50 26974.30 481.57
    -8 11 10 o 5466.82 5288.40 155.42
    -7 11 10 o 3062.73 3129.86 122.19
    -6 11 10 o 5452.41 5432.29 170.04
    -5 11 10 o 10705.70 11075.00 257.16
    -4 11 10 o 46701.90 47254.60 671.72
    -3 11 10 o 1788.85 1674.33 75.70
    -2 11 10 o 1368.50 1381.12 65.07
    -1 11 10 < 41.83 50.37 43.82
    0 11 10 o 5907.56 5837.32 146.13
    1 11 10 o 1992.05 1871.31 142.10
    2 11 10 o 31336.60 32191.80 628.17
    3 11 10 o 12838.60 13289.20 269.13
    4 11 10 o 539.12 464.09 64.40
    5 11 10 o 1563.71 1687.42 100.93
    6 11 10 < 53.11 6.57 63.07
    7 11 10 o 16516.80 16354.00 433.29
    8 11 10 o 436.21 295.33 92.95
    -14 12 10 o 248.31 35.35 61.08
    -13 12 10 < 62.41 64.31 53.11
    -12 12 10 o 224.41 158.47 69.71
    -11 12 10 o 2576.44 2561.37 126.17
    -10 12 10 o 32211.60 33929.20 540.28
    -9 12 10 o 1847.26 1795.49 94.95
    -8 12 10 o 47705.60 48820.60 922.63
    -7 12 10 o 16603.70 17097.40 367.60
    -6 12 10 o 1227.05 1242.32 86.98
    -5 12 10 o 1377.80 1490.64 90.30
    -4 12 10 o 1203.80 1143.12 69.72
    -3 12 10 o 3487.85 3450.14 99.61
    -2 12 10 o 636.73 587.14 53.12
    -1 12 10 o 3631.38 3833.02 115.56
    0 12 10 o 6225.27 6521.23 160.75
    1 12 10 o 7414.49 7149.94 208.58
    2 12 10 o 1804.78 1896.12 106.24
    3 12 10 o 1111.49 1140.61 74.37
    4 12 10 < 163.33 146.23 57.10
    5 12 10 o 11134.90 11006.50 249.14
    6 12 10 o 37554.20 37577.40 747.90
    7 12 10 < 56.43 8.48 144.74
    -13 13 10 o 984.00 1093.58 84.99
    -12 13 10 o 865.14 898.40 75.03
    -11 13 10 o 9029.94 9564.41 244.46
    -10 13 10 < 201.17 48.09 70.38
    -9 13 10 o 1711.82 1949.82 87.65
    -8 13 10 o 38628.90 38786.30 762.83
    -7 13 10 o 5797.82 6046.24 190.63
    -6 13 10 o 5458.91 5448.98 182.65
    -5 13 10 o 443.52 423.78 49.80
    -4 13 10 o 25876.70 26158.30 423.73
    -3 13 10 o 13088.60 13174.90 225.95
    -2 13 10 o 20788.80 20605.20 357.73
    -1 13 10 o 831.94 765.43 65.73
    0 13 10 o 33985.00 34734.90 555.73
    1 13 10 o 4801.14 4921.32 147.44
    2 13 10 o 36160.10 36530.60 723.44
    3 13 10 o 5480.59 5317.61 183.31
    4 13 10 o 13620.80 13825.40 279.75
    5 13 10 o 956.11 936.67 84.99
    6 13 10 o 8714.35 8532.33 275.00
    7 13 10 o 1733.02 1814.84 133.46
    -13 14 10 o 692.51 811.10 86.98
    -12 14 10 o 5789.31 5658.46 164.71
    -11 14 10 o 4625.51 4627.79 151.42
    -10 14 10 o 1264.21 1269.41 99.60
    -9 14 10 o 13834.30 14578.40 307.02
    -8 14 10 o 6377.72 6535.02 233.14
    -7 14 10 o 2916.51 2827.76 142.11
    -6 14 10 o 758.26 1002.23 82.33
    -5 14 10 o 3145.05 3172.34 104.26
    -4 14 10 o 20755.00 21422.90 351.75
    -3 14 10 o 22569.90 22789.60 361.76
    -2 14 10 o 6418.32 6224.85 146.13
    -1 14 10 o 85813.40 85538.20 1215.51
    0 14 10 o 14080.70 14031.90 271.14
    1 14 10 o 18230.50 18986.60 339.03
    2 14 10 o 709.10 691.52 82.99
    3 14 10 < 96.27 12.44 67.06
    4 14 10 o 638.72 696.12 87.64
    5 14 10 o 1772.88 1879.04 108.23
    6 14 10 o 14075.20 14002.50 516.28
    7 14 10 o 17094.60 16674.70 447.24
    -12 15 10 o 2974.93 3263.68 156.71
    -11 15 10 o 5204.73 5111.41 184.63
    -10 15 10 o 6099.11 6264.04 174.68
    -9 15 10 o 1249.61 1310.83 94.29
    -8 15 10 o 212.46 188.66 65.07
    -7 15 10 o 16071.60 16584.10 408.09
    -6 15 10 o 6094.06 6304.18 165.39
    -5 15 10 o 20116.00 20468.90 349.04
    -4 15 10 o 5170.57 5458.14 146.78
    -3 15 10 o 300.76 290.36 52.45
    -2 15 10 o 31881.40 32210.20 493.04
    -1 15 10 o 671.92 614.83 67.06
    0 15 10 o 17954.30 17781.90 319.72
    1 15 10 < 114.20 113.49 56.43
    2 15 10 o 3869.61 3782.73 162.04
    3 15 10 o 21618.90 21723.80 468.02
    4 15 10 < 230.38 232.62 88.30
    5 15 10 o 6282.33 6220.84 245.08
    6 15 10 o 7642.48 7816.26 254.40
    -12 16 10 o 4683.24 4746.17 187.28
    -11 16 10 o 13297.10 13132.70 327.56
    -10 16 10 o 1741.00 1826.95 109.56
    -9 16 10 < 150.05 83.12 79.01
    -8 16 10 o 876.43 906.07 93.62
    -7 16 10 o 18646.00 19549.30 418.12
    -6 16 10 o 11814.30 11920.20 207.30
    -5 16 10 o 1701.17 1776.54 81.01
    -4 16 10 o 1163.95 1224.26 71.71
    -3 16 10 o 1597.59 1722.57 78.35
    -2 16 10 o 3065.24 2813.31 122.85
    -1 16 10 o 708.44 593.82 67.06
    0 16 10 o 4457.57 4569.14 129.50
    1 16 10 o 606.18 462.60 69.71
    2 16 10 o 2761.08 2846.30 150.07
    3 16 10 o 5416.64 5145.60 223.81
    4 16 10 o 3585.26 3464.00 195.90
    5 16 10 o 15909.10 17848.90 608.77
    6 16 10 < -68.38 35.49 73.03
    -11 17 10 < 19.92 16.96 65.73
    -10 17 10 o 9571.67 9440.68 292.95
    -9 17 10 o 2626.23 2609.22 238.39
    -8 17 10 o 10345.20 10651.30 273.05
    -7 17 10 o 4233.00 4390.07 162.04
    -6 17 10 o 9841.25 9585.90 182.69
    -5 17 10 o 22969.20 22578.00 390.28
    -4 17 10 < 24.57 1.53 50.46
    -3 17 10 o 1137.39 1178.30 69.72
    -2 17 10 o 8238.39 8406.66 178.03
    -1 17 10 o 1571.02 1728.78 83.00
    0 17 10 o 223.08 191.56 56.43
    1 17 10 o 628.10 645.63 77.02
    2 17 10 < 79.67 45.14 83.65
    3 17 10 o 24431.30 24397.40 757.29
    4 17 10 o 17858.50 17174.10 641.32
    5 17 10 o 1102.19 1194.96 156.70
    -10 18 10 o 959.42 836.52 102.25
    -9 18 10 o 1357.83 1351.49 116.86
    -8 18 10 o 800.08 988.19 189.89
    -7 18 10 < 34.52 14.07 70.38
    -6 18 10 o 32392.80 32301.50 645.26
    -5 18 10 o 6534.90 6373.20 157.41
    -4 18 10 o 17264.00 16885.70 315.69
    -3 18 10 o 240.34 154.36 57.10
    -2 18 10 o 1944.89 2109.42 93.63
    -1 18 10 o 9909.64 9707.71 227.86
    0 18 10 o 421.60 386.55 77.68
    1 18 10 o 258.93 291.73 76.35
    2 18 10 o 29609.20 30561.00 617.22
    3 18 10 o 513.23 496.96 125.49
    4 18 10 o 28543.90 27674.80 863.11
    -9 19 10 o 1072.30 1024.07 112.87
    -8 19 10 < 9.96 55.69 73.03
    -7 19 10 o 1404.31 1304.35 117.52
    -6 19 10 < 135.44 8.86 75.69
    -5 19 10 o 6511.49 6109.50 172.02
    -4 19 10 o 380.44 294.40 74.36
    -3 19 10 o 31732.30 30513.40 725.00
    -2 19 10 o 24792.90 24240.50 521.93
    -1 19 10 < 67.72 26.30 72.37
    0 19 10 o 12097.20 11943.30 305.62
    1 19 10 o 17566.70 17521.70 405.40
    2 19 10 < 282.17 424.53 152.71
    3 19 10 o 4679.31 4903.46 221.15
    -8 20 10 o 2102.90 2080.79 116.20
    -7 20 10 o 2252.29 1999.20 131.47
    -6 20 10 o 1468.72 1443.25 100.93
    -5 20 10 o 8297.15 8455.72 219.87
    -4 20 10 o 6398.60 6310.41 178.00
    -3 20 10 o 4558.37 4455.83 237.75
    -2 20 10 o 3447.80 3468.67 185.94
    -1 20 10 o 350.56 417.77 81.66
    0 20 10 o 7169.40 7288.04 234.46
    1 20 10 o 13918.90 13939.30 366.11
    2 20 10 o 1120.78 1111.60 104.24
    -7 21 10 o 4367.01 4255.21 161.37
    -6 21 10 o 636.06 664.93 91.63
    -5 21 10 o 753.58 635.39 79.01
    -4 21 10 o 2935.00 2726.16 186.59
    -3 21 10 o 1019.18 943.74 98.27
    -2 21 10 o 3965.85 3962.53 200.55
    -1 21 10 < 250.97 272.21 84.98
    0 21 10 o 325.33 393.29 85.65
    1 21 10 o 336.61 201.74 106.23
    -5 22 10 o 2151.36 2042.31 116.86
    -4 22 10 o 517.88 458.37 79.01
    -3 22 10 o 6317.98 5844.36 183.97
    -2 22 10 < 23.90 45.22 65.73
    -1 22 10 o 5590.04 5757.82 203.89
    -15 0 11 o 7418.54 7443.40 405.17
    -13 0 11 o 8529.40 9908.89 425.17
    -11 0 11 o 4718.10 4797.44 192.60
    -9 0 11 o 38303.10 38444.10 831.71
    -7 0 11 o 7244.01 7408.31 239.83
    -5 0 11 o 54894.70 54983.90 2028.39
    -3 0 11 o 39207.50 39672.40 728.32
    -1 0 11 o 158600.00 159455.00 3329.47
    1 0 11 o 65581.90 64290.40 1415.62
    3 0 11 o 12190.60 12004.30 324.95
    5 0 11 o 18594.10 18478.90 573.67
    7 0 11 o 8554.67 7729.11 451.68
    9 0 11 o 12871.20 12503.80 461.08
    -15 1 11 o 24353.00 23628.70 700.72
    -14 1 11 < 190.55 124.48 104.24
    -13 1 11 o 7472.10 7750.04 226.51
    -12 1 11 o 1875.81 1768.49 102.92
    -11 1 11 o 7324.70 7084.50 181.34
    -10 1 11 o 673.92 670.11 56.44
    -9 1 11 o 1557.07 1400.47 86.98
    -8 1 11 o 13625.00 13170.10 251.23
    -7 1 11 o 11725.50 11236.00 219.97
    -6 1 11 o 38106.30 38369.80 715.47
    -5 1 11 o 71032.50 72102.90 1499.56
    -4 1 11 o 14953.50 14444.90 240.66
    -3 1 11 o 1140.73 1042.57 52.46
    -2 1 11 o 1830.08 1808.54 53.79
    -1 1 11 o 6363.10 5945.02 112.26
    0 1 11 o 60497.80 59668.20 857.51
    1 1 11 o 32690.40 32495.90 519.91
    2 1 11 o 40910.60 41119.00 644.08
    3 1 11 o 8108.11 8162.61 184.68
    4 1 11 o 2503.43 2454.88 106.25
    5 1 11 o 3637.17 3513.39 163.36
    6 1 11 o 3342.25 3399.32 128.83
    7 1 11 < 179.26 122.20 79.01
    8 1 11 o 4420.19 4312.20 201.22
    9 1 11 o 30059.60 29292.30 720.87
    -15 2 11 o 3993.80 4180.58 209.19
    -14 2 11 o 10971.80 10899.30 346.13
    -13 2 11 < 132.79 54.45 69.05
    -12 2 11 o 3208.68 2813.29 120.86
    -11 2 11 o 32928.50 32721.00 630.82
    -10 2 11 o 1482.70 1430.38 94.95
    -9 2 11 o 33947.00 33371.10 525.18
    -8 2 11 o 27114.80 27708.30 423.87
    -7 2 11 o 36123.80 35683.80 510.77
    -6 2 11 o 27725.20 28383.70 396.68
    -5 2 11 o 3426.20 3265.61 95.63
    -4 2 11 o 4856.84 5005.09 97.64
    -3 2 11 o 6521.00 6558.04 126.89
    -2 2 11 o 4632.06 4412.76 103.61
    -1 2 11 o 28303.20 28285.80 384.04
    0 2 11 o 2663.58 2515.87 76.37
    1 2 11 o 10332.30 9783.88 194.69
    2 2 11 o 1792.84 1743.84 90.31
    3 2 11 o 6539.68 6918.45 162.08
    4 2 11 o 1325.31 1255.36 76.36
    5 2 11 o 47193.10 46733.80 819.15
    6 2 11 o 1900.37 1774.16 96.28
    7 2 11 o 4214.39 4416.51 190.60
    8 2 11 o 13599.50 13117.10 378.72
    9 2 11 o 1252.92 1312.90 130.14
    -15 3 11 < -1.33 4.36 40.50
    -14 3 11 o 4297.39 4457.49 135.48
    -13 3 11 o 758.23 568.03 52.45
    -12 3 11 o 23787.50 24336.90 357.09
    -11 3 11 o 5810.91 5589.21 120.88
    -10 3 11 o 26396.30 26458.10 455.66
    -9 3 11 o 38861.50 38904.30 553.36
    -8 3 11 o 16130.20 15518.10 244.63
    -7 3 11 o 8415.19 8396.80 144.17
    -6 3 11 o 529.17 445.15 36.52
    -5 3 11 o 32814.00 34048.60 554.72
    -4 3 11 o 3879.24 3579.84 92.32
    -3 3 11 o 804.73 727.56 43.82
    -2 3 11 o 4520.50 4518.56 104.94
    -1 3 11 o 6212.32 6057.53 117.58
    0 3 11 o 2270.40 2306.37 70.39
    1 3 11 o 9888.05 10220.10 205.32
    2 3 11 o 11765.90 11525.10 238.56
    3 3 11 o 36383.00 36200.50 635.73
    4 3 11 o 12867.00 12752.80 291.06
    5 3 11 o 9463.46 9378.70 220.56
    6 3 11 o 12764.20 12828.30 272.43
    7 3 11 o 11321.50 11188.80 329.53
    8 3 11 o 4364.32 3990.38 198.56
    9 3 11 < 51.12 7.55 102.25
    -15 4 11 o 2150.04 2073.05 144.09
    -14 4 11 o 331.97 220.21 63.07
    -13 4 11 o 20755.60 21304.00 331.73
    -12 4 11 o 3617.85 3375.90 88.32
    -11 4 11 o 5088.09 5089.34 129.51
    -10 4 11 o 8473.09 7785.25 176.70
    -9 4 11 o 337.94 110.11 37.84
    -8 4 11 o 4774.76 4751.96 109.59
    -7 4 11 o 32683.80 32112.40 469.31
    -6 4 11 o 5094.44 4884.91 106.94
    -5 4 11 o 4087.25 4067.35 114.24
    -4 4 11 o 53895.00 54417.10 897.29
    -3 4 11 o 18025.20 17988.40 293.92
    -2 4 11 o 110602.00 111370.00 1652.57
    -1 4 11 o 18178.10 18163.40 302.56
    0 4 11 o 9647.25 9607.57 175.42
    1 4 11 o 4923.56 4777.80 129.51
    2 4 11 o 5348.83 5488.76 140.15
    3 4 11 o 22604.00 23122.80 414.98
    4 4 11 o 23659.50 23226.70 488.10
    5 4 11 o 1435.54 1472.32 84.99
    6 4 11 o 17997.40 18182.20 364.91
    7 4 11 o 5217.39 5123.10 211.86
    8 4 11 o 2111.54 2141.90 169.32
    -15 5 11 o 3188.11 3356.08 123.51
    -14 5 11 o 1810.71 1784.16 95.62
    -13 5 11 o 200.51 14.65 50.46
    -12 5 11 o 2037.19 2049.61 92.96
    -11 5 11 o 32071.40 32008.10 618.11
    -10 5 11 o 1869.84 1710.17 87.65
    -9 5 11 o 223.74 79.90 37.84
    -8 5 11 o 3592.18 3580.47 87.00
    -7 5 11 o 597.54 238.22 41.83
    -6 5 11 o 3246.17 3308.36 85.01
    -5 5 11 o 3185.05 3136.17 93.64
    -4 5 11 o 634.08 526.35 45.81
    -3 5 11 o 177499.00 179310.00 2631.65
    -2 5 11 o 274.20 134.01 39.17
    -1 5 11 o 58850.80 58774.40 985.48
    0 5 11 o 3407.50 3236.66 106.92
    1 5 11 o 15856.00 16086.80 299.14
    2 5 11 o 5771.39 5854.26 148.12
    3 5 11 o 312.05 212.67 55.11
    4 5 11 o 1962.84 2046.83 98.27
    5 5 11 o 22870.60 22704.70 440.16
    6 5 11 < 47.80 28.96 62.41
    7 5 11 o 26969.20 27071.20 646.37
    8 5 11 o 1286.11 1173.79 116.86
    -15 6 11 o 927.55 948.22 69.05
    -14 6 11 o 2004.61 1901.43 92.96
    -13 6 11 o 26738.40 26837.90 429.59
    -12 6 11 < 100.92 58.28 59.09
    -11 6 11 o 11807.40 11988.90 238.54
    -10 6 11 o 4341.32 4080.49 123.53
    -9 6 11 o 2227.11 1863.39 76.36
    -8 6 11 o 22258.30 22738.00 333.21
    -7 6 11 o 45428.50 44613.40 644.29
    -6 6 11 < 47.80 1.43 33.20
    -5 6 11 o 1115.49 994.28 59.09
    -4 6 11 o 28397.20 29064.30 451.92
    -3 6 11 o 17413.00 17168.20 269.28
    -2 6 11 o 12037.50 12314.40 238.60
    -1 6 11 o 2371.96 2128.93 92.30
    0 6 11 o 2328.14 2227.39 94.29
    1 6 11 o 15248.80 15549.00 290.48
    2 6 11 o 2862.16 3008.69 124.18
    3 6 11 o 41913.20 43143.40 727.21
    4 6 11 o 16730.00 16344.00 341.63
    5 6 11 < 81.00 133.28 61.08
    6 6 11 o 1288.11 1262.69 94.95
    7 6 11 o 9505.13 9027.75 294.94
    8 6 11 o 1882.42 1807.10 146.08
    -15 7 11 o 4073.52 4395.85 132.82
    -14 7 11 o 1367.13 1336.94 89.64
    -13 7 11 o 7599.06 6783.57 180.00
    -12 7 11 o 5481.35 5760.86 148.11
    -11 7 11 o 8053.03 8072.71 184.01
    -10 7 11 o 23804.60 23743.70 428.27
    -9 7 11 o 55241.30 56156.30 929.24
    -8 7 11 o 467.42 342.43 42.49
    -7 7 11 o 31442.50 31949.70 456.59
    -6 7 11 o 5304.43 5455.07 114.91
    -5 7 11 o 4711.01 4606.37 122.21
    -4 7 11 o 1664.69 1627.06 74.37
    -3 7 11 o 19331.00 19909.50 297.93
    -2 7 11 o 1468.77 1366.25 73.70
    -1 7 11 o 1742.40 1849.74 85.66
    0 7 11 < 41.16 5.50 42.49
    1 7 11 o 4959.42 5034.72 156.08
    2 7 11 o 297.44 240.80 51.12
    3 7 11 o 23745.50 23927.90 434.93
    4 7 11 o 5428.15 5241.97 152.76
    5 7 11 o 468.74 461.90 66.39
    6 7 11 o 11457.70 10992.90 283.68
    7 7 11 o 25127.10 24282.70 609.68
    8 7 11 o 653.99 658.65 126.15
    -15 8 11 o 1909.66 2028.54 116.86
    -14 8 11 o 13384.70 13794.90 242.52
    -13 8 11 o 2908.49 2865.36 119.53
    -12 8 11 o 1551.07 1430.71 83.66
    -11 8 11 o 4411.57 3909.45 132.82
    -10 8 11 o 5020.22 4759.01 162.05
    -9 8 11 o 1570.35 1495.00 74.37
    -8 8 11 o 10135.70 10083.30 187.37
    -7 8 11 o 63870.10 63083.40 973.31
    -6 8 11 o 17035.20 17607.40 315.80
    -5 8 11 o 8322.44 8183.50 178.71
    -4 8 11 o 4721.71 4892.26 116.90
    -3 8 11 o 6866.77 6786.35 147.47
    -2 8 11 o 163.99 141.97 41.83
    -1 8 11 < 111.54 8.14 44.48
    0 8 11 o 5712.90 5656.63 148.12
    1 8 11 o 41532.20 42170.70 805.19
    2 8 11 o 4854.29 4810.46 139.47
    3 8 11 o 26526.60 27322.00 485.57
    4 8 11 o 687.85 569.38 66.39
    5 8 11 o 11781.30 11713.30 253.14
    6 8 11 o 1406.31 1436.50 97.61
    7 8 11 o 1122.11 1186.55 108.23
    8 8 11 o 8727.35 8296.98 284.96
    -14 9 11 < 139.42 7.33 57.76
    -13 9 11 o 800.74 885.54 71.71
    -12 9 11 o 466.09 389.10 63.07
    -11 9 11 o 8857.02 8735.74 200.62
    -10 9 11 o 6599.02 6694.06 164.06
    -9 9 11 o 758.90 632.19 57.10
    -8 9 11 o 16751.20 16916.20 265.89
    -7 9 11 o 175.94 16.28 57.10
    -6 9 11 o 34224.50 34940.30 671.02
    -5 9 11 o 15006.60 15286.70 285.16
    -4 9 11 o 21086.10 21992.10 352.49
    -3 9 11 o 24429.00 24890.40 368.53
    -2 9 11 o 13693.80 14017.60 249.24
    -1 9 11 o 1877.84 1795.37 93.63
    0 9 11 o 71299.20 72308.00 1193.49
    1 9 11 o 15787.00 15874.30 347.63
    2 9 11 o 29229.70 29962.50 590.79
    3 9 11 o 1207.11 1134.24 90.96
    4 9 11 o 10530.20 10354.20 230.54
    5 9 11 < 187.23 158.60 66.39
    6 9 11 < 41.83 80.75 77.02
    7 9 11 o 6915.32 6409.21 252.38
    8 9 11 o 10254.90 9121.41 405.20
    -14 10 11 o 7255.79 7537.48 185.98
    -13 10 11 o 14679.50 14260.90 295.69
    -12 10 11 < 204.49 194.25 68.39
    -11 10 11 o 264.25 240.03 59.09
    -10 10 11 < 115.52 34.71 53.78
    -9 10 11 o 5814.97 5877.36 151.43
    -8 10 11 o 196.52 155.46 55.77
    -7 10 11 o 3419.41 3470.96 136.80
    -6 10 11 o 13626.80 14197.00 307.72
    -5 10 11 o 35153.40 36916.10 611.18
    -4 10 11 o 16001.00 16106.50 255.93
    -3 10 11 o 6792.28 7032.44 138.17
    -2 10 11 o 3149.74 3114.52 106.25
    -1 10 11 o 69637.90 71263.40 1069.90
    0 10 11 o 7558.75 7189.61 180.02
    1 10 11 o 14213.90 13818.30 344.25
    2 10 11 o 250.97 191.95 73.70
    3 10 11 o 2583.13 2713.68 111.56
    4 10 11 o 5458.63 5326.81 154.08
    5 10 11 o 5561.66 5786.21 179.99
    6 10 11 o 1031.14 1125.32 106.24
    7 10 11 o 8808.13 10352.10 690.89
    -14 11 11 o 1272.84 1384.48 86.98
    -13 11 11 o 5131.69 5237.86 168.02
    -12 11 11 o 6792.67 6733.85 178.67
    -11 11 11 o 3811.11 3608.12 135.47
    -10 11 11 o 22253.90 22455.60 414.88
    -9 11 11 o 165.98 21.64 53.78
    -8 11 11 < 67.72 42.72 54.44
    -7 11 11 o 5560.62 5731.77 174.68
    -6 11 11 o 17777.30 17693.10 383.57
    -5 11 11 o 50302.60 52175.10 965.03
    -4 11 11 o 655.33 640.43 56.44
    -3 11 11 o 199.18 216.86 43.16
    -2 11 11 < -35.85 3.89 52.45
    -1 11 11 o 1268.21 1181.50 73.04
    0 11 11 o 1058.36 909.47 73.04
    1 11 11 o 17527.80 17309.30 384.20
    2 11 11 o 4000.54 3956.62 154.07
    3 11 11 o 3457.81 3369.82 146.76
    4 11 11 o 2602.99 2508.31 118.86
    5 11 11 o 2219.13 2167.59 125.50
    6 11 11 o 15738.80 15867.30 416.00
    7 11 11 < 46.47 4.59 80.33
    -13 12 11 o 1130.74 1247.44 92.29
    -12 12 11 o 751.59 647.31 79.01
    -11 12 11 o 34849.80 34811.50 615.42
    -10 12 11 o 1021.18 943.10 76.36
    -9 12 11 o 29491.90 30355.80 525.52
    -8 12 11 o 11495.40 11615.70 310.29
    -7 12 11 o 5962.59 6230.75 185.31
    -6 12 11 o 209.14 74.98 63.74
    -5 12 11 o 1249.61 1190.46 73.04
    -4 12 11 o 6981.38 7065.66 143.48
    -3 12 11 < 79.01 21.25 41.83
    -2 12 11 o 841.90 757.34 61.75
    -1 12 11 o 13528.10 14022.30 260.51
    0 12 11 o 2564.56 2758.72 131.48
    1 12 11 o 208.48 242.85 53.78
    2 12 11 o 800.07 802.18 83.00
    3 12 11 o 355.20 217.63 73.03
    4 12 11 o 8925.36 8989.63 268.37
    5 12 11 o 34186.20 34201.60 682.55
    6 12 11 < -66.39 4.70 93.61
    -13 13 11 o 1163.28 1269.00 90.96
    -12 13 11 o 10055.10 10276.10 231.18
    -11 13 11 o 580.29 539.76 96.94
    -10 13 11 o 1313.35 1341.05 85.65
    -9 13 11 o 16851.10 16338.70 327.65
    -8 13 11 o 2750.50 2924.78 139.45
    -7 13 11 < 173.95 224.34 68.39
    -6 13 11 < 81.66 14.27 72.37
    -5 13 11 o 48708.40 49544.70 756.78
    -4 13 11 o 13659.20 13695.50 232.59
    -3 13 11 o 15600.20 15962.70 261.21
    -2 13 11 o 254.95 189.63 49.13
    -1 13 11 o 13311.50 12994.70 281.09
    0 13 11 o 1881.15 2019.93 92.96
    1 13 11 o 13517.90 13991.80 281.10
    2 13 11 o 3837.73 3750.17 156.72
    3 13 11 o 25345.40 25286.10 617.08
    4 13 11 o 1442.84 1490.61 120.85
    5 13 11 o 17546.80 17645.90 392.78
    6 13 11 o 1456.12 1570.07 116.20
    -12 14 11 o 3972.51 4025.56 163.36
    -11 14 11 o 2463.49 2298.75 116.87
    -10 14 11 o 5915.63 5806.35 168.70
    -9 14 11 o 5370.95 5412.13 171.35
    -8 14 11 < 55.11 79.76 80.34
    -7 14 11 o 743.64 913.04 84.32
    -6 14 11 o 1559.05 1534.06 102.92
    -5 14 11 o 13285.80 13540.80 242.55
    -4 14 11 o 26768.40 26891.80 440.31
    -3 14 11 o 1770.22 1643.76 80.34
    -2 14 11 o 59413.90 59998.90 856.55
    -1 14 11 o 20914.90 21674.00 367.67
    0 14 11 o 3700.33 3929.97 138.13
    1 14 11 o 2516.68 2515.54 118.86
    2 14 11 o 4766.28 4375.67 175.32
    3 14 11 o 393.72 392.43 90.96
    4 14 11 o 6297.71 6440.05 239.10
    5 14 11 o 10328.20 9407.87 730.71
    6 14 11 o 17159.90 16822.00 576.16
    -12 15 11 o 9098.35 9005.01 240.46
    -11 15 11 o 7998.67 8076.32 267.68
    -10 15 11 o 2006.62 2031.66 99.60
    -9 15 11 o 1021.18 1032.50 86.98
    -8 15 11 o 8465.57 8673.49 314.87
    -7 15 11 o 1351.22 1516.52 98.27
    -6 15 11 o 10062.40 10211.20 225.22
    -5 15 11 o 1223.06 1389.90 75.03
    -4 15 11 o 2293.54 2306.20 102.92
    -3 15 11 o 25600.60 25796.80 400.35
    -2 15 11 o 1443.49 1274.57 83.00
    -1 15 11 o 11340.30 11591.70 213.94
    0 15 11 o 1624.80 1710.95 90.30
    1 15 11 o 9098.84 9009.16 217.22
    2 15 11 o 24656.00 24062.40 605.71
    3 15 11 o 918.25 800.45 113.54
    4 15 11 o 5086.53 5214.69 221.15
    5 15 11 o 4033.57 3921.11 262.31
    -11 16 11 o 2080.35 2338.08 128.15
    -10 16 11 o 1502.59 1515.13 138.11
    -9 16 11 < 179.26 152.19 71.04
    -8 16 11 o 24899.80 25815.60 613.75
    -7 16 11 o 5261.41 5589.52 220.50
    -6 16 11 o 3959.94 3890.52 144.11
    -5 16 11 o 2086.33 2103.92 90.31
    -4 16 11 o 266.90 230.33 53.78
    -3 16 11 o 4249.61 4315.67 122.86
    -2 16 11 o 1493.30 1427.32 77.69
    -1 16 11 o 1888.44 2001.63 86.99
    0 16 11 o 385.09 403.42 65.07
    1 16 11 o 2345.96 2223.24 147.41
    2 16 11 o 2078.38 2386.51 190.57
    3 16 11 o 4415.58 4489.92 209.85
    4 16 11 o 8659.20 8735.42 302.90
    -11 17 11 o 1925.61 2110.67 219.12
    -10 17 11 o 810.02 740.47 165.99
    -9 17 11 o 15609.00 16413.70 459.87
    -8 17 11 o 4785.64 4990.93 199.90
    -7 17 11 o 13489.30 13599.90 302.99
    -6 17 11 o 18331.30 18360.50 400.79
    -5 17 11 < 55.77 0.30 53.11
    -4 17 11 o 300.10 266.54 58.43
    -3 17 11 o 5021.52 5150.95 144.78
    -2 17 11 o 267.57 205.36 63.07
    -1 17 11 < 115.52 126.81 66.39
    0 17 11 o 3567.37 3579.64 158.71
    1 17 11 o 619.46 577.06 85.65
    2 17 11 o 18212.70 17631.10 480.51
    3 17 11 o 8917.24 9324.55 370.00
    4 17 11 < 162.67 435.42 122.83
    -10 18 11 o 2217.78 2222.90 150.07
    -9 18 11 o 2583.03 2450.20 157.37
    -8 18 11 < 61.75 21.63 55.11
    -7 18 11 o 30856.90 30242.60 681.72
    -6 18 11 o 2365.88 2257.92 118.86
    -5 18 11 o 5786.06 5656.91 214.52
    -4 18 11 o 360.52 331.23 69.71
    -3 18 11 o 1325.95 1132.62 102.25
    -2 18 11 o 9965.25 9641.33 263.07
    -1 18 11 o 2533.25 2498.19 139.45
    0 18 11 o 378.45 349.93 80.34
    1 18 11 o 33508.70 34748.00 684.54
    2 18 11 o 1274.84 1445.43 212.47
    3 18 11 o 21946.80 21286.60 562.35
    -9 19 11 o 1039.11 1079.85 122.17
    -8 19 11 o 3389.32 3376.08 178.63
    -7 19 11 o 1409.63 1480.16 146.08
    -6 19 11 o 3342.15 3189.99 136.79
    -5 19 11 o 1240.29 1108.01 79.68
    -4 19 11 o 13182.80 12944.00 339.52
    -3 19 11 o 23113.20 22770.50 546.47
    -2 19 11 o 2938.38 2974.88 150.74
    -1 19 11 o 6702.79 6366.73 211.21
    0 19 11 o 25370.80 24974.30 624.98
    1 19 11 o 489.99 520.20 97.60
    2 19 11 o 3033.36 3235.14 164.02
    -7 20 11 o 331.97 271.19 63.74
    -6 20 11 o 12996.10 12456.30 372.06
    -5 20 11 o 6771.99 6811.14 229.14
    -4 20 11 o 9511.40 8617.47 311.53
    -3 20 11 o 2964.92 2917.20 171.99
    -2 20 11 < 152.70 81.44 86.97
    -1 20 11 o 6569.96 6496.79 230.47
    0 20 11 o 5940.16 6063.74 207.21
    1 20 11 < 358.53 320.10 126.81
    -5 21 11 o 1742.96 1572.20 123.50
    -4 21 11 < 25.23 20.17 53.78
    -3 21 11 o 2521.28 2561.40 148.08
    -2 21 11 o 871.78 896.14 94.95
    -14 0 12 o 2443.58 2310.57 164.68
    -12 0 12 o 3273.84 3309.01 162.70
    -10 0 12 o 34241.10 35805.80 749.45
    -8 0 12 o 1699.85 1579.58 172.64
    -6 0 12 o 10218.40 10276.60 438.56
    -4 0 12 o 746.96 674.84 73.04
    -2 0 12 o 158210.00 158458.00 2886.65
    0 0 12 o 55733.60 55747.90 1042.23
    2 0 12 o 889.71 757.10 83.00
    4 0 12 o 441.52 345.70 98.93
    6 0 12 o 17187.90 16952.40 552.28
    8 0 12 o 21314.30 20424.70 910.61
    -15 1 12 < 67.72 14.65 59.09
    -14 1 12 o 3431.17 3341.45 132.15
    -13 1 12 o 370.48 382.65 58.43
    -12 1 12 o 18487.10 18740.70 374.90
    -11 1 12 o 519.87 345.22 67.06
    -10 1 12 o 1349.84 861.97 101.59
    -9 1 12 o 12388.10 12347.80 235.24
    -8 1 12 o 9280.73 8994.70 184.03
    -7 1 12 o 14158.50 13305.60 292.43
    -6 1 12 o 61142.10 60593.70 1597.26
    -5 1 12 < 96.27 99.93 53.78
    -4 1 12 o 1648.76 1708.18 57.11
    -3 1 12 o 21872.70 21707.00 347.86
    -2 1 12 o 695.82 445.30 44.48
    -1 1 12 o 46394.90 46023.40 615.07
    0 1 12 o 21767.40 21531.90 306.58
    1 1 12 o 26415.90 26315.20 430.41
    2 1 12 o 16704.80 16400.30 293.14
    3 1 12 o 1612.18 1549.53 78.35
    4 1 12 o 15412.00 15491.70 312.36
    5 1 12 o 10802.90 11111.40 242.50
    6 1 12 < 66.39 117.88 63.07
    7 1 12 o 5762.78 5729.36 196.59
    8 1 12 o 19095.00 19247.60 521.74
    -15 2 12 o 3352.10 3204.24 115.54
    -14 2 12 o 406.33 419.95 64.40
    -13 2 12 o 236.36 89.02 48.47
    -12 2 12 o 13510.20 13909.10 321.62
    -11 2 12 o 8989.62 9015.67 247.13
    -10 2 12 o 11226.80 11707.90 222.60
    -9 2 12 o 31938.60 32265.70 547.03
    -8 2 12 o 33282.70 33536.60 567.10
    -7 2 12 o 14871.20 15337.90 281.84
    -6 2 12 o 3004.97 2918.15 87.66
    -5 2 12 o 478.04 331.20 47.80
    -4 2 12 o 2815.76 3056.80 88.99
    -3 2 12 < 104.90 45.60 35.19
    -2 2 12 o 16628.40 16862.10 279.23
    -1 2 12 o 219.76 99.67 34.52
    0 2 12 o 7754.43 7362.67 143.49
    1 2 12 o 146.06 66.50 42.49
    2 2 12 o 1685.23 1544.52 82.34
    3 2 12 o 687.86 627.92 63.74
    4 2 12 o 43712.60 42936.00 854.86
    5 2 12 o 7893.20 7668.80 193.96
    6 2 12 o 1254.90 1097.36 112.21
    7 2 12 o 14504.00 14191.50 395.36
    8 2 12 o 7066.24 6973.29 253.72
    -15 3 12 o 10428.80 11144.70 217.90
    -14 3 12 o 188.55 28.97 51.12
    -13 3 12 o 21212.00 21964.50 376.95
    -12 3 12 o 1292.76 1164.03 92.29
    -11 3 12 o 10458.50 10147.00 276.38
    -10 3 12 o 24623.00 23853.20 390.37
    -9 3 12 o 1456.78 1240.07 55.77
    -8 3 12 o 8188.52 8074.62 140.17
    -7 3 12 o 3263.42 3496.81 77.70
    -6 3 12 o 29093.10 29077.70 494.45
    -5 3 12 o 16308.20 16635.60 324.44
    -4 3 12 o 845.23 796.92 43.16
    -3 3 12 o 6678.67 6493.45 131.53
    -2 3 12 o 174.61 38.04 37.84
    -1 3 12 o 3208.26 3270.03 92.97
    0 3 12 o 8594.36 8799.59 152.14
    1 3 12 o 10423.80 10496.10 198.00
    2 3 12 o 38491.80 38015.50 666.38
    3 3 12 o 10204.90 10077.80 222.57
    4 3 12 o 7139.93 7337.05 180.01
    5 3 12 o 1847.24 1724.82 96.94
    6 3 12 o 19289.50 19527.50 487.89
    7 3 12 < 90.96 50.50 78.34
    8 3 12 < 71.04 138.36 84.98
    -15 4 12 o 442.18 343.35 57.76
    -14 4 12 o 18474.20 19721.50 376.21
    -13 4 12 o 697.14 511.90 61.08
    -12 4 12 o 3622.52 3542.44 109.57
    -11 4 12 o 3906.18 3777.63 119.54
    -10 4 12 o 3244.62 3056.16 93.63
    -9 4 12 o 1097.56 1107.58 50.46
    -8 4 12 o 13026.50 13267.70 208.01
    -7 4 12 o 13899.30 13652.70 235.28
    -6 4 12 o 5059.10 4933.44 118.22
    -5 4 12 o 54101.30 55872.10 899.67
    -4 4 12 o 24002.60 24029.00 418.42
    -3 4 12 o 43675.00 42890.40 670.23
    -2 4 12 o 11239.00 11133.40 200.68
    -1 4 12 o 212.46 119.59 40.50
    0 4 12 o 4013.95 3875.92 87.66
    1 4 12 o 30962.70 30995.30 612.86
    2 4 12 o 20956.90 20815.20 387.64
    3 4 12 o 37528.20 38108.70 665.63
    4 4 12 o 4828.91 4861.86 145.45
    5 4 12 o 10496.70 10370.20 239.83
    6 4 12 o 679.22 687.57 90.96
    7 4 12 < 13.28 6.40 77.02
    -15 5 12 o 1730.36 1773.25 81.67
    -14 5 12 o 1123.42 944.49 83.00
    -13 5 12 o 2855.34 2729.67 106.25
    -12 5 12 o 17434.90 16113.10 353.56
    -11 5 12 o 1552.42 1574.67 77.69
    -10 5 12 o 2453.60 2362.49 88.32
    -9 5 12 o 1853.25 1777.97 67.73
    -8 5 12 o 8570.64 8487.16 163.43
    -7 5 12 o 189.88 101.20 35.19
    -6 5 12 o 8495.35 8660.78 174.73
    -5 5 12 o 2356.03 2281.38 85.66
    -4 5 12 o 100381.00 100998.00 1645.75
    -3 5 12 o 763.55 565.64 48.47
    -2 5 12 o 23732.30 23585.50 383.13
    -1 5 12 o 1807.44 1659.86 76.36
    0 5 12 o 45933.40 46712.50 782.84
    1 5 12 o 7622.10 7650.88 154.12
    2 5 12 o 12954.10 12760.60 261.15
    3 5 12 o 885.72 808.18 83.00
    4 5 12 o 18357.50 18717.80 356.29
    5 5 12 o 358.53 324.49 69.05
    6 5 12 o 15334.00 15432.10 417.32
    7 5 12 < 53.11 6.66 75.69
    -15 6 12 o 305.41 267.89 67.72
    -14 6 12 o 29483.20 28986.10 523.37
    -13 6 12 < 131.46 6.54 52.45
    -12 6 12 o 12903.80 13090.80 255.15
    -11 6 12 o 5103.11 4615.15 145.44
    -10 6 12 o 422.26 83.80 51.79
    -9 6 12 o 13505.10 13595.50 218.64
    -8 6 12 o 13613.20 13526.30 217.98
    -7 6 12 o 2171.38 2129.61 76.36
    -6 6 12 o 9455.29 9627.95 192.68
    -5 6 12 o 20804.80 21779.70 371.76
    -4 6 12 o 32158.70 33036.00 507.22
    -3 6 12 o 4741.50 4674.95 118.22
    -2 6 12 o 419.61 366.13 43.82
    -1 6 12 < 66.39 12.10 43.82
    0 6 12 o 13934.50 14215.70 274.49
    1 6 12 o 12252.30 12435.90 218.62
    2 6 12 o 34808.30 35101.00 688.82
    3 6 12 o 12671.50 12516.40 260.47
    4 6 12 o 2846.09 2785.68 123.51
    5 6 12 < 99.59 137.09 63.74
    6 6 12 o 544.44 534.23 88.30
    7 6 12 o 4727.75 4727.21 205.87
    -14 7 12 o 377.11 118.67 67.72
    -13 7 12 o 6658.36 6420.04 166.71
    -12 7 12 o 390.40 335.63 57.10
    -11 7 12 o 11298.60 11042.80 232.54
    -10 7 12 o 50120.40 49592.50 949.19
    -9 7 12 o 1042.43 948.49 57.10
    -8 7 12 o 23630.30 24083.60 353.81
    -7 7 12 o 9457.03 9688.37 174.07
    -6 7 12 o 3460.61 3434.24 106.25
    -5 7 12 o 1320.01 1211.28 76.36
    -4 7 12 o 2990.32 2907.85 92.97
    -3 7 12 o 430.24 405.90 43.16
    -2 7 12 o 914.96 955.94 61.75
    -1 7 12 o 1747.66 1617.06 83.00
    0 7 12 o 7673.46 8012.92 178.04
    1 7 12 o 846.55 749.18 77.02
    2 7 12 o 13941.10 14119.60 285.10
    3 7 12 o 4743.96 4991.72 139.47
    4 7 12 o 448.16 341.19 70.38
    5 7 12 o 7623.37 7637.27 215.21
    6 7 12 o 33142.30 32484.40 772.27
    7 7 12 < 190.55 141.26 111.54
    -14 8 12 o 3395.30 3394.30 128.16
    -13 8 12 o 483.35 499.80 63.07
    -12 8 12 o 1598.87 1420.42 82.33
    -11 8 12 o 12159.30 12490.10 247.17
    -10 8 12 o 188.55 21.29 53.11
    -9 8 12 o 9133.33 9239.37 163.43
    -8 8 12 o 39936.00 39350.00 575.20
    -7 8 12 o 14530.20 14829.80 266.52
    -6 8 12 o 1017.21 1047.16 65.73
    -5 8 12 o 3993.38 4002.04 120.87
    -4 8 12 o 23948.30 24337.40 392.43
    -3 8 12 o 1029.82 908.83 53.78
    -2 8 12 o 294.79 239.67 49.13
    -1 8 12 o 608.18 480.67 57.76
    0 8 12 o 38315.30 38246.20 665.06
    1 8 12 o 823.31 739.07 79.01
    2 8 12 o 16302.80 16629.50 312.39
    3 8 12 o 1783.51 1804.53 95.62
    4 8 12 o 22681.20 22991.10 483.36
    5 8 12 o 5574.81 5501.01 181.31
    6 8 12 o 3194.00 2808.49 173.31
    7 8 12 o 8683.13 8891.31 293.60
    -14 9 12 o 803.38 674.68 100.26
    -13 9 12 < 114.20 98.07 58.43
    -12 9 12 o 8319.84 8433.04 193.96
    -11 9 12 o 8862.22 8783.68 199.29
    -10 9 12 o 339.94 270.54 55.11
    -9 9 12 o 13761.00 13663.50 248.53
    -8 9 12 o 892.36 740.85 54.44
    -7 9 12 o 11620.10 11554.40 208.64
    -6 9 12 o 8699.64 8881.32 188.01
    -5 9 12 o 505.93 418.98 53.12
    -4 9 12 o 13681.60 13974.10 247.23
    -3 9 12 o 27927.00 28195.70 417.80
    -2 9 12 o 2466.22 2245.96 102.26
    -1 9 12 o 74491.50 74638.60 1245.45
    0 9 12 o 12710.70 12678.10 260.49
    1 9 12 o 14311.60 14529.90 376.82
    2 9 12 < 160.67 115.37 62.41
    3 9 12 o 807.38 847.34 66.40
    4 9 12 < 177.93 285.01 62.41
    5 9 12 o 3471.05 3497.07 150.74
    6 9 12 o 4189.71 4235.48 187.94
    -14 10 12 o 7831.62 7545.69 188.63
    -13 10 12 o 848.53 798.29 74.36
    -12 10 12 o 213.79 152.27 65.07
    -11 10 12 o 2026.57 2193.17 100.93
    -10 10 12 o 11618.10 11958.50 241.19
    -9 10 12 o 907.64 932.20 65.73
    -8 10 12 o 2090.32 2023.16 94.95
    -7 10 12 o 14791.70 15200.80 328.98
    -6 10 12 o 9325.66 9417.82 200.64
    -5 10 12 o 12621.90 12658.50 252.52
    -4 10 12 o 157.35 177.90 46.48
    -3 10 12 o 904.97 684.81 54.44
    -2 10 12 o 73889.70 75191.10 1131.98
    -1 10 12 o 2644.22 2543.53 109.57
    0 10 12 o 12835.60 12931.90 289.06
    1 10 12 o 1106.19 1236.70 75.03
    2 10 12 o 315.37 285.23 67.72
    3 10 12 o 12071.00 11781.90 296.99
    4 10 12 o 680.55 651.79 77.02
    5 10 12 o 2893.24 3089.08 164.02
    6 10 12 o 11674.60 11379.20 418.54
    -13 11 12 o 5480.47 5698.05 185.96
    -12 11 12 o 12465.40 12227.20 262.44
    -11 11 12 o 11061.30 10542.10 237.84
    -10 11 12 o 844.56 852.02 81.00
    -9 11 12 o 1410.97 1418.92 73.04
    -8 11 12 o 4288.18 4338.56 159.39
    -7 11 12 o 16724.80 17153.40 368.24
    -6 11 12 o 34606.70 35146.60 684.81
    -5 11 12 o 236.36 156.07 51.79
    -4 11 12 o 336.62 312.18 51.79
    -3 11 12 o 301.43 254.90 46.48
    -2 11 12 o 276.86 13.47 61.75
    -1 11 12 < 79.67 25.64 59.09
    0 11 12 o 5836.14 5755.74 159.40
    1 11 12 o 2026.54 1859.71 112.22
    2 11 12 o 7464.23 7907.96 213.89
    3 11 12 o 3554.76 3553.21 181.29
    4 11 12 o 7128.27 7196.42 203.91
    5 11 12 o 14149.50 13792.20 380.73
    6 11 12 < -26.56 27.53 77.02
    -13 12 12 o 342.59 219.35 67.06
    -12 12 12 o 22317.50 21593.00 425.44
    -11 12 12 o 1524.50 1407.76 88.31
    -10 12 12 o 10518.00 10586.30 229.87
    -9 12 12 o 8316.07 8489.00 264.38
    -8 12 12 o 13581.50 14078.20 316.31
    -7 12 12 o 1041.10 999.06 88.31
    -6 12 12 o 3890.96 3957.01 185.28
    -5 12 12 o 6640.41 7071.83 206.58
    -4 12 12 < 33.20 11.77 46.47
    -3 12 12 o 174.62 183.02 49.13
    -2 12 12 o 16414.70 16800.70 274.51
    -1 12 12 o 848.55 982.27 69.05
    0 12 12 < 9.96 1.70 59.09
    1 12 12 o 1005.25 991.63 77.02
    2 12 12 < 92.95 37.48 79.01
    3 12 12 o 6536.93 6584.39 239.77
    4 12 12 o 28685.90 28119.60 688.95
    5 12 12 < 71.04 100.55 82.33
    -12 13 12 o 1201.79 1255.38 88.97
    -11 13 12 < 195.86 138.52 75.69
    -10 13 12 o 4985.42 4508.58 168.02
    -9 13 12 < 207.81 210.66 81.66
    -8 13 12 o 1659.98 1657.31 104.25
    -7 13 12 < 136.10 87.38 65.73
    -6 13 12 o 49099.40 50063.70 949.82
    -5 13 12 o 10577.20 10912.80 228.55
    -4 13 12 o 8785.46 8762.51 170.73
    -3 13 12 < 88.30 6.75 44.48
    -2 13 12 o 1420.27 1485.72 71.05
    -1 13 12 o 1559.05 1564.05 88.31
    0 13 12 o 1115.47 1091.01 76.36
    1 13 12 o 3126.36 3117.16 140.12
    2 13 12 o 36360.20 36628.60 843.05
    3 13 12 o 1593.56 1517.32 166.00
    4 13 12 o 17053.10 16563.50 454.56
    5 13 12 o 537.80 572.94 126.81
    -12 14 12 o 1447.46 1301.34 108.89
    -11 14 12 o 2636.21 2847.41 132.14
    -10 14 12 o 6739.54 6849.52 195.94
    -9 14 12 o 2627.59 2820.28 200.54
    -8 14 12 o 1770.87 1699.95 130.81
    -7 14 12 o 5866.02 6126.84 227.15
    -6 14 12 o 3403.33 3337.95 162.03
    -5 14 12 o 22052.50 22929.90 416.22
    -4 14 12 o 189.88 103.37 61.75
    -3 14 12 o 33340.00 33973.30 505.01
    -2 14 12 o 24248.40 24583.80 390.33
    -1 14 12 o 542.44 422.15 58.43
    0 14 12 o 3174.20 3231.09 142.77
    1 14 12 o 18043.20 17972.80 406.76
    2 14 12 < 134.78 203.74 86.31
    3 14 12 o 9214.72 8924.07 296.26
    4 14 12 o 4050.27 4305.97 517.99
    -11 15 12 o 810.03 946.84 88.97
    -10 15 12 o 1160.62 1123.26 92.29
    -9 15 12 o 4185.67 3877.23 197.90
    -8 15 12 < 161.34 80.47 84.32
    -7 15 12 o 1489.31 1426.38 128.15
    -6 15 12 < 101.58 4.75 60.42
    -5 15 12 o 8128.54 8130.35 185.99
    -4 15 12 o 21021.70 21720.00 364.99
    -3 15 12 o 6499.12 6465.17 150.11
    -2 15 12 o 3628.46 3458.61 124.85
    -1 15 12 o 3208.74 3324.92 137.46
    0 15 12 o 12940.00 12975.90 361.46
    1 15 12 o 16568.50 16493.30 437.95
    2 15 12 o 1460.76 1411.36 126.82
    3 15 12 o 1748.29 1714.62 138.11
    4 15 12 o 1045.75 1155.12 148.07
    -11 16 12 o 5126.43 5612.57 351.99
    -10 16 12 o 258.93 234.02 73.03
    -9 16 12 o 30512.50 31489.50 905.90
    -8 16 12 o 2656.15 2910.10 225.77
    -7 16 12 o 1254.91 1282.72 118.19
    -6 16 12 o 2701.31 2873.35 134.80
    -5 16 12 o 950.79 876.01 71.04
    -4 16 12 o 7024.00 7037.46 176.68
    -3 16 12 o 879.75 961.90 67.72
    -2 16 12 o 1434.21 1553.09 94.29
    -1 16 12 o 1054.39 1155.94 90.96
    0 16 12 o 1035.79 1060.87 90.96
    1 16 12 < 243.66 246.49 90.30
    2 16 12 o 5378.86 5639.00 292.22
    3 16 12 o 3835.65 3824.37 202.54
    -10 17 12 o 21025.70 20926.80 593.57
    -9 17 12 o 3300.27 3018.20 298.82
    -8 17 12 o 11040.50 11779.20 544.78
    -7 17 12 o 8982.13 8719.89 326.82
    -6 17 12 < 221.09 262.19 80.34
    -5 17 12 o 2175.97 2264.62 139.44
    -4 17 12 o 1731.71 1868.54 106.90
    -3 17 12 o 4297.98 4173.88 159.38
    -2 17 12 < 49.79 70.59 67.72
    -1 17 12 o 3534.16 3622.59 156.72
    0 17 12 o 1490.64 1511.17 106.24
    1 17 12 o 10417.30 10641.40 280.35
    2 17 12 o 4712.43 4601.73 222.47
    -9 18 12 < 245.66 308.91 146.07
    -8 18 12 o 16911.10 17035.70 750.95
    -7 18 12 o 708.44 737.90 67.72
    -6 18 12 o 813.34 750.61 94.95
    -5 18 12 < 189.22 155.16 81.66
    -4 18 12 o 11961.10 12257.90 386.68
    -3 18 12 o 10005.00 9759.86 257.08
    -2 18 12 o 8722.91 8464.85 238.46
    -1 18 12 o 1114.13 1063.44 95.61
    0 18 12 o 27080.60 27221.90 655.64
    1 18 12 o 3975.82 4039.38 172.66
    -7 19 12 o 1610.15 1457.66 96.28
    -6 19 12 o 1664.63 1763.74 98.27
    -5 19 12 o 3797.77 3640.89 195.90
    -4 19 12 o 16043.20 15454.30 492.40
    -3 19 12 o 8820.36 8209.83 346.73
    -2 19 12 o 1573.64 1529.39 134.12
    -1 19 12 o 27649.80 26997.00 650.30
    0 19 12 o 6171.30 6130.96 208.54
    -5 20 12 o 7365.17 7098.17 218.52
    -4 20 12 o 3081.10 2854.72 188.59
    -3 20 12 < 268.89 299.42 95.61
    -2 20 12 o 6277.57 6177.80 204.56
    -15 0 13 o 2778.92 2554.98 169.99
    -13 0 13 o 1952.21 2348.34 166.00
    -11 0 13 o 22228.40 20196.80 897.46
    -9 0 13 < -3.32 17.49 68.38
    -7 0 13 o 909.62 565.93 119.51
    -5 0 13 o 6316.27 6221.58 312.19
    -3 0 13 o 137057.00 139225.00 2487.26
    -1 0 13 o 23805.30 24370.00 467.58
    1 0 13 o 9142.75 9174.93 258.43
    3 0 13 o 3388.75 3417.23 173.32
    5 0 13 o 24711.90 24902.30 734.06
    7 0 13 o 18746.90 18812.30 599.49
    -15 1 13 o 514.56 490.42 64.40
    -14 1 13 < 132.79 81.28 67.06
    -13 1 13 o 27891.90 28015.00 771.43
    -12 1 13 o 725.70 616.52 94.28
    -11 1 13 o 3713.60 3920.48 141.45
    -10 1 13 o 9318.57 9165.13 190.00
    -9 1 13 o 3208.70 2751.92 116.87
    -8 1 13 o 3301.77 3078.81 114.88
    -7 1 13 o 30508.30 31501.60 833.16
    -6 1 13 o 4389.26 4156.09 211.86
    -5 1 13 o 5382.69 5438.91 201.92
    -4 1 13 o 29224.60 29670.90 455.16
    -3 1 13 o 9800.08 9611.14 179.39
    -2 1 13 o 25224.40 25509.70 343.24
    -1 1 13 o 9863.11 9828.01 155.47
    0 1 13 o 3633.91 3506.49 85.67
    1 1 13 o 20122.20 19509.50 339.72
    2 1 13 o 10978.00 10884.90 211.95
    3 1 13 o 14905.10 15288.90 320.99
    4 1 13 o 17310.10 17047.40 312.37
    5 1 13 o 337.28 306.27 71.71
    6 1 13 o 4188.40 4247.41 166.69
    7 1 13 o 6682.84 6539.18 228.47
    -15 2 13 o 1434.19 1442.67 77.69
    -14 2 13 o 2390.47 2449.03 138.12
    -13 2 13 o 6521.04 5059.19 261.00
    -12 2 13 o 14345.70 14651.90 354.19
    -11 2 13 o 1936.90 1841.11 117.53
    -10 2 13 o 17610.00 17641.90 327.03
    -9 2 13 o 34610.40 33749.00 589.61
    -8 2 13 o 3236.64 2902.93 98.95
    -7 2 13 o 5269.39 4659.49 197.25
    -6 2 13 o 1357.83 1046.25 100.93
    -5 2 13 o 2271.01 2247.59 79.68
    -4 2 13 o 2803.70 2854.66 75.70
    -3 2 13 o 2654.89 2562.60 79.02
    -2 2 13 o 401.68 329.15 41.83
    -1 2 13 o 1664.00 1641.55 59.76
    0 2 13 o 1058.37 971.69 55.11
    1 2 13 o 1022.51 966.68 59.09
    2 2 13 o 1808.08 1767.02 86.32
    3 2 13 o 28990.00 29297.20 488.23
    4 2 13 o 9231.81 9246.32 195.30
    5 2 13 < 58.43 37.33 62.41
    6 2 13 o 9438.91 9628.55 255.09
    7 2 13 o 14718.60 14696.00 398.02
    -15 3 13 o 1191.83 1277.61 120.18
    -14 3 13 o 13900.60 13459.40 354.14
    -13 3 13 o 741.63 621.39 82.99
    -12 3 13 o 1400.98 1190.17 94.95
    -11 3 13 o 11143.70 10910.20 345.48
    -10 3 13 o 2229.78 2138.75 92.96
    -9 3 13 o 3269.90 3276.21 103.60
    -8 3 13 o 9354.79 9143.29 190.67
    -7 3 13 o 35138.00 35834.50 589.11
    -6 3 13 o 18592.70 19331.80 363.02
    -5 3 13 o 818.00 756.49 53.78
    -4 3 13 o 3457.31 3478.07 85.67
    -3 3 13 o 1384.42 1299.60 61.09
    -2 3 13 o 480.03 373.70 45.81
    -1 3 13 o 2015.30 1938.67 79.68
    0 3 13 o 4879.51 4767.99 99.62
    1 3 13 o 29118.30 29260.70 433.08
    2 3 13 o 2126.84 2027.77 93.63
    3 3 13 o 4814.29 4882.07 146.11
    4 3 13 < 167.31 44.64 57.10
    5 3 13 o 20882.40 21058.50 529.80
    6 3 13 o 2822.13 2751.10 163.35
    7 3 13 < 66.39 174.62 84.98
    -14 4 13 o 323.33 131.69 84.98
    -13 4 13 o 1037.78 983.77 92.29
    -12 4 13 o 303.42 242.57 73.03
    -11 4 13 o 7186.27 7187.90 154.10
    -10 4 13 o 6167.68 6111.36 118.89
    -9 4 13 o 4502.68 4148.85 96.96
    -8 4 13 o 17922.20 18121.10 271.23
    -7 4 13 o 6160.60 6065.68 136.83
    -6 4 13 o 25881.30 25588.40 497.55
    -5 4 13 o 15503.30 15467.20 283.16
    -4 4 13 o 9206.40 9260.79 166.76
    -3 4 13 o 5736.06 5605.96 121.55
    -2 4 13 o 11329.30 11204.20 205.32
    -1 4 13 o 1168.59 969.80 61.75
    0 4 13 o 47112.50 47704.90 674.14
    1 4 13 o 14031.60 14176.20 231.93
    2 4 13 o 26551.80 26826.60 506.14
    3 4 13 o 9374.39 9692.23 211.26
    4 4 13 o 5018.74 4769.81 166.69
    5 4 13 < 71.04 20.40 73.70
    6 4 13 o 2191.24 2318.31 156.04
    -14 5 13 o 1854.56 2095.17 128.15
    -13 5 13 o 9046.56 8645.54 261.05
    -12 5 13 o 313.38 233.55 58.43
    -11 5 13 o 4408.97 4234.55 136.14
    -10 5 13 < 96.93 13.70 38.51
    -9 5 13 o 20567.50 20528.30 309.82
    -8 5 13 < 98.92 2.95 35.19
    -7 5 13 o 2827.55 2780.17 92.97
    -6 5 13 o 6190.00 6395.27 140.82
    -5 5 13 o 42035.70 42223.80 708.61
    -4 5 13 o 2632.31 2627.97 91.64
    -3 5 13 o 3103.25 3194.81 88.99
    -2 5 13 o 653.99 599.04 53.12
    -1 5 13 o 81202.80 81671.60 1229.38
    0 5 13 o 5414.32 5312.39 131.51
    1 5 13 o 17906.10 18814.40 300.47
    2 5 13 o 207.15 163.23 59.09
    3 5 13 o 8462.14 8290.37 198.62
    4 5 13 o 1729.70 1679.91 102.25
    5 5 13 o 4692.58 4704.68 191.93
    6 5 13 o 881.08 964.61 102.25
    -14 6 13 o 517.88 664.94 86.31
    -13 6 13 o 7790.75 7906.69 174.69
    -12 6 13 o 3803.13 3649.99 118.21
    -11 6 13 o 3190.13 3212.01 108.90
    -10 6 13 o 3260.57 3307.69 90.31
    -9 6 13 o 1410.30 1333.71 71.71
    -8 6 13 o 3354.25 3316.30 88.32
    -7 6 13 o 13814.00 14055.00 261.18
    -6 6 13 o 9289.87 9329.85 190.67
    -5 6 13 o 32543.40 32966.90 513.77
    -4 6 13 o 2568.55 2607.29 99.61
    -3 6 13 o 322.01 270.00 41.16
    -2 6 13 o 2555.27 2670.84 98.94
    -1 6 13 o 4432.38 4307.16 115.56
    0 6 13 o 10150.80 10579.00 217.93
    1 6 13 o 15916.70 16122.20 404.76
    2 6 13 o 9523.22 9561.74 209.93
    3 6 13 o 6572.22 6562.37 170.03
    4 6 13 o 471.40 407.83 71.04
    5 6 13 o 1396.35 1418.27 111.55
    6 6 13 o 10027.20 9294.50 320.18
    -14 7 13 o 1873.79 1809.78 102.92
    -13 7 13 o 551.08 578.33 71.04
    -12 7 13 o 4465.29 3992.89 149.42
    -11 7 13 o 33439.70 32339.20 582.09
    -10 7 13 o 4060.29 4097.19 113.56
    -9 7 13 o 14795.90 14709.30 237.91
    -8 7 13 o 15629.70 16038.70 263.86
    -7 7 13 o 6692.08 6561.53 157.42
    -6 7 13 < 146.07 95.86 51.12
    -5 7 13 o 353.21 175.41 55.77
    -4 7 13 < 62.41 46.19 41.83
    -3 7 13 < -6.64 3.02 37.18
    -2 7 13 o 1942.91 1924.39 86.99
    -1 7 13 o 11455.30 11725.50 236.55
    0 7 13 o 2051.82 2094.06 99.60
    1 7 13 o 4280.22 4352.61 136.81
    2 7 13 o 2531.30 2605.65 91.64
    3 7 13 o 828.62 836.30 81.67
    4 7 13 o 4444.14 4349.45 158.05
    5 7 13 o 35998.00 36000.70 828.96
    6 7 13 o 2131.43 1950.59 175.29
    -14 8 13 o 3517.52 3603.95 135.47
    -13 8 13 < 104.90 0.99 55.77
    -12 8 13 o 14955.60 15125.20 291.06
    -11 8 13 o 220.42 94.27 52.45
    -10 8 13 o 7903.90 7787.99 168.05
    -9 8 13 o 22724.00 22582.80 343.75
    -8 8 13 o 5922.56 5946.10 130.18
    -7 8 13 o 165.98 105.19 47.14
    -6 8 13 o 365.17 337.73 50.46
    -5 8 13 o 30966.10 31402.20 539.62
    -4 8 13 o 3420.68 3323.62 104.26
    -3 8 13 o 1580.31 1492.11 67.73
    -2 8 13 o 954.78 869.71 65.73
    -1 8 13 o 15853.00 15848.60 307.06
    0 8 13 o 252.29 208.67 65.07
    1 8 13 o 6156.42 6282.45 162.06
    2 8 13 o 3950.60 3658.84 151.41
    3 8 13 o 30640.10 31507.10 709.76
    4 8 13 o 4382.42 4558.31 159.38
    5 8 13 o 5669.05 5508.58 215.18
    6 8 13 o 5189.46 5357.24 259.01
    -13 9 13 o 6757.99 6669.89 171.36
    -12 9 13 o 9050.61 8811.35 202.60
    -11 9 13 o 742.29 544.68 65.07
    -10 9 13 o 6586.76 6439.49 152.10
    -9 9 13 o 1301.40 1265.60 61.09
    -8 9 13 o 157.35 93.52 42.49
    -7 9 13 o 4387.88 4526.16 126.18
    -6 9 13 o 2078.38 2079.62 95.62
    -5 9 13 o 5901.35 5889.99 149.44
    -4 9 13 o 40337.90 41593.70 636.52
    -3 9 13 o 1691.19 1490.60 77.02
    -2 9 13 o 70535.10 70247.20 1180.72
    -1 9 13 o 9696.87 9643.51 245.15
    0 9 13 o 1068.99 972.38 71.71
    1 9 13 o 390.40 415.01 59.09
    2 9 13 o 3617.17 3426.74 159.38
    3 9 13 < 247.65 178.51 86.98
    4 9 13 o 13139.80 13126.00 306.30
    5 9 13 o 4406.93 4493.90 193.91
    -13 10 13 o 325.33 186.85 82.33
    -12 10 13 o 7176.70 7258.51 180.00
    -11 10 13 o 15647.30 15735.90 305.69
    -10 10 13 o 2053.10 1983.66 100.26
    -9 10 13 < 51.12 5.04 43.16
    -8 10 13 o 10483.70 10470.90 195.32
    -7 10 13 o 229.06 127.09 55.77
    -6 10 13 o 4211.15 4286.18 126.85
    -5 10 13 < 136.77 73.12 50.46
    -4 10 13 o 659.30 562.46 58.43
    -3 10 13 o 71340.10 72051.70 1013.35
    -2 10 13 o 265.57 82.96 70.38
    -1 10 13 o 7335.13 7121.98 179.34
    0 10 13 o 3022.77 3005.67 118.86
    1 10 13 o 6779.59 6868.46 174.02
    2 10 13 o 14932.30 14634.70 399.37
    3 10 13 o 1495.95 1462.22 120.85
    4 10 13 o 3320.29 3467.20 188.59
    5 10 13 o 7181.03 11598.90 318.89
    -13 11 13 o 16319.20 16074.10 322.29
    -12 11 13 o 3510.80 3162.45 130.15
    -11 11 13 o 2693.32 2771.31 119.53
    -10 11 13 o 5247.93 5091.26 168.02
    -9 11 13 o 3486.97 3269.62 124.84
    -8 11 13 o 20451.80 20991.30 433.45
    -7 11 13 o 15243.40 16111.70 295.75
    -6 11 13 o 297.45 329.68 53.78
    -5 11 13 o 3520.30 3596.66 122.19
    -4 11 13 o 333.30 248.33 59.75
    -3 11 13 o 2771.69 2552.22 95.62
    -2 11 13 < 65.06 26.28 50.46
    -1 11 13 o 2285.55 2165.46 108.90
    0 11 13 o 1608.18 1483.32 87.65
    1 11 13 o 11476.40 12007.40 278.39
    2 11 13 o 3866.28 3928.04 185.28
    3 11 13 o 9259.53 9423.32 292.29
    4 11 13 o 12868.00 12450.40 465.74
    5 11 13 < -35.19 7.50 71.04
    -12 12 13 o 577.63 591.07 75.03
    -11 12 13 o 2354.58 2191.38 110.22
    -10 12 13 o 4068.89 4249.98 146.76
    -9 12 13 o 24100.00 24483.10 579.79
    -8 12 13 o 2463.52 2344.11 128.16
    -7 12 13 o 8721.35 8583.27 232.50
    -6 12 13 o 6702.63 6966.04 168.05
    -5 12 13 < 39.84 21.48 52.45
    -4 12 13 < 154.70 178.71 52.45
    -3 12 13 o 11116.10 11174.70 201.31
    -2 12 13 o 290.80 245.88 50.46
    -1 12 13 < 120.83 90.15 53.78
    0 12 13 o 627.43 599.83 76.35
    1 12 13 o 275.53 220.29 69.71
    2 12 13 o 6479.64 6263.18 236.44
    3 12 13 o 14628.80 14838.50 402.02
    4 12 13 o 444.84 489.89 146.07
    -12 13 13 o 374.46 423.06 65.73
    -11 13 13 o 375.13 402.49 69.05
    -10 13 13 o 537.80 590.28 100.92
    -9 13 13 o 4050.30 4250.83 241.07
    -8 13 13 o 750.26 628.34 98.26
    -7 13 13 o 33397.50 34292.30 775.09
    -6 13 13 o 8140.76 8642.18 192.64
    -5 13 13 o 3168.87 3131.94 146.76
    -4 13 13 < 71.04 19.52 51.79
    -3 13 13 o 1938.19 1572.80 88.97
    -2 13 13 o 2307.46 2227.40 94.29
    -1 13 13 o 1794.13 1859.09 104.91
    0 13 13 o 4221.63 4155.66 159.38
    1 13 13 o 44088.40 44202.10 1001.15
    2 13 13 o 904.98 903.55 106.90
    3 13 13 o 11624.70 11216.60 344.80
    4 13 13 < 122.83 99.69 113.53
    -11 14 13 o 5415.39 5771.56 174.67
    -10 14 13 o 6541.68 7197.71 239.11
    -9 14 13 o 2598.34 2635.20 165.34
    -8 14 13 o 8202.77 8169.06 305.55
    -7 14 13 < 154.70 4.00 82.99
    -6 14 13 o 11868.20 11811.70 280.38
    -5 14 13 < 165.98 130.37 65.73
    -4 14 13 o 15686.50 15872.30 301.71
    -3 14 13 o 20464.20 20846.10 355.65
    -2 14 13 o 9536.94 9749.54 209.92
    -1 14 13 o 1822.00 1717.34 96.94
    0 14 13 o 38751.80 38054.40 887.66
    1 14 13 o 2403.78 2636.93 167.34
    2 14 13 o 8302.44 8538.22 289.61
    3 14 13 o 1170.58 1211.66 148.73
    -10 15 13 o 401.68 313.39 120.84
    -9 15 13 o 537.80 559.91 96.94
    -8 15 13 < -57.76 19.25 77.68
    -7 15 13 < 243.66 278.81 86.31
    -6 15 13 o 14187.50 14343.20 322.28
    -5 15 13 o 15494.60 15737.70 346.89
    -4 15 13 o 7733.17 8129.50 216.54
    -3 15 13 o 1244.95 1234.81 77.02
    -2 15 13 o 1030.48 1074.63 82.33
    -1 15 13 o 20235.20 20276.60 436.05
    0 15 13 o 8144.96 8281.64 271.01
    1 15 13 o 2255.63 2169.34 161.35
    2 15 13 < -3.32 30.89 107.56
    -10 16 13 o 22035.10 22952.30 924.03
    -9 16 13 o 976.04 1254.71 172.63
    -8 16 13 < 6.64 11.59 114.86
    -7 16 13 o 3011.46 3197.77 239.72
    -6 16 13 o 5061.92 5053.84 199.90
    -5 16 13 o 7478.51 7741.54 251.08
    -4 16 13 < 97.60 54.36 79.01
    -3 16 13 o 1610.20 1889.38 99.60
    -2 16 13 o 1110.15 1101.38 88.31
    -1 16 13 o 524.52 538.50 78.35
    0 16 13 < 3.32 45.49 65.73
    1 16 13 o 4481.93 4366.31 260.32
    -8 17 13 o 3154.26 3462.15 285.54
    -7 17 13 o 2881.96 3240.07 285.54
    -6 17 13 o 4853.95 4759.63 206.54
    -5 17 13 < 129.47 107.33 79.01
    -4 17 13 o 7109.60 7217.12 265.68
    -3 17 13 o 358.53 407.38 88.30
    -2 17 13 o 1175.23 1271.07 95.61
    -1 17 13 o 2576.43 2712.98 143.43
    0 17 13 o 4932.39 5132.04 201.23
    -7 18 13 < 351.89 478.77 146.07
    -6 18 13 < 215.78 157.78 79.01
    -5 18 13 o 20172.20 21215.00 583.62
    -4 18 13 o 6435.13 6514.03 258.36
    -3 18 13 o 10069.50 10192.90 308.90
    -2 18 13 o 1402.98 1333.81 149.39
    -1 18 13 o 13327.30 13840.00 344.84
    -14 0 14 o 1334.54 710.76 172.63
    -12 0 14 o 11551.80 10892.60 657.71
    -10 0 14 o 1185.20 1224.37 105.57
    -8 0 14 o 6289.09 5592.60 332.09
    -6 0 14 o 12977.50 13535.60 551.58
    -4 0 14 o 94203.00 95441.70 2445.71
    -2 0 14 o 3824.57 3848.07 113.56
    0 0 14 o 35718.50 36997.40 685.52
    2 0 14 o 9647.52 9943.98 277.69
    4 0 14 o 23152.10 22338.00 693.38
    -14 1 14 o 24086.70 24209.20 553.14
    -13 1 14 o 590.91 512.23 72.37
    -12 1 14 o 2350.62 2317.55 158.04
    -11 1 14 o 4238.24 4090.30 142.12
    -10 1 14 o 270.88 92.40 57.10
    -9 1 14 o 1244.96 1171.95 75.69
    -8 1 14 o 12572.20 11818.00 320.93
    -7 1 14 o 8788.58 9087.10 411.89
    -6 1 14 o 13508.80 13214.40 578.15
    -5 1 14 o 27220.70 27194.40 747.69
    -4 1 14 o 15617.20 14696.70 321.01
    -3 1 14 o 12346.50 12385.90 211.98
    -2 1 14 o 2915.21 2867.79 86.99
    -1 1 14 o 875.77 797.40 43.16
    0 1 14 o 11950.70 11735.20 186.04
    1 1 14 o 15484.20 16068.70 233.28
    2 1 14 o 12402.60 12662.00 253.16
    3 1 14 o 18568.70 18411.20 327.02
    4 1 14 o 2132.80 2139.00 134.79
    5 1 14 o 2719.18 2609.37 140.11
    -14 2 14 o 1092.18 431.04 117.52
    -13 2 14 o 12715.80 13071.30 393.34
    -12 2 14 < 150.71 72.58 63.74
    -11 2 14 o 6386.73 6179.03 189.96
    -10 2 14 o 34732.70 33555.60 592.82
    -9 2 14 < 183.91 14.38 62.41
    -8 2 14 o 8017.17 7886.94 221.20
    -7 2 14 o 6252.81 6085.37 227.82
    -6 2 14 o 12694.20 12682.30 382.76
    -5 2 14 o 3174.29 3255.79 94.96
    -4 2 14 o 904.98 748.55 47.14
    -3 2 14 o 2167.38 2156.56 83.00
    -2 2 14 o 1336.60 1231.00 63.74
    -1 2 14 o 776.17 781.38 42.49
    0 2 14 o 1642.73 1663.01 71.05
    1 2 14 o 1451.48 1464.00 61.75
    2 2 14 o 19214.90 19085.80 338.34
    3 2 14 o 5593.41 5443.10 154.08
    4 2 14 o 255.61 174.45 68.39
    5 2 14 o 3859.51 3566.38 157.38
    -14 3 14 o 258.93 141.83 73.03
    -13 3 14 < 77.68 132.69 65.07
    -12 3 14 o 5383.28 4714.18 181.30
    -11 3 14 o 11635.70 11739.80 261.77
    -10 3 14 o 612.16 529.63 69.05
    -9 3 14 o 12447.70 12039.80 240.53
    -8 3 14 o 38228.80 37239.70 837.96
    -7 3 14 o 13342.70 13578.00 399.39
    -6 3 14 o 250.97 146.48 40.50
    -5 3 14 o 281.51 300.35 39.84
    -4 3 14 o 4658.30 4684.48 106.93
    -3 3 14 o 519.20 388.75 44.48
    -2 3 14 o 246.98 164.82 41.16
    -1 3 14 < 114.19 18.83 45.81
    0 3 14 o 13394.30 13063.30 203.34
    1 3 14 o 130.13 83.65 35.85
    2 3 14 o 2115.54 2053.74 104.91
    3 3 14 o 2058.42 2036.69 106.90
    4 3 14 o 19257.80 18986.80 419.40
    5 3 14 o 5873.75 6016.12 191.94
    -14 4 14 o 471.40 410.45 79.01
    -13 4 14 < 35.19 24.06 64.40
    -12 4 14 o 10563.80 10782.30 283.01
    -11 4 14 o 6760.80 6570.71 205.24
    -10 4 14 o 1488.64 1238.57 78.35
    -9 4 14 o 12675.20 12436.80 259.14
    -8 4 14 o 6341.00 5950.92 124.87
    -7 4 14 o 9205.65 9041.30 200.63
    -6 4 14 o 11232.60 11634.40 276.41
    -5 4 14 o 176.60 38.01 40.50
    -4 4 14 o 6209.66 6078.85 125.54
    -3 4 14 o 34028.00 34209.10 532.40
    -2 4 14 o 346.57 189.80 49.79
    -1 4 14 o 52521.10 51216.80 809.43
    0 4 14 o 9955.47 10076.80 194.66
    1 4 14 o 9220.18 9498.23 156.12
    2 4 14 o 11126.60 11492.90 206.63
    3 4 14 o 193.87 158.50 55.77
    4 4 14 < 106.23 93.41 63.74
    5 4 14 o 6729.61 7161.62 237.12
    -14 5 14 o 4837.31 4768.83 235.09
    -13 5 14 < 13.28 10.23 72.37
    -12 5 14 o 4986.79 4695.15 178.65
    -11 5 14 o 1059.69 1087.60 60.42
    -10 5 14 o 19326.00 19170.70 292.48
    -9 5 14 o 244.99 166.41 39.84
    -8 5 14 o 1058.37 987.11 65.07
    -7 5 14 o 6282.75 6370.89 142.14
    -6 5 14 o 12818.50 12262.70 269.11
    -5 5 14 o 3722.27 3780.68 106.26
    -4 5 14 o 1925.64 1960.79 84.33
    -3 5 14 o 345.25 288.73 53.78
    -2 5 14 o 97427.90 96818.30 1465.48
    -1 5 14 o 285.49 147.10 46.48
    0 5 14 o 16119.20 16333.50 295.10
    1 5 14 < 104.90 137.40 45.81
    2 5 14 o 354.54 225.31 50.46
    3 5 14 o 4215.05 4457.43 151.41
    4 5 14 o 307.40 196.37 79.67
    5 5 14 o 1365.80 1373.25 115.53
    -13 6 14 o 2700.56 2436.02 150.07
    -12 6 14 o 12145.60 11874.20 329.54
    -11 6 14 o 990.63 893.24 61.75
    -10 6 14 o 333.96 226.89 41.83
    -9 6 14 o 5638.64 5349.47 116.89
    -8 6 14 o 10830.80 10706.00 213.93
    -7 6 14 o 12529.40 12570.50 241.21
    -6 6 14 o 27837.30 28599.20 484.27
    -5 6 14 < 102.25 18.36 41.83
    -4 6 14 o 1729.07 1782.54 82.34
    -3 6 14 o 3089.90 3123.78 93.63
    -2 6 14 o 210.46 16.32 43.82
    -1 6 14 o 6764.46 6862.83 153.44
    0 6 14 o 5758.97 5613.42 138.15
    1 6 14 o 7204.77 7054.91 176.02
    2 6 14 o 13434.80 14210.50 267.13
    3 6 14 o 3404.63 3418.01 138.79
    4 6 14 o 5208.09 5322.88 199.90
    5 6 14 o 11121.70 11124.70 322.87
    -13 7 14 < 132.79 41.93 59.75
    -12 7 14 o 23625.80 21930.80 422.13
    -11 7 14 o 5247.33 5322.27 137.48
    -10 7 14 o 5986.06 5741.21 125.53
    -9 7 14 o 10670.00 10959.80 207.29
    -8 7 14 o 17239.00 16992.40 320.36
    -7 7 14 o 199.18 96.00 65.73
    -6 7 14 o 2220.46 1964.26 94.95
    -5 7 14 o 339.94 316.36 49.80
    -4 7 14 o 173.95 112.17 47.14
    -3 7 14 o 148.06 100.08 42.49
    -2 7 14 o 12434.20 12409.60 227.25
    -1 7 14 o 1519.21 1539.07 75.03
    0 7 14 o 1545.77 1512.30 98.27
    1 7 14 o 1224.37 1183.67 75.69
    2 7 14 o 539.79 466.10 94.94
    3 7 14 o 1199.80 1222.21 107.56
    4 7 14 o 24736.60 24602.00 592.39
    5 7 14 o 3355.46 3484.27 186.60
    -13 8 14 o 13173.90 12989.00 295.66
    -12 8 14 o 1116.79 997.91 70.38
    -11 8 14 o 2026.55 2060.63 95.62
    -10 8 14 o 10922.50 10514.10 188.67
    -9 8 14 o 282.17 134.38 45.15
    -8 8 14 o 1355.84 1193.43 77.02
    -7 8 14 o 1557.73 1642.89 74.37
    -6 8 14 o 37674.10 38648.90 646.96
    -5 8 14 o 9157.79 9277.42 197.31
    -4 8 14 o 1637.42 1667.15 80.34
    -3 8 14 o 1788.15 1716.51 83.66
    -2 8 14 o 3473.07 3289.63 104.26
    -1 8 14 < 46.47 79.97 57.76
    0 8 14 o 217.77 162.50 53.11
    1 8 14 o 6139.68 6283.76 187.30
    2 8 14 o 40189.80 40368.40 1134.04
    3 8 14 o 2890.51 2668.46 168.00
    4 8 14 o 5508.36 5685.70 282.92
    -13 9 14 o 3618.40 3326.46 133.47
    -12 9 14 o 663.94 470.85 64.40
    -11 9 14 o 1310.68 1244.32 77.68
    -10 9 14 o 2752.42 2715.81 101.60
    -9 9 14 o 3273.84 3469.05 99.61
    -8 9 14 o 3287.77 3309.69 112.89
    -7 9 14 o 10711.10 10808.40 221.90
    -6 9 14 o 4119.37 3958.14 128.17
    -5 9 14 o 33415.40 33715.10 586.85
    -4 9 14 o 818.00 777.22 63.74
    -3 9 14 o 34471.70 34283.90 545.62
    -2 9 14 o 11625.90 11561.00 237.86
    -1 9 14 o 2123.51 2091.08 104.25
    0 9 14 o 289.48 298.99 57.10
    1 9 14 o 22022.10 22857.90 461.40
    2 9 14 o 1120.78 1090.58 96.94
    3 9 14 o 20269.20 20257.10 515.14
    4 9 14 o 3718.17 4078.15 245.04
    -12 10 14 o 10135.80 9914.30 221.21
    -11 10 14 o 1254.89 1050.95 77.68
    -10 10 14 o 420.27 318.06 63.07
    -9 10 14 o 3990.46 3877.62 110.24
    -8 10 14 o 665.28 701.66 62.41
    -7 10 14 o 772.84 682.52 63.74
    -6 10 14 o 1304.04 1123.69 75.69
    -5 10 14 o 8418.42 8429.70 191.31
    -4 10 14 o 45573.40 46468.50 717.15
    -3 10 14 o 4046.28 3853.89 104.26
    -2 10 14 o 2535.27 2526.15 109.57
    -1 10 14 o 2697.33 2796.30 114.88
    0 10 14 o 17401.80 17983.60 379.51
    1 10 14 o 12998.40 13031.50 304.31
    2 10 14 o 7110.90 7080.91 247.75
    3 10 14 o 679.22 622.40 98.93
    4 10 14 o 9146.02 8737.22 498.19
    -12 11 14 o 1598.89 1792.29 87.65
    -11 11 14 o 6331.47 6318.79 168.70
    -10 11 14 o 424.92 261.06 68.39
    -9 11 14 o 17307.80 17443.40 356.90
    -8 11 14 o 6760.82 6702.48 210.55
    -7 11 14 o 337.28 362.58 63.74
    -6 11 14 o 9899.34 10127.70 219.23
    -5 11 14 o 2148.74 2065.76 101.59
    -4 11 14 o 10837.70 10524.50 219.90
    -3 11 14 o 433.55 354.45 45.15
    -2 11 14 o 1420.92 1362.73 85.65
    -1 11 14 o 736.99 743.89 76.35
    0 11 14 o 8796.42 9016.77 232.50
    1 11 14 o 2966.94 3010.86 139.45
    2 11 14 o 8023.26 8062.04 267.02
    3 11 14 o 8112.75 7841.62 348.05
    -11 12 14 o 1676.58 1763.94 99.60
    -10 12 14 o 28116.70 28173.80 560.59
    -9 12 14 o 3109.71 3034.36 165.35
    -8 12 14 o 11736.40 11807.10 328.21
    -7 12 14 o 5806.15 6059.88 172.02
    -6 12 14 o 534.48 549.16 67.72
    -5 12 14 o 632.74 538.27 71.71
    -4 12 14 o 2945.69 2865.41 122.18
    -3 12 14 o 405.00 273.75 64.40
    -2 12 14 o 221.75 254.13 53.78
    -1 12 14 o 612.16 617.42 75.69
    0 12 14 o 1613.50 1694.18 101.59
    1 12 14 o 5655.83 5640.06 221.16
    2 12 14 o 4463.98 4250.76 201.88
    3 12 14 o 2327.30 1905.46 298.13
    -11 13 14 o 4173.14 4474.67 151.41
    -10 13 14 o 1323.30 1323.22 114.20
    -9 13 14 o 752.26 695.20 102.91
    -8 13 14 o 21999.70 21738.40 547.77
    -7 13 14 o 6407.32 6442.06 187.30
    -6 13 14 < 58.43 30.77 61.08
    -5 13 14 < 136.10 73.79 61.75
    -4 13 14 o 9731.63 9943.72 241.15
    -3 13 14 o 3442.52 3560.42 116.21
    -2 13 14 o 6113.67 6192.23 162.06
    -1 13 14 o 1705.11 1527.69 104.91
    0 13 14 o 37390.60 36879.80 860.95
    1 13 14 o 788.11 759.91 101.58
    2 13 14 o 5148.26 5242.29 217.17
    -10 14 14 o 2972.93 3250.41 174.64
    -9 14 14 o 5297.13 5540.70 211.86
    -8 14 14 o 1031.14 1041.08 106.23
    -7 14 14 o 2839.38 2648.67 157.37
    -6 14 14 < 154.03 63.54 63.74
    -5 14 14 o 1935.56 1877.76 106.24
    -4 14 14 o 13465.80 13593.50 328.24
    -3 14 14 o 23157.20 23143.10 439.45
    -2 14 14 o 511.24 457.13 74.36
    -1 14 14 o 43226.50 42962.20 979.05
    0 14 14 o 6734.07 6617.42 241.76
    1 14 14 o 3512.27 3897.20 245.04
    -9 15 14 o 770.19 815.33 133.46
    -8 15 14 < 202.50 204.45 111.54
    -7 15 14 o 12174.90 12193.60 362.76
    -6 15 14 o 9694.44 9198.60 253.75
    -5 15 14 o 6151.58 6494.91 221.83
    -4 15 14 < 99.59 89.46 79.01
    -3 15 14 < 6.64 32.82 69.71
    -2 15 14 o 22339.10 22378.20 549.77
    -1 15 14 o 1379.75 1391.58 96.28
    0 15 14 o 1788.11 1623.70 138.11
    -8 16 14 o 2443.58 2427.50 272.25
    -7 16 14 o 10315.30 10210.60 518.16
    -6 16 14 o 5687.66 5627.36 221.82
    -5 16 14 < -26.56 11.55 74.36
    -4 16 14 o 2164.70 2445.20 142.10
    -3 16 14 o 710.44 937.68 94.95
    -2 16 14 < 46.47 25.73 60.42
    -1 16 14 o 370.48 327.63 75.69
    -6 17 14 o 813.35 869.20 94.95
    -5 17 14 o 5973.45 6322.31 235.78
    -4 17 14 o 295.45 403.75 84.98
    -3 17 14 < 214.45 240.47 84.32
    -2 17 14 o 3467.73 3702.64 205.86
    -13 0 15 o 5471.55 4762.69 332.05
    -11 0 15 o 4564.93 4061.54 206.53
    -9 0 15 o 14916.90 14015.70 631.28
    -7 0 15 o 6389.06 6649.92 332.11
    -5 0 15 o 47357.30 48172.90 1784.98
    -3 0 15 o 1513.87 1239.76 120.18
    -1 0 15 o 57971.70 59261.10 1079.61
    1 0 15 o 17520.50 18278.90 366.23
    3 0 15 o 9166.27 9023.58 334.13
    -13 1 15 < 255.61 157.96 96.27
    -12 1 15 o 1181.85 985.38 165.99
    -11 1 15 o 2021.87 1823.38 106.90
    -10 1 15 < 36.52 6.71 55.11
    -9 1 15 o 2792.28 2721.50 164.68
    -8 1 15 o 11349.90 11102.60 359.44
    -7 1 15 o 16195.60 16199.00 474.54
    -6 1 15 o 16778.20 17586.70 488.55
    -5 1 15 o 19835.50 19824.70 566.41
    -4 1 15 o 2721.27 2778.91 104.25
    -3 1 15 o 2234.42 2121.63 75.03
    -2 1 15 o 5392.27 5327.76 135.49
    -1 1 15 o 6653.92 6415.46 117.56
    0 1 15 o 18995.50 19606.00 293.81
    1 1 15 o 7718.57 8012.78 138.83
    2 1 15 o 15465.70 16266.60 251.87
    3 1 15 o 7360.83 7577.82 212.55
    4 1 15 < 112.87 61.36 63.74
    -13 2 15 < 63.07 47.48 86.97
    -12 2 15 o 1258.20 888.71 117.52
    -11 2 15 o 28041.20 26597.40 552.59
    -10 2 15 o 2858.68 2761.94 129.49
    -9 2 15 o 3731.38 3349.78 150.74
    -8 2 15 o 12655.90 11745.00 390.02
    -7 2 15 o 18556.40 17978.40 533.75
    -6 2 15 o 4017.18 4157.28 178.65
    -5 2 15 o 338.61 261.06 73.03
    -4 2 15 o 1792.81 1764.00 67.06
    -3 2 15 o 645.36 500.41 52.45
    -2 2 15 o 458.12 522.98 45.81
    -1 2 15 o 3229.32 3157.49 98.94
    0 2 15 o 545.76 512.26 41.16
    1 2 15 o 11388.80 11371.50 185.36
    2 2 15 o 2021.88 1892.36 86.32
    3 2 15 o 906.30 824.53 81.67
    4 2 15 o 304.08 294.09 71.04
    -13 3 15 o 2141.39 1892.79 152.05
    -12 3 15 o 11940.10 12611.10 300.98
    -11 3 15 o 318.69 205.75 51.79
    -10 3 15 o 12705.50 12048.30 281.71
    -9 3 15 o 35153.20 32489.90 778.36
    -8 3 15 o 3240.64 3338.41 252.35
    -7 3 15 < 219.10 9.78 112.87
    -6 3 15 o 348.57 339.56 77.68
    -5 3 15 o 13911.20 13832.60 255.84
    -4 3 15 o 2452.25 2327.84 79.02
    -3 3 15 < 21.91 7.38 37.84
    -2 3 15 o 1342.57 1256.18 67.73
    -1 3 15 o 5526.40 5392.74 140.14
    0 3 15 o 479.37 463.15 51.79
    1 3 15 o 988.65 1018.88 57.10
    2 3 15 o 4904.55 5070.07 116.89
    3 3 15 o 22974.90 23057.00 479.99
    4 3 15 o 6305.53 6312.07 193.93
    -13 4 15 o 9352.51 9739.86 258.41
    -12 4 15 o 4238.78 3865.20 161.37
    -11 4 15 o 235.70 94.42 57.10
    -10 4 15 o 5583.50 5593.02 166.70
    -9 4 15 o 2390.45 2187.82 158.70
    -8 4 15 o 531.16 431.23 84.98
    -7 4 15 o 8098.66 7876.03 179.35
    -6 4 15 o 4110.11 4041.51 116.22
    -5 4 15 o 11582.10 11352.20 224.57
    -4 4 15 o 40789.10 40775.90 627.07
    -3 4 15 o 695.15 510.85 50.46
    -2 4 15 o 40845.70 40277.30 637.01
    -1 4 15 o 5196.24 5194.95 126.85
    0 4 15 o 1064.34 967.89 63.74
    1 4 15 o 9102.23 9384.80 160.76
    2 4 15 o 5042.75 5314.61 114.89
    3 4 15 o 1180.54 1162.34 88.31
    4 4 15 o 10945.80 11391.40 272.38
    -13 5 15 o 3076.40 2537.74 148.08
    -12 5 15 o 1963.45 1939.33 127.49
    -11 5 15 o 14742.30 14467.50 283.74
    -10 5 15 o 756.91 678.35 65.73
    -9 5 15 o 456.79 389.87 45.81
    -8 5 15 o 2818.83 2623.09 99.61
    -7 5 15 o 1003.91 822.89 66.40
    -6 5 15 o 966.07 923.94 61.08
    -5 5 15 o 6099.27 6212.88 142.80
    -4 5 15 o 325.33 169.59 49.13
    -3 5 15 o 94885.00 94437.10 1425.36
    -2 5 15 o 1661.96 1515.05 81.67
    -1 5 15 o 9380.80 9447.71 186.01
    0 5 15 o 1262.88 1248.06 68.39
    1 5 15 o 6152.94 6381.97 181.32
    2 5 15 o 4903.19 5004.19 146.77
    3 5 15 o 1412.94 1381.15 94.95
    4 5 15 o 262.26 330.09 68.39
    -13 6 15 o 15643.40 16029.50 391.40
    -12 6 15 < 108.22 77.43 67.06
    -11 6 15 o 1560.37 1632.89 94.29
    -10 6 15 o 7062.39 6839.67 158.74
    -9 6 15 o 6774.01 6407.02 167.37
    -8 6 15 o 8870.42 9161.25 184.01
    -7 6 15 o 13723.80 13687.80 287.06
    -6 6 15 o 478.04 502.96 54.44
    -5 6 15 o 7414.97 7562.60 169.38
    -4 6 15 o 5942.41 6005.68 148.11
    -3 6 15 o 2076.32 1696.82 87.65
    -2 6 15 o 7119.77 7080.60 151.44
    -1 6 15 o 566.34 471.26 53.12
    0 6 15 o 1904.36 1944.32 96.94
    1 6 15 o 18124.70 18787.00 389.49
    2 6 15 o 6798.07 7111.58 174.68
    3 6 15 o 6242.46 6302.13 231.79
    -12 7 15 o 5728.81 5551.07 199.24
    -11 7 15 o 1359.81 1177.75 90.30
    -10 7 15 o 6562.72 6394.03 139.48
    -9 7 15 o 37446.50 36303.40 710.62
    -8 7 15 < 136.77 23.62 47.80
    -7 7 15 o 6596.75 6471.20 185.97
    -6 7 15 o 2830.85 3036.37 116.87
    -5 7 15 o 237.69 242.45 59.09
    -4 7 15 < 49.13 12.65 47.80
    -3 7 15 o 7201.56 7279.90 150.78
    -2 7 15 o 1681.24 1715.98 75.70
    -1 7 15 o 1211.75 1198.39 69.05
    0 7 15 o 438.20 338.15 59.09
    1 7 15 < 94.94 8.07 73.70
    2 7 15 < 210.47 262.01 78.34
    3 7 15 o 13370.80 14134.20 463.12
    -12 8 15 o 353.88 211.92 64.40
    -11 8 15 o 4952.18 4560.23 154.74
    -10 8 15 o 2624.23 2623.19 110.23
    -9 8 15 o 1731.67 1528.96 83.66
    -8 8 15 o 4834.15 4906.41 130.83
    -7 8 15 o 31731.40 32409.00 550.82
    -6 8 15 o 13265.60 13403.20 260.47
    -5 8 15 < 79.67 45.15 46.47
    -4 8 15 o 528.50 524.37 57.76
    -3 8 15 < 112.87 16.47 42.49
    -2 8 15 < 27.88 0.34 46.47
    -1 8 15 o 1699.81 1613.10 87.65
    0 8 15 o 3290.37 3206.54 118.86
    1 8 15 o 34593.50 35317.70 795.68
    2 8 15 o 1729.70 1789.35 101.59
    3 8 15 o 3223.94 3227.05 228.43
    -12 9 15 < 77.02 78.39 55.11
    -11 9 15 o 3084.47 3075.11 120.86
    -10 9 15 o 6472.35 6429.70 150.10
    -9 9 15 o 2702.57 2497.71 114.21
    -8 9 15 o 11133.40 11103.10 228.54
    -7 9 15 o 2452.89 2377.93 102.92
    -6 9 15 o 15210.20 15359.80 293.07
    -5 9 15 o 1193.82 1069.81 77.68
    -4 9 15 o 7610.12 7570.41 178.01
    -3 9 15 o 14694.40 14514.70 309.66
    -2 9 15 o 14793.20 14418.60 287.07
    -1 9 15 o 220.43 170.35 54.44
    0 9 15 o 41846.80 42273.80 814.65
    1 9 15 o 3281.77 3430.22 150.74
    2 9 15 o 14665.70 14767.20 398.02
    -11 10 15 o 1090.23 1013.76 79.68
    -10 10 15 o 184.57 74.68 49.13
    -9 10 15 o 2759.03 2642.92 119.53
    -8 10 15 o 237.69 191.79 56.43
    -7 10 15 o 1181.86 1092.44 79.01
    -6 10 15 o 12923.50 13074.30 265.11
    -5 10 15 o 26443.00 26795.50 536.65
    -4 10 15 o 6819.34 6855.20 195.27
    -3 10 15 o 204.49 158.86 43.16
    -2 10 15 o 1839.27 1773.11 91.63
    -1 10 15 o 34660.00 34873.20 685.24
    0 10 15 o 4547.03 4291.71 162.04
    1 10 15 o 7265.59 7043.31 249.07
    2 10 15 o 294.12 342.13 87.64
    -11 11 15 o 1236.32 1252.54 89.64
    -10 11 15 o 10738.50 10193.70 322.19
    -9 11 15 o 817.99 704.88 82.99
    -8 11 15 o 926.22 821.79 78.35
    -7 11 15 o 13535.80 13755.60 300.34
    -6 11 15 o 4498.64 4531.19 149.42
    -5 11 15 o 12677.90 12671.10 288.36
    -4 11 15 o 587.59 589.01 68.39
    -3 11 15 o 1007.90 1069.62 76.36
    -2 11 15 o 179.26 212.04 53.78
    -1 11 15 o 4115.29 3981.15 154.73
    0 11 15 o 1741.64 1651.44 125.49
    1 11 15 o 3324.25 3421.99 175.31
    2 11 15 o 3528.75 3309.17 240.38
    -10 12 15 o 2857.31 2743.33 162.02
    -9 12 15 o 6676.28 6612.66 185.30
    -8 12 15 o 4817.52 5079.92 156.07
    -7 12 15 o 3427.88 3493.36 135.47
    -6 12 15 o 1098.86 1038.07 81.67
    -5 12 15 < 139.42 17.93 71.70
    -4 12 15 o 650.67 649.10 73.70
    -3 12 15 o 1122.11 1119.36 84.99
    -2 12 15 o 536.47 656.49 72.37
    -1 12 15 o 4900.49 4936.79 197.91
    0 12 15 o 2233.07 2276.34 150.07
    1 12 15 o 825.30 845.95 102.91
    -9 13 15 o 10094.00 10073.00 299.60
    -8 13 15 o 1571.66 1641.57 128.81
    -7 13 15 o 1774.19 1793.70 108.23
    -6 13 15 o 720.39 716.31 76.35
    -5 13 15 o 20454.40 20491.60 431.40
    -4 13 15 o 5390.73 5316.41 160.72
    -3 13 15 o 6229.11 6043.80 187.96
    -2 13 15 o 300.76 281.78 80.34
    -1 13 15 o 18270.20 18340.30 467.22
    0 13 15 o 267.57 258.85 86.98
    -8 14 15 < 61.75 46.65 81.00
    -7 14 15 o 212.46 125.47 65.73
    -6 14 15 o 660.63 585.23 78.35
    -5 14 15 o 7199.14 6984.77 206.56
    -4 14 15 o 23443.00 24336.70 495.97
    -3 14 15 < 48.47 1.48 75.02
    -2 14 15 o 28064.10 28269.00 664.98
    -1 14 15 o 11895.30 11623.10 338.82
    -7 15 15 o 3389.96 3306.18 168.00
    -6 15 15 o 1806.08 2001.79 122.18
    -5 15 15 < 182.58 114.93 80.34
    -4 15 15 o 1935.56 2040.46 136.78
    -3 15 15 o 17722.30 17615.90 451.25
    -2 15 15 < 124.82 151.93 63.74
    -12 0 16 o 8035.75 6429.43 418.42
    -10 0 16 o 12576.00 12468.80 558.11
    -8 0 16 o 398.36 232.19 119.51
    -6 0 16 o 14817.60 14528.30 631.30
    -4 0 16 o 9964.31 9846.58 319.54
    -2 0 16 o 73538.10 71307.00 1940.41
    0 0 16 o 12544.90 12608.80 275.07
    2 0 16 o 1365.80 1332.28 98.93
    -12 1 16 o 6199.41 6654.60 253.71
    -11 1 16 o 509.24 501.22 80.34
    -10 1 16 < 29.88 4.69 75.02
    -9 1 16 o 7784.19 7831.34 279.64
    -8 1 16 o 11958.00 11997.50 378.05
    -7 1 16 o 7325.65 7131.48 261.04
    -6 1 16 o 21237.80 20821.30 604.29
    -5 1 16 < 96.27 91.58 68.38
    -4 1 16 o 4630.22 4618.88 162.04
    -3 1 16 o 10935.90 10489.30 249.80
    -2 1 16 o 1784.13 1472.70 73.70
    -1 1 16 o 19600.50 19849.20 358.28
    0 1 16 o 2709.22 2560.65 94.96
    1 1 16 o 6859.20 7169.78 144.13
    2 1 16 o 12376.70 13003.20 225.90
    3 1 16 o 546.43 621.25 53.78
    -12 2 16 o 17966.00 15300.10 549.54
    -11 2 16 o 6591.26 6500.94 187.30
    -10 2 16 o 607.51 524.85 98.93
    -9 2 16 o 12519.60 12381.70 392.67
    -8 2 16 o 23745.40 22682.80 670.16
    -7 2 16 o 4262.84 4209.85 192.59
    -6 2 16 < 162.66 70.26 70.38
    -5 2 16 o 1503.92 1433.70 119.52
    -4 2 16 < 51.79 15.75 46.47
    -3 2 16 < 73.03 54.86 37.84
    -2 2 16 o 5151.68 5158.21 122.20
    -1 2 16 o 187.23 68.18 44.48
    0 2 16 o 6081.11 6173.82 145.45
    1 2 16 < 143.41 66.96 49.79
    2 2 16 o 288.81 246.85 59.09
    3 2 16 o 328.65 300.92 69.05
    -12 3 16 < 142.74 35.92 91.62
    -11 3 16 o 4422.12 4123.70 152.07
    -10 3 16 o 18617.60 18154.00 554.97
    -9 3 16 o 262.25 21.17 84.98
    -8 3 16 < 132.79 13.51 75.69
    -7 3 16 o 2108.22 1997.63 148.74
    -6 3 16 o 13367.90 13384.70 408.65
    -5 3 16 o 6399.44 6379.12 139.48
    -4 3 16 o 366.49 339.40 43.82
    -3 3 16 o 3581.34 3626.58 104.26
    -2 3 16 o 3084.49 2962.69 94.29
    -1 3 16 o 1051.06 1075.79 60.42
    0 3 16 o 330.64 261.42 54.44
    1 3 16 o 6043.22 6221.24 163.38
    2 3 16 o 18282.30 19130.80 392.80
    -12 4 16 < 154.70 77.72 64.40
    -11 4 16 o 783.46 670.37 75.03
    -10 4 16 o 285.49 195.78 84.98
    -9 4 16 o 816.66 692.80 135.45
    -8 4 16 o 4707.84 4506.48 207.20
    -7 4 16 o 6960.30 7153.91 251.74
    -6 4 16 o 11391.80 11623.60 239.85
    -5 4 16 o 32281.20 31495.60 621.97
    -4 4 16 o 2953.61 2616.85 92.30
    -3 4 16 o 15733.00 15930.30 273.80
    -2 4 16 o 4484.01 4387.99 113.56
    -1 4 16 o 1480.67 1342.03 72.37
    0 4 16 o 8850.24 9220.61 197.29
    1 4 16 o 13943.10 14203.40 281.07
    2 4 16 o 2106.24 2308.07 121.51
    -12 5 16 o 6526.08 6449.79 203.23
    -11 5 16 o 458.12 389.64 58.43
    -10 5 16 o 3260.47 3172.80 285.54
    -9 5 16 < 318.69 394.29 139.43
    -8 5 16 o 929.54 754.55 172.63
    -7 5 16 < 114.20 95.92 59.75
    -6 5 16 o 7684.37 7314.76 206.57
    -5 5 16 o 2492.72 2253.93 94.95
    -4 5 16 o 65883.10 64736.80 1097.12
    -3 5 16 o 2005.28 1854.83 82.34
    -2 5 16 o 782.14 793.34 55.11
    -1 5 16 o 1435.53 1438.43 79.68
    0 5 16 o 19996.70 20542.60 383.54
    1 5 16 o 2324.05 2315.76 106.91
    2 5 16 o 3412.62 3708.91 139.45
    -12 6 16 o 772.18 859.59 83.66
    -11 6 16 o 3780.53 3759.19 143.44
    -10 6 16 o 1387.70 1222.86 106.24
    -8 6 16 o 5421.97 5242.90 156.07
    -7 6 16 o 1213.74 1215.35 71.71
    -6 6 16 o 14275.10 13960.30 303.67
    -5 6 16 o 8352.42 8365.00 204.59
    -4 6 16 o 7720.32 7546.11 173.36
    -3 6 16 o 3998.44 3933.97 107.58
    -2 6 16 o 201.17 160.48 51.12
    -1 6 16 < 30.54 13.20 47.14
    0 6 16 o 16096.80 16369.30 312.34
    1 6 16 o 5869.11 6035.08 161.39
    2 6 16 o 4716.56 5196.77 161.38
    -11 7 16 o 2126.80 2102.10 122.84
    -10 7 16 o 33592.20 33478.20 924.62
    -9 7 16 o 497.96 536.30 53.78
    -8 7 16 o 5600.03 5515.11 151.42
    -7 7 16 o 5334.27 5141.10 148.76
    -6 7 16 o 941.50 961.20 67.06
    -5 7 16 o 423.60 437.10 53.78
    -4 7 16 o 3457.08 3321.74 113.55
    -3 7 16 o 817.99 798.36 61.75
    -2 7 16 o 1621.45 1537.86 82.33
    -1 7 16 < 0.00 39.37 47.80
    0 7 16 o 654.65 615.64 64.40
    1 7 16 < 51.79 44.31 53.11
    -10 8 16 o 699.14 648.02 71.04
    -9 8 16 o 6253.75 6197.84 191.28
    -8 8 16 o 23960.30 23834.40 472.04
    -7 8 16 o 9314.62 9251.02 225.86
    -6 8 16 o 358.53 312.79 56.43
    -5 8 16 o 328.65 284.64 68.39
    -4 8 16 o 4862.60 4640.91 147.43
    -3 8 16 o 1030.47 940.50 81.67
    -2 8 16 o 1589.59 1641.43 82.33
    -1 8 16 o 776.82 640.62 74.36
    0 8 16 o 20849.30 21423.60 390.86
    1 8 16 < 57.10 58.86 53.78
    -10 9 16 o 1625.43 1499.47 92.29
    -9 9 16 o 5986.62 5878.51 162.05
    -8 9 16 o 1671.90 1373.61 91.63
    -7 9 16 o 4292.57 3837.40 136.80
    -6 9 16 o 1049.07 1088.56 75.69
    -5 9 16 < 31.20 2.35 59.09
    -4 9 16 o 11529.90 11159.70 306.27
    -3 9 16 o 29112.40 28647.60 577.91
    -2 9 16 o 195.20 129.36 51.79
    -1 9 16 o 33211.20 33569.80 585.37
    0 9 16 o 4098.03 4104.65 134.14
    1 9 16 o 5109.77 5410.55 173.34
    -10 10 16 o 3593.87 3548.03 129.49
    -9 10 16 o 946.14 915.21 71.71
    -8 10 16 o 288.81 247.53 58.43
    -7 10 16 o 10067.00 10229.60 235.83
    -6 10 16 o 11299.00 10650.20 343.46
    -5 10 16 o 3295.69 3296.90 138.79
    -4 10 16 o 1308.03 1254.17 85.65
    -3 10 16 < 134.11 24.38 50.46
    -2 10 16 o 42718.40 42741.80 827.27
    -1 10 16 o 698.48 719.57 65.73
    0 10 16 o 2077.01 2183.26 116.86
    -9 11 16 o 2191.22 2164.81 120.85
    -8 11 16 o 10713.00 10866.40 249.12
    -7 11 16 o 5621.30 5748.58 166.04
    -6 11 16 o 7244.54 7534.07 193.95
    -5 11 16 o 619.47 625.49 71.04
    -4 11 16 o 3055.92 3095.49 132.81
    -3 11 16 < 54.44 83.05 63.07
    -2 11 16 o 1771.51 1601.91 104.25
    -1 11 16 o 748.94 746.10 76.35
    -8 12 16 o 10636.60 10998.50 306.26
    -7 12 16 o 1403.00 1560.94 135.45
    -6 12 16 o 941.50 935.21 85.65
    -5 12 16 o 2551.83 2563.10 131.48
    -4 12 16 o 1203.11 1159.08 85.65
    -3 12 16 < 51.79 60.25 61.08
    -7 13 16 o 1274.83 1269.11 87.64
    -6 13 16 o 23577.20 23228.00 485.29
    -5 13 16 o 5677.65 5539.87 188.61
    -4 13 16 o 2501.35 2449.77 150.07
    -3 13 16 < 77.68 43.34 71.70
    -11 0 17 o 7232.45 7338.48 391.88
    -9 0 17 o 969.37 696.09 152.71
    -7 0 17 o 783.46 657.23 132.79
    -5 0 17 o 12968.40 12993.60 571.41
    -3 0 17 o 68597.90 65934.90 1814.17
    1 0 17 o 1553.71 1432.23 144.75
    -11 1 17 o 468.08 384.86 108.22
    -10 1 17 o 4322.51 4166.67 211.18
    -9 1 17 o 7358.43 6624.73 276.96
    -8 1 17 o 1264.86 1177.29 112.88
    -7 1 17 o 9532.08 9674.81 319.53
    -6 1 17 o 2871.97 2889.24 164.68
    -5 1 17 o 7657.86 7661.54 272.33
    -4 1 17 o 16310.20 15419.50 390.08
    -3 1 17 o 219.10 42.56 66.39
    -2 1 17 o 12343.00 12028.80 281.70
    -1 1 17 o 523.19 440.96 62.41
    0 1 17 o 424.95 1421.85 79.68
    1 1 17 o 14366.90 15222.80 314.97
    -11 2 17 o 288.81 296.71 91.62
    -10 2 17 o 8268.91 7900.56 315.51
    -9 2 17 o 23391.30 22687.30 696.70
    -8 2 17 o 1278.14 1187.19 112.88
    -7 2 17 < 102.91 9.33 75.02
    -6 2 17 < 23.24 17.37 73.03
    -5 2 17 o 843.22 647.64 132.79
    -4 2 17 o 932.87 922.06 70.38
    -3 2 17 o 4769.71 5005.64 148.76
    -2 2 17 o 179.26 183.56 49.13
    -1 2 17 o 4637.44 4715.25 126.18
    0 2 17 o 565.68 578.37 63.74
    1 2 17 < 112.87 21.09 55.11
    -11 3 17 o 10578.00 10666.90 357.40
    -10 3 17 o 2141.39 1889.59 152.72
    -9 3 17 < 209.14 121.45 84.32
    -8 3 17 o 7235.73 6992.83 270.33
    -7 3 17 o 13633.00 13274.20 435.21
    -6 3 17 o 6568.10 6606.36 249.07
    -5 3 17 o 292.13 249.21 80.34
    -3 3 17 o 432.89 415.84 44.48
    -2 3 17 o 756.90 667.28 61.75
    -1 3 17 o 235.03 202.53 52.45
    0 3 17 o 2621.57 2660.82 115.54
    -11 4 17 o 803.37 517.66 139.43
    -10 4 17 o 2559.80 2566.74 176.63
    -9 4 17 o 876.42 774.44 103.58
    -8 4 17 o 8308.96 8186.68 294.26
    -7 4 17 o 9309.22 9182.08 314.87
    -6 4 17 o 14138.90 14471.50 432.58
    -4 4 17 o 2088.97 2144.06 88.31
    -3 4 17 o 4271.41 4209.57 118.21
    -2 4 17 o 9272.64 9215.16 217.22
    -1 4 17 o 5878.36 5855.19 148.77
    0 4 17 o 18578.00 19215.60 390.14
    -10 5 17 < 46.47 8.09 92.95
    -9 5 17 o 5388.68 5204.08 228.46
    -8 5 17 < 156.02 16.97 81.00
    -7 5 17 o 3774.54 3620.34 189.26
    -6 5 17 o 3144.27 3176.96 174.65
    -5 5 17 o 28375.00 28346.40 546.65
    -4 5 17 o 1148.67 1159.68 69.05
    -3 5 17 o 1930.91 1936.18 98.94
    -2 5 17 o 884.39 795.24 65.07
    -1 5 17 o 32286.90 32582.60 564.71
    0 5 17 o 784.79 703.85 73.03
    -10 6 17 o 604.19 458.62 112.87
    -9 6 17 o 391.72 248.17 106.23
    -7 6 17 o 17293.30 16737.50 543.61
    -6 6 17 o 5616.12 6068.70 161.39
    -5 6 17 o 7959.11 8606.52 215.88
    -4 6 17 o 239.02 203.68 54.44
    -3 6 17 o 222.42 238.12 54.44
    -2 6 17 o 289.48 260.62 51.79
    -1 6 17 o 9583.55 9484.92 219.88
    0 6 17 o 5885.04 6122.04 161.39
    -10 7 17 o 1932.20 1668.71 192.56
    -7 7 17 o 5103.07 5030.01 189.94
    -6 7 17 o 378.44 316.91 73.03
    -5 7 17 o 2003.27 1780.13 107.57
    -4 7 17 < 38.51 46.27 51.12
    -3 7 17 o 763.55 830.09 68.39
    -2 7 17 < 25.23 71.49 51.79
    -1 7 17 o 3078.52 3240.24 112.89
    -8 8 17 o 3257.12 3068.41 150.07
    -7 8 17 o 2116.17 1971.91 122.84
    -6 8 17 o 320.68 267.01 59.09
    -5 8 17 o 10171.90 10207.30 262.40
    -4 8 17 o 1905.66 1806.62 105.57
    -3 8 17 o 846.55 888.78 87.64
    -2 8 17 < -1.33 3.24 44.48
    -1 8 17 o 10951.00 11236.00 231.19
    -8 9 17 < 51.12 11.46 52.45
    -7 9 17 o 602.20 650.33 63.74
    -6 9 17 o 2757.70 2692.88 121.52
    -5 9 17 o 7099.51 7032.38 204.57
    -4 9 17 o 28447.30 28313.00 562.58
    -3 9 17 o 363.84 225.49 65.07
    -2 9 17 o 18048.10 17881.60 385.46
    -7 10 17 o 1402.97 1270.89 94.95
    -6 10 17 o 648.68 591.36 82.33
    -5 10 17 o 4400.22 4264.08 157.39
    -4 10 17 o 964.07 941.38 79.01
    -3 10 17 o 32363.30 32376.50 638.51
    -8 0 18 o 2144.74 2145.65 285.52
    -6 0 18 o 9458.46 9006.72 471.63
    -4 0 18 o 36707.50 42945.80 992.98
    -2 0 18 < 212.46 47.12 119.51
    -9 1 18 < 106.23 1.90 82.33
    -8 1 18 o 1317.99 1297.91 117.52
    -7 1 18 o 5760.83 5975.54 235.11
    -6 1 18 o 9086.71 9477.47 316.86
    -5 1 18 o 11512.10 11630.10 392.64
    -4 1 18 o 1420.91 1354.69 117.52
    -3 1 18 o 4344.40 4096.96 163.36
    -2 1 18 < 179.26 163.60 82.33
    -9 2 18 o 590.91 341.30 98.93
    -8 2 18 < -19.92 2.53 77.68
    -7 2 18 o 1620.13 1615.42 134.12
    -6 2 18 o 2297.48 2330.62 160.03
    -5 2 18 o 1998.63 1910.46 150.73
    -4 2 18 o 2091.60 2034.54 152.72
    -3 2 18 o 511.24 738.94 81.00
    -9 3 18 o 8042.94 7759.47 300.89
    -8 3 18 o 12897.90 12677.80 406.61
    -7 3 18 o 3724.74 3745.20 192.58
    -6 3 18 o 680.55 740.27 96.27
    -5 3 18 o 657.31 678.58 126.15
    -4 3 18 < 192.54 48.93 119.51
    -3 3 18 < 18.59 0.92 32.53
    -2 3 18 < 66.39 45.63 43.16
    -9 4 18 o 6162.55 5820.16 332.07
    -8 4 18 o 4581.43 3967.48 278.91
    -7 4 18 o 2755.71 2732.69 225.77
    -6 4 18 o 3439.16 3574.32 239.06
    -5 4 18 < 126.15 87.98 99.59
    -8 5 18 o 1374.41 1155.01 146.07
    -7 5 18 o 1992.01 2114.82 192.56
    -6 5 18 o 6494.83 6333.08 332.08
    -5 5 18 o 504.60 483.84 119.51
    -4 5 18 o 7624.54 7863.79 284.29
    -3 5 18 o 378.44 272.25 74.36
    -7 6 18 o 3738.04 3868.58 239.07
    -5 6 18 o 624.12 750.58 119.51
    -4 6 18 o 663.95 682.49 76.35
    -6 7 18 o 239.02 400.67 57.76
    -5 7 18 < 13.28 13.73 43.16
_refine_special_details
;The non-hydrogen atoms were determined by SHELXT (Sheldrick, 2015). The
 methanetriyl hydrogen was placed into the calculated positions and refined
 under the following constraints: Cmethanetriyl---Hmethanetriyl = 1.00?\%A,
 Uiso(Hmethanetriyl) = 1.2Ueq(Cmethanetriyl). After the anisotropic refinement
 of the non-hydrogen atoms with the methanetriyl hydrogen had been carried out
 the difference electron density map revealed other hydrogens. These hydrogens
 were refined under the following constraints: Cmethyl---Hmethyl = 0.98?\%A,
 Uiso(Hmethyl) = 1.5Ueq(Cmethyl). The water hydrogen were refined using the
 distance restraints Owater---Hwater = 0.840?(1)?\%A and the constraints
 Uiso(Hwater) = 1.5Ueq(Owater). The occupancies regarding the atoms C19a and
 C19b were treated in such a way that their sum equalled to 1 while the
 occupational parameter of C19a was refined. The attached hydrogens tothe atoms
 C19a and C19b were assigned the pertinent occupancies. The same holds for the
 methanetriyl hydrogens H1C18 and H1C18d which were assigned the occupancies of
 the atoms C19a and C19b, respectively. For the treatment of the disorder a
 dummy atom C18d was introduced with the same positional and displacement
 parameters as the atom C18.
;
_reflns_number_total     8019
_reflns_number_gt     7372
_reflns_threshold_expression     'I>3\s(I)'
_refine_ls_structure_factor_coef     Fsqd
_refine_ls_R_factor_all     0.0183
_refine_ls_R_factor_gt     0.0159
_refine_ls_wR_factor_gt     0.0438
_refine_ls_wR_factor_ref     0.0448
_refine_ls_goodness_of_fit_ref     1.25
_refine_ls_goodness_of_fit_gt     1.28
_refine_ls_restrained_S_all     ?
_refine_ls_restrained_S_gt     ?
_refine_ls_number_reflns     8019
_refine_ls_number_parameters     393
_refine_ls_number_restraints     4
_refine_ls_number_constraints     197
_refine_ls_hydrogen_treatment     mixed
_refine_ls_weighting_scheme     sigma
_refine_ls_weighting_details     'w=1/(\s^2^(I)+0.0004I^2^)'
_atom_sites_solution_primary     dual
_refine_ls_shift/su_max     0.0311
_refine_ls_shift/su_mean     0.0017
_refine_diff_density_max     0.89
_refine_diff_density_min     -0.45
_refine_ls_extinction_method
;
B-C type 1 Lorentzian isotropic (Becker & Coppens, 1974)
;
_refine_ls_extinction_coef      157E1(14)
_refine_ls_extinction_expression     ?
_refine_ls_abs_structure_details     ?
_refine_ls_abs_structure_Flack     ?
_refine_ls_abs_structure_Rogers     ?
loop_
    _atom_type_symbol
    _atom_type_scat_dispersion_real
    _atom_type_scat_dispersion_imag
    _atom_type_scat_source
    C 0.0033 0.0016 'International Tables Vol C tables 4.2.6.8 and 6.1.1.1'
    H 0.0000 0.0000 'International Tables Vol C tables 4.2.6.8 and 6.1.1.1'
    O 0.0106 0.0060 'International Tables Vol C tables 4.2.6.8 and 6.1.1.1'
    Pb -3.3944 10.1111 'International Tables Vol C tables 4.2.6.8 and 6.1.1.1'
_computing_data_collection
;
<i>APEX</i>3 (Bruker, 2017)
;
_computing_cell_refinement
;
SAINT (Bruker, 2017)
;
_computing_data_reduction
;
SAINT (Bruker, 2017)
;
_computing_structure_solution
;
<i>SHELXT</i> (Sheldrick, 2015)
;
_computing_structure_refinement
;
<i>JANA2006</i> (Pet\<r\'i\<cek <i>et al.</i>, 2014)
;
_computing_molecular_graphics
;
DIAMOND (Brandenburg, 2015)
;
_computing_publication_material
;
<i>JANA2006</i> (Pet\<r\'i\<cek <i>et al.</i>, 2014)
;
loop_
    _restr_distance_atom_site_label_1
    _restr_distance_site_symmetry_1
    _restr_distance_atom_site_label_2
    _restr_distance_site_symmetry_2
    _restr_distance_target
    _restr_distance_target_weight_param
    O5 . H1o5 . 0.84 0.01
    O5 . H2o5 . 0.84 0.01
    O11 . H1o11 . 0.84 0.01
    O11 . H2o11 . 0.84 0.01
loop_
    _restr_angle_atom_site_label_1
    _restr_angle_site_symmetry_1
    _restr_angle_atom_site_label_2
    _restr_angle_site_symmetry_2
    _restr_angle_atom_site_label_3
    _restr_angle_site_symmetry_3
    _restr_angle_target
    _restr_angle_target_weight_param
    ? ? ? ? ? ? ? ?
loop_
    _restr_torsion_atom_site_label_1
    _restr_torsion_site_symmetry_1
    _restr_torsion_atom_site_label_2
    _restr_torsion_site_symmetry_2
    _restr_torsion_atom_site_label_3
    _restr_torsion_site_symmetry_3
    _restr_torsion_atom_site_label_4
    _restr_torsion_site_symmetry_4
    _restr_torsion_angle_target
    _restr_torsion_weight_param
    ? ? ? ? ? ? ? ? ? ?
loop_
    _restr_equal_distance_atom_site_label_1
    _restr_equal_distance_site_symmetry_1
    _restr_equal_distance_atom_site_label_2
    _restr_equal_distance_site_symmetry_2
    _restr_equal_distance_class_class_id
    _restr_equal_distance_class_target_weight_param
    ? ? ? ? ? ?
loop_
    _restr_equal_angle_atom_site_label_1
    _restr_equal_angle_site_symmetry_1
    _restr_equal_angle_atom_site_label_2
    _restr_equal_angle_site_symmetry_2
    _restr_equal_angle_atom_site_label_3
    _restr_equal_angle_site_symmetry_3
    _restr_equal_angle_class_class_id
    _restr_equal_angle_class_target_weight_param
    ? ? ? ? ? ? ? ?
loop_
    _restr_equal_torsion_atom_site_label_1
    _restr_equal_torsion_site_symmetry_1
    _restr_equal_torsion_atom_site_label_2
    _restr_equal_torsion_site_symmetry_2
    _restr_equal_torsion_atom_site_label_3
    _restr_equal_torsion_site_symmetry_3
    _restr_equal_torsion_atom_site_label_4
    _restr_equal_torsion_site_symmetry_4
    _restr_equal_torsion_class_class_id
    _restr_equal_torsion_class_target_weight_param
    ? ? ? ? ? ? ? ? ? ?
loop_
    _atom_site_type_symbol
    _atom_site_label
    _atom_site_fract_x
    _atom_site_fract_y
    _atom_site_fract_z
    _atom_site_U_iso_or_equiv
    _atom_site_adp_type
    _atom_site_calc_flag
    _atom_site_refinement_flags
    _atom_site_occupancy
    _atom_site_site_symmetry_multiplicity
    _atom_site_disorder_assembly
    _atom_site_disorder_group
    Pb Pb1 0.457931(9) 0.666292(5) 0.371803(7) 0.02067(4) Uani d . 1 4 . .
    O O1 0.25580(17) 0.64686(10) 0.25990(15) 0.0251(7) Uani d . 1 4 . .
    O O2 0.33105(18) 0.57622(10) 0.38028(15) 0.0260(7) Uani d . 1 4 . .
    C C1 0.2472(3) 0.59615(14) 0.3084(2) 0.0233(9) Uani d . 1 4 . .
    C C2 0.1372(3) 0.56115(15) 0.2846(2) 0.0277(10) Uani d . 1 4 . .
    H H1c2 0.151482 0.513523 0.301464 0.0332 Uiso d . 1 4 . .
    C C3 0.0685(3) 0.56400(18) 0.1738(3) 0.0424(13) Uani d . 1 4 . .
    H H1c3 -0.005525 0.544768 0.162031 0.0636 Uiso d . 1 4 . .
    H H2c3 0.060016 0.609876 0.151671 0.0636 Uiso d . 1 4 . .
    H H3c3 0.106919 0.539167 0.136809 0.0636 Uiso d . 1 4 . .
    C C4 0.0735(3) 0.5909(2) 0.3467(3) 0.0446(14) Uani d . 1 4 . .
    H H1c4 0.0019 0.568118 0.332205 0.0669 Uiso d . 1 4 . .
    H H2c4 0.117947 0.586115 0.41716 0.0669 Uiso d . 1 4 . .
    H H3c4 0.059878 0.637675 0.33056 0.0669 Uiso d . 1 4 . .
    O O3 0.33925(19) 0.71358(11) 0.46690(15) 0.0309(8) Uani d . 1 4 . .
    O O4 0.48717(18) 0.66048(10) 0.56310(15) 0.0258(7) Uani d . 1 4 . .
    C C5 0.3944(3) 0.69003(15) 0.5495(2) 0.0253(10) Uani d . 1 4 . .
    C C6 0.3521(3) 0.69758(19) 0.6353(2) 0.0355(12) Uani d . 1 4 . .
    H H1c6 0.402434 0.67256 0.693541 0.0425 Uiso d . 1 4 . .
    C C7 0.2359(4) 0.6692(2) 0.6102(3) 0.0514(17) Uani d . 1 4 . .
    H H1c7 0.236512 0.622828 0.591746 0.0771 Uiso d . 1 4 . .
    H H2c7 0.212292 0.672676 0.667913 0.0771 Uiso d . 1 4 . .
    H H3c7 0.183636 0.693576 0.554601 0.0771 Uiso d . 1 4 . .
    C C8 0.3536(5) 0.7691(2) 0.6619(4) 0.068(2) Uani d . 1 4 . .
    H H1c8 0.429831 0.786272 0.678983 0.1018 Uiso d . 1 4 . .
    H H2c8 0.303268 0.793569 0.605299 0.1018 Uiso d . 1 4 . .
    H H3c8 0.328773 0.774065 0.718739 0.1018 Uiso d . 1 4 . .
    O O5 0.4582(2) 0.62074(12) 0.19635(17) 0.0333(8) Uani d . 1 4 . .
    H H1o5 0.409(3) 0.6436(18) 0.154(2) 0.0499 Uiso d . 1 4 . .
    H H2o5 0.425(3) 0.5866(13) 0.171(3) 0.0499 Uiso d . 1 4 . .
    Pb Pb2 0.166963(9) 0.743253(5) 0.148948(8) 0.02364(4) Uani d . 1 4 . .
    O O7 0.3473(2) 0.77396(11) 0.26476(17) 0.0345(8) Uani d . 1 4 . .
    O O8 0.25242(19) 0.85471(11) 0.17366(16) 0.0326(8) Uani d . 1 4 . .
    C C9 0.3371(3) 0.83431(15) 0.2433(2) 0.0263(10) Uani d . 1 4 . .
    C C10 0.4267(3) 0.88229(16) 0.3004(2) 0.0335(11) Uani d . 1 4 . .
    H H1c10 0.390763 0.925582 0.303262 0.0402 Uiso d . 1 4 . .
    C C11 0.5087(3) 0.8909(2) 0.2468(3) 0.0546(17) Uani d . 1 4 . .
    H H1c11 0.566209 0.922756 0.282494 0.082 Uiso d . 1 4 . .
    H H2c11 0.544104 0.84854 0.24371 0.082 Uiso d . 1 4 . .
    H H3c11 0.469125 0.906836 0.179461 0.082 Uiso d . 1 4 . .
    C C12 0.4841(4) 0.8619(2) 0.4079(3) 0.0500(15) Uani d . 1 4 . .
    H H1c12 0.537211 0.896055 0.443059 0.075 Uiso d . 1 4 . .
    H H2c12 0.427875 0.855916 0.439399 0.075 Uiso d . 1 4 . .
    H H3c12 0.524265 0.820424 0.41043 0.075 Uiso d . 1 4 . .
    O O9 0.1781(2) 0.77211(13) -0.02971(18) 0.0376(9) Uani d . 1 4 . .
    O O10 0.2935(2) 0.70285(14) 0.07275(18) 0.0423(10) Uani d . 1 4 . .
    C C13 0.2617(3) 0.73523(17) -0.0076(2) 0.0312(11) Uani d . 1 4 . .
    C C14 0.3287(3) 0.7291(2) -0.0759(3) 0.0444(15) Uani d . 1 4 . .
    H H1c14 0.288158 0.752046 -0.139698 0.0533 Uiso d . 1 4 . .
    C C15 0.3419(4) 0.6578(2) -0.1001(3) 0.0592(19) Uani d . 1 4 . .
    H H1c15 0.380099 0.655464 -0.148479 0.0888 Uiso d . 1 4 . .
    H H2c15 0.386195 0.634583 -0.039544 0.0888 Uiso d . 1 4 . .
    H H3c15 0.267955 0.637364 -0.127909 0.0888 Uiso d . 1 4 . .
    C C16 0.4430(5) 0.7606(3) -0.0257(5) 0.075(3) Uani d . 1 4 . .
    H H1c16 0.483707 0.761903 -0.072224 0.1132 Uiso d . 1 4 . .
    H H2c16 0.433209 0.805392 -0.005155 0.1132 Uiso d . 1 4 . .
    H H3c16 0.485564 0.734628 0.032608 0.1132 Uiso d . 1 4 . .
    O O11 0.1370(2) 0.76307(12) 0.32500(18) 0.0323(8) Uani d . 1 4 . .
    H H1o11 0.188(3) 0.7521(19) 0.3781(19) 0.0485 Uiso d . 1 4 . .
    H H2o11 0.135(4) 0.8038(7) 0.333(3) 0.0485 Uiso d . 1 4 . .
    Pb Pb3 0.579586(10) 0.550258(5) 0.631759(8) 0.02294(4) Uani d . 1 4 . .
    O O12 0.6090(2) 0.60407(11) 0.79647(16) 0.0343(8) Uani d . 1 4 . .
    O O13 0.6471(2) 0.49866(12) 0.79861(17) 0.0397(9) Uani d . 1 4 . .
    C C17 0.6397(3) 0.55072(16) 0.8429(2) 0.0320(11) Uani d . 1 4 . .
    C C18 0.6643(4) 0.5484(2) 0.9539(3) 0.0458(15) Uani d . 1 4 . .
    H H1c18 0.594513 0.528771 0.958846 0.055 Uiso d . 0.535(9) 4 . .
    H H1c18d 0.6843 0.593414 0.982517 0.055 Uiso d . 0.465(9) 4 . .
    C C19a 0.6750(9) 0.6088(4) 1.0031(5) 0.061(4) Uani d . 0.535(9) 4 . .
    H H1c19a 0.677693 0.601374 1.071125 0.0912 Uiso d . 0.535(9) 4 . .
    H H2c19a 0.743997 0.630557 1.004193 0.0912 Uiso d . 0.535(9) 4 . .
    H H3c19a 0.610676 0.636753 0.968277 0.0912 Uiso d . 0.535(9) 4 . .
    C C19b 0.5653(7) 0.5273(5) 0.9724(6) 0.046(3) Uani d . 0.465(9) 4 . .
    H H1c19b 0.578329 0.530232 1.043463 0.0692 Uiso d . 0.465(9) 4 . .
    H H2c19b 0.502285 0.555631 0.93591 0.0692 Uiso d . 0.465(9) 4 . .
    H H3c19b 0.54815 0.481722 0.950328 0.0692 Uiso d . 0.465(9) 4 . .
    C C20 0.7655(4) 0.5051(3) 1.0056(3) 0.071(2) Uani d . 1 4 . .
    H H1c20 0.83205 0.524098 0.996681 0.1058 Uiso d . 1 4 . .
    H H2c20 0.776976 0.502605 1.076405 0.1058 Uiso d . 1 4 . .
    H H3c20 0.752465 0.460921 0.976808 0.1058 Uiso d . 1 4 . .
    O O14 0.44049(18) 0.44519(10) 0.57833(16) 0.0260(7) Uani d . 1 4 . .
    O O15 0.4044(2) 0.53142(12) 0.65501(18) 0.0369(9) Uani d . 1 4 . .
    C C21 0.3826(3) 0.47358(16) 0.6224(2) 0.0277(10) Uani d . 1 4 . .
    C C22 0.2840(3) 0.43782(18) 0.6344(3) 0.0374(13) Uani d . 1 4 . .
    H H1c22 0.302803 0.390086 0.645942 0.0449 Uiso d . 1 4 . .
    C C23 0.1847(4) 0.4454(3) 0.5401(3) 0.067(2) Uani d . 1 4 . .
    H H1c23 0.118855 0.425061 0.548466 0.0998 Uiso d . 1 4 . .
    H H2c23 0.170189 0.492206 0.525034 0.0998 Uiso d . 1 4 . .
    H H3c23 0.200537 0.423821 0.485533 0.0998 Uiso d . 1 4 . .
    C C24 0.2598(4) 0.4594(3) 0.7239(3) 0.074(2) Uani d . 1 4 . .
    H H1c24 0.208577 0.427987 0.737464 0.1117 Uiso d . 1 4 . .
    H H2c24 0.329677 0.461249 0.780843 0.1117 Uiso d . 1 4 . .
    H H3c24 0.22513 0.503021 0.712105 0.1117 Uiso d . 1 4 . .
loop_
    _atom_site_aniso_label
    _atom_site_aniso_U_11
    _atom_site_aniso_U_22
    _atom_site_aniso_U_33
    _atom_site_aniso_U_12
    _atom_site_aniso_U_13
    _atom_site_aniso_U_23
    _atom_site_aniso_type_symbol
    Pb1 0.01967(6) 0.02025(6) 0.02043(6) 0.00001(4) 0.00487(4) 0.00093(4) Pb
    O1 0.0232(11) 0.0218(10) 0.0290(10) -0.0017(8) 0.0074(9) 0.0032(8) O
    O2 0.0233(11) 0.0253(11) 0.0264(10) -0.0001(9) 0.0050(9) 0.0029(9) O
    C1 0.0245(15) 0.0218(14) 0.0234(13) 0.0009(11) 0.0080(12) -0.0036(11) C
    C2 0.0233(15) 0.0224(15) 0.0326(16) -0.0044(12) 0.0036(13) 0.0026(12) C
    C3 0.036(2) 0.037(2) 0.040(2) -0.0076(16) -0.0036(16) 0.0017(15) C
    C4 0.0301(19) 0.049(2) 0.058(2) -0.0080(16) 0.0205(18) -0.0003(19) C
    O3 0.0316(12) 0.0364(12) 0.0236(10) 0.0102(10) 0.0084(10) 0.0025(9) O
    O4 0.0221(11) 0.0274(11) 0.0264(10) 0.0021(8) 0.0064(9) 0.0032(8) O
    C5 0.0252(15) 0.0236(14) 0.0258(14) -0.0020(12) 0.0073(12) -0.0022(12) C
    C6 0.0254(16) 0.055(2) 0.0256(15) 0.0030(15) 0.0086(13) 0.0017(15) C
    C7 0.040(2) 0.067(3) 0.055(2) -0.0048(19) 0.026(2) 0.001(2) C
    C8 0.078(4) 0.074(3) 0.071(3) -0.021(3) 0.051(3) -0.040(3) C
    O5 0.0315(13) 0.0375(13) 0.0267(11) 0.0068(10) 0.0049(10) 0.0009(10) O
    Pb2 0.02020(6) 0.02509(6) 0.02363(6) 0.00152(4) 0.00507(5) 0.00357(4) Pb
    O7 0.0282(12) 0.0241(11) 0.0420(13) -0.0025(9) 0.0005(11) 0.0073(10) O
    O8 0.0269(12) 0.0310(12) 0.0349(12) 0.0035(10) 0.0043(10) 0.0062(10) O
    C9 0.0256(16) 0.0271(16) 0.0275(15) 0.0011(12) 0.0109(13) 0.0011(12) C
    C10 0.0334(18) 0.0244(16) 0.0372(17) -0.0017(13) 0.0053(15) 0.0021(13) C
    C11 0.040(2) 0.068(3) 0.057(2) -0.022(2) 0.018(2) -0.007(2) C
    C12 0.054(3) 0.045(2) 0.0380(19) -0.0101(19) -0.0005(18) -0.0022(17) C
    O9 0.0356(13) 0.0421(14) 0.0374(13) 0.0107(11) 0.0157(11) 0.0136(11) O
    O10 0.0374(14) 0.0579(17) 0.0367(13) 0.0189(12) 0.0195(12) 0.0186(12) O
    C13 0.0309(17) 0.0362(18) 0.0271(15) 0.0020(14) 0.0109(14) 0.0057(13) C
    C14 0.044(2) 0.058(2) 0.041(2) 0.0143(18) 0.0269(18) 0.0174(18) C
    C15 0.065(3) 0.074(3) 0.044(2) 0.000(2) 0.026(2) -0.014(2) C
    C16 0.070(3) 0.066(3) 0.115(5) -0.019(3) 0.064(4) -0.011(3) C
    O11 0.0322(13) 0.0293(12) 0.0319(12) 0.0059(10) 0.0067(10) 0.0014(10) O
    Pb3 0.02559(6) 0.02066(6) 0.01982(6) 0.00002(4) 0.00442(5) 0.00007(4) Pb
    O12 0.0439(14) 0.0293(12) 0.0254(11) -0.0016(10) 0.0067(10) -0.0043(9) O
    O13 0.0575(17) 0.0326(13) 0.0265(11) 0.0107(12) 0.0115(12) 0.0047(10) O
    C17 0.0340(18) 0.0351(18) 0.0239(15) 0.0019(14) 0.0062(14) 0.0005(13) C
    C18 0.047(2) 0.064(3) 0.0238(17) 0.0024(19) 0.0093(16) -0.0017(16) C
    C19a 0.108(8) 0.042(4) 0.028(3) 0.001(5) 0.018(4) -0.010(3) C
    C19b 0.036(4) 0.071(6) 0.036(4) 0.004(4) 0.018(4) -0.005(4) C
    C20 0.052(3) 0.127(5) 0.0273(19) 0.021(3) 0.0073(19) 0.015(2) C
    O14 0.0241(11) 0.0273(11) 0.0258(11) 0.0025(8) 0.0077(9) 0.0024(8) O
    O15 0.0378(14) 0.0328(13) 0.0425(13) -0.0034(11) 0.0168(12) -0.0082(11) O
    C21 0.0269(16) 0.0302(16) 0.0250(14) 0.0009(13) 0.0077(13) 0.0033(12) C
    C22 0.0310(18) 0.040(2) 0.046(2) -0.0015(15) 0.0188(17) 0.0040(16) C
    C23 0.040(2) 0.112(5) 0.042(2) -0.031(3) 0.007(2) -0.004(2) C
    C24 0.043(3) 0.146(5) 0.042(2) -0.025(3) 0.025(2) -0.011(3) C
loop_
    _jana_atom_site_ADP_C_label
    _jana_atom_site_ADP_C_type_symbol
    _jana_atom_site_ADP_C_111
    _jana_atom_site_ADP_C_112
    _jana_atom_site_ADP_C_113
    _jana_atom_site_ADP_C_122
    _jana_atom_site_ADP_C_123
    _jana_atom_site_ADP_C_133
    _jana_atom_site_ADP_C_222
    _jana_atom_site_ADP_C_223
    _jana_atom_site_ADP_C_233
    _jana_atom_site_ADP_C_333
    ? ? ? ? ? ? ? ? ? ? ? ?
loop_
    _jana_atom_site_ADP_D_label
    _jana_atom_site_ADP_D_type_symbol
    _jana_atom_site_ADP_D_1111
    _jana_atom_site_ADP_D_1112
    _jana_atom_site_ADP_D_1113
    _jana_atom_site_ADP_D_1122
    _jana_atom_site_ADP_D_1123
    _jana_atom_site_ADP_D_1133
    _jana_atom_site_ADP_D_1222
    _jana_atom_site_ADP_D_1223
    _jana_atom_site_ADP_D_1233
    _jana_atom_site_ADP_D_1333
    _jana_atom_site_ADP_D_2222
    _jana_atom_site_ADP_D_2223
    _jana_atom_site_ADP_D_2233
    _jana_atom_site_ADP_D_2333
    _jana_atom_site_ADP_D_3333
    ? ? ? ? ? ? ? ? ? ? ? ? ? ? ? ? ?
loop_
    _jana_atom_site_ADP_E_label
    _jana_atom_site_ADP_E_type_symbol
    _jana_atom_site_ADP_E_11111
    _jana_atom_site_ADP_E_11112
    _jana_atom_site_ADP_E_11113
    _jana_atom_site_ADP_E_11122
    _jana_atom_site_ADP_E_11123
    _jana_atom_site_ADP_E_11133
    _jana_atom_site_ADP_E_11222
    _jana_atom_site_ADP_E_11223
    _jana_atom_site_ADP_E_11233
    _jana_atom_site_ADP_E_11333
    _jana_atom_site_ADP_E_12222
    _jana_atom_site_ADP_E_12223
    _jana_atom_site_ADP_E_12233
    _jana_atom_site_ADP_E_12333
    _jana_atom_site_ADP_E_13333
    _jana_atom_site_ADP_E_22222
    _jana_atom_site_ADP_E_22223
    _jana_atom_site_ADP_E_22233
    _jana_atom_site_ADP_E_22333
    _jana_atom_site_ADP_E_23333
    _jana_atom_site_ADP_E_33333
    ? ? ? ? ? ? ? ? ? ? ? ? ? ? ? ? ? ? ? ? ? ? ?
loop_
    _jana_atom_site_ADP_F_label
    _jana_atom_site_ADP_F_type_symbol
    _jana_atom_site_ADP_F_111111
    _jana_atom_site_ADP_F_111112
    _jana_atom_site_ADP_F_111113
    _jana_atom_site_ADP_F_111122
    _jana_atom_site_ADP_F_111123
    _jana_atom_site_ADP_F_111133
    _jana_atom_site_ADP_F_111222
    _jana_atom_site_ADP_F_111223
    _jana_atom_site_ADP_F_111233
    _jana_atom_site_ADP_F_111333
    _jana_atom_site_ADP_F_112222
    _jana_atom_site_ADP_F_112223
    _jana_atom_site_ADP_F_112233
    _jana_atom_site_ADP_F_112333
    _jana_atom_site_ADP_F_113333
    _jana_atom_site_ADP_F_122222
    _jana_atom_site_ADP_F_122223
    _jana_atom_site_ADP_F_122233
    _jana_atom_site_ADP_F_122333
    _jana_atom_site_ADP_F_123333
    _jana_atom_site_ADP_F_133333
    _jana_atom_site_ADP_F_222222
    _jana_atom_site_ADP_F_222223
    _jana_atom_site_ADP_F_222233
    _jana_atom_site_ADP_F_222333
    _jana_atom_site_ADP_F_223333
    _jana_atom_site_ADP_F_233333
    _jana_atom_site_ADP_F_333333
    ? ? ? ? ? ? ? ? ? ? ? ? ? ? ? ? ? ? ? ? ? ? ? ? ? ? ? ? ? ?
loop_
    _geom_bond_atom_site_label_1
    _geom_bond_atom_site_label_2
    _geom_bond_site_symmetry_1
    _geom_bond_site_symmetry_2
    _geom_bond_distance
    _geom_bond_publ_flag
    Pb1 O1 . . 2.5508(19) yes
    Pb1 O2 . . 2.475(2) yes
    Pb1 O3 . . 2.555(3) yes
    Pb1 O4 . . 2.650(2) yes
    Pb1 O5 . . 2.692(3) yes
    Pb1 O7 . . 2.766(2) yes
    Pb1 O9 . 4_565 2.949(2) yes
    Pb1 O14 . 3_666 2.586(2) yes
    Pb2 O1 . . 2.534(2) yes
    Pb2 O4 . 4_464 2.941(2) yes
    Pb2 O7 . . 2.407(2) yes
    Pb2 O8 . . 2.487(2) yes
    Pb2 O9 . . 2.690(3) yes
    Pb2 O10 . . 2.389(3) yes
    Pb2 O11 . . 2.721(3) yes
    Pb3 O2 . 3_666 2.843(2) yes
    Pb3 O4 . . 2.566(2) yes
    Pb3 O8 . 4_565 2.834(2) yes
    Pb3 O12 . . 2.519(2) yes
    Pb3 O13 . . 2.485(2) yes
    Pb3 O14 . . 2.712(2) yes
    Pb3 O14 . 3_666 2.947(2) yes
    Pb3 O15 . . 2.401(3) yes
    O1 C1 . . 1.271(4) ?
    O2 C1 . . 1.269(3) ?
    C1 C2 . . 1.503(4) ?
    C2 H1c2 . . 1 ?
    C2 C3 . . 1.531(5) ?
    C2 C4 . . 1.526(6) ?
    C3 H1c3 . . 0.98 ?
    C3 H2c3 . . 0.98 ?
    C3 H3c3 . . 0.98 ?
    C4 H1c4 . . 0.98 ?
    C4 H2c4 . . 0.98 ?
    C4 H3c4 . . 0.98 ?
    O3 C5 . . 1.247(3) ?
    O4 C5 . . 1.280(4) ?
    C5 C6 . . 1.518(5) ?
    C6 H1c6 . . 1 ?
    C6 C7 . . 1.512(6) ?
    C6 C8 . . 1.503(6) ?
    C7 H1c7 . . 0.98 ?
    C7 H2c7 . . 0.98 ?
    C7 H3c7 . . 0.98 ?
    C8 H1c8 . . 0.98 ?
    C8 H2c8 . . 0.98 ?
    C8 H3c8 . . 0.98 ?
    O5 H1o5 . . 0.84(3) ?
    O5 H2o5 . . 0.83(3) ?
    H1o5 H2o5 . . 1.19(5) ?
    O7 C9 . . 1.262(4) ?
    O8 C9 . . 1.261(3) ?
    C9 C10 . . 1.509(4) ?
    C10 H1c10 . . 1 ?
    C10 C11 . . 1.510(7) ?
    C10 C12 . . 1.522(5) ?
    C11 H1c11 . . 0.98 ?
    C11 H2c11 . . 0.98 ?
    C11 H3c11 . . 0.98 ?
    C12 H1c12 . . 0.98 ?
    C12 H2c12 . . 0.98 ?
    C12 H3c12 . . 0.98 ?
    O9 C13 . . 1.250(4) ?
    O10 C13 . . 1.268(4) ?
    C13 C14 . . 1.516(6) ?
    C14 H1c14 . . 1 ?
    C14 C15 . . 1.513(6) ?
    C14 C16 . . 1.524(7) ?
    C15 H1c15 . . 0.98 ?
    C15 H2c15 . . 0.98 ?
    C15 H3c15 . . 0.98 ?
    C16 H1c16 . . 0.98 ?
    C16 H2c16 . . 0.98 ?
    C16 H3c16 . . 0.98 ?
    O11 H1o11 . . 0.84(3) ?
    O11 H2o11 . . 0.837(16) ?
    H1o11 H2o11 . . 1.29(4) ?
    O12 C17 . . 1.263(4) ?
    O13 C17 . . 1.257(4) ?
    C17 C18 . . 1.518(5) ?
    C18 H1c18 . . 1 ?
    C18 H1c18d . . 1 ?
    C18 C19a . . 1.401(9) ?
    C18 C19b . . 1.442(11) ?
    C18 C20 . . 1.525(6) ?
    H1c18 H1c18d . . 1.6983 ?
    H1c18 H1c19b . . 1.3046 ?
    H1c18 H2c19b . . 1.2329 ?
    H1c18 H3c19b . . 1.1091 ?
    H1c18d H1c19a . . 1.3172 ?
    H1c18d H2c19a . . 1.0404 ?
    H1c18d H3c19a . . 1.2516 ?
    C19a H1c19a . . 0.98 ?
    C19a H2c19a . . 0.98 ?
    C19a H3c19a . . 0.98 ?
    C19b H1c19b . . 0.98 ?
    C19b H2c19b . . 0.98 ?
    C19b H3c19b . . 0.98 ?
    C20 H1c20 . . 0.98 ?
    C20 H2c20 . . 0.98 ?
    C20 H3c20 . . 0.98 ?
    O14 C21 . . 1.267(5) ?
    O15 C21 . . 1.262(4) ?
    C21 C22 . . 1.513(5) ?
    C22 H1c22 . . 1 ?
    C22 C23 . . 1.508(5) ?
    C22 C24 . . 1.491(7) ?
    C23 H1c23 . . 0.98 ?
    C23 H2c23 . . 0.98 ?
    C23 H3c23 . . 0.98 ?
    C24 H1c24 . . 0.98 ?
    C24 H2c24 . . 0.98 ?
    C24 H3c24 . . 0.98 ?
loop_
    _geom_angle_atom_site_label_1
    _geom_angle_atom_site_label_2
    _geom_angle_atom_site_label_3
    _geom_angle_site_symmetry_1
    _geom_angle_site_symmetry_2
    _geom_angle_site_symmetry_3
    _geom_angle
    _geom_angle_publ_flag
    O1 Pb1 O2 . . . 51.86(6) ?
    O1 Pb1 O3 . . . 74.96(7) ?
    O1 Pb1 O4 . . . 113.32(7) ?
    O1 Pb1 O5 . . . 71.61(8) ?
    O1 Pb1 O7 . . . 64.11(7) ?
    O1 Pb1 O9 . . 4_565 162.47(7) ?
    O1 Pb1 O14 . . 3_666 109.75(6) ?
    O2 Pb1 O3 . . . 74.55(8) ?
    O2 Pb1 O4 . . . 76.95(7) ?
    O2 Pb1 O5 . . . 90.31(8) ?
    O2 Pb1 O7 . . . 113.48(7) ?
    O2 Pb1 O9 . . 4_565 145.10(6) ?
    O2 Pb1 O14 . . 3_666 67.04(7) ?
    O3 Pb1 O4 . . . 49.89(6) ?
    O3 Pb1 O5 . . . 145.75(7) ?
    O3 Pb1 O7 . . . 73.63(8) ?
    O3 Pb1 O9 . . 4_565 102.97(7) ?
    O3 Pb1 O14 . . 3_666 120.93(8) ?
    O4 Pb1 O5 . . . 156.09(7) ?
    O4 Pb1 O7 . . . 118.34(7) ?
    O4 Pb1 O9 . . 4_565 75.67(7) ?
    O4 Pb1 O14 . . 3_666 78.25(7) ?
    O5 Pb1 O7 . . . 85.21(7) ?
    O5 Pb1 O9 . . 4_565 106.62(8) ?
    O5 Pb1 O14 . . 3_666 78.16(7) ?
    O7 Pb1 O9 . . 4_565 98.46(7) ?
    O7 Pb1 O14 . . 3_666 163.37(8) ?
    O9 Pb1 O14 4_565 . 3_666 86.44(7) ?
    Pb1 O2 Pb3 . . 3_666 112.60(9) ?
    Pb1 O4 Pb2 . . 4_565 102.40(8) ?
    Pb1 O4 Pb3 . . . 108.62(8) ?
    O1 Pb2 O4 . . 4_464 153.20(7) ?
    O1 Pb2 O7 . . . 69.76(7) ?
    O1 Pb2 O8 . . . 122.53(6) ?
    O1 Pb2 O9 . . . 127.67(8) ?
    O1 Pb2 O10 . . . 78.35(8) ?
    O1 Pb2 O11 . . . 72.79(7) ?
    O4 Pb2 O7 4_464 . . 122.40(7) ?
    O4 Pb2 O8 4_464 . . 72.04(6) ?
    O4 Pb2 O9 4_464 . . 75.24(7) ?
    O4 Pb2 O10 4_464 . . 126.01(8) ?
    O4 Pb2 O11 4_464 . . 87.23(7) ?
    O7 Pb2 O8 . . . 53.04(7) ?
    O7 Pb2 O9 . . . 104.51(8) ?
    O7 Pb2 O10 . . . 76.85(9) ?
    O7 Pb2 O11 . . . 74.08(9) ?
    O8 Pb2 O9 . . . 76.80(8) ?
    O8 Pb2 O10 . . . 92.71(9) ?
    O8 Pb2 O11 . . . 85.87(8) ?
    O9 Pb2 O10 . . . 50.78(8) ?
    O9 Pb2 O11 . . . 158.36(7) ?
    O10 Pb2 O11 . . . 144.50(7) ?
    Pb2 O8 Pb3 . . 4_464 108.78(8) ?
    Pb1 O9 Pb2 4_464 . . 101.23(9) ?
    O2 Pb3 O4 3_666 . . 155.14(7) ?
    O2 Pb3 O8 3_666 . 4_565 109.38(7) ?
    O2 Pb3 O12 3_666 . . 121.26(6) ?
    O2 Pb3 O13 3_666 . . 70.44(8) ?
    O2 Pb3 O14 3_666 . . 60.39(6) ?
    O2 Pb3 O14 3_666 . 3_666 81.93(6) ?
    O2 Pb3 O15 3_666 . . 106.01(8) ?
    O4 Pb3 O8 . . 4_565 72.83(6) ?
    O4 Pb3 O12 . . . 83.17(7) ?
    O4 Pb3 O13 . . . 134.42(8) ?
    O4 Pb3 O14 . . . 114.33(6) ?
    O4 Pb3 O14 . . 3_666 73.30(7) ?
    O4 Pb3 O15 . . . 82.44(8) ?
    O8 Pb3 O12 4_565 . . 69.68(8) ?
    O8 Pb3 O13 4_565 . . 95.73(7) ?
    O8 Pb3 O14 4_565 . . 168.87(8) ?
    O8 Pb3 O14 4_565 . 3_666 88.91(6) ?
    O8 Pb3 O15 4_565 . . 140.45(8) ?
    O12 Pb3 O13 . . . 52.07(8) ?
    O12 Pb3 O14 . . . 118.57(8) ?
    O12 Pb3 O14 . . 3_666 152.14(7) ?
    O12 Pb3 O15 . . . 77.26(9) ?
    O13 Pb3 O14 . . . 85.07(7) ?
    O13 Pb3 O14 . . 3_666 151.98(8) ?
    O13 Pb3 O15 . . . 79.89(9) ?
    O14 Pb3 O14 . . 3_666 85.33(7) ?
    O14 Pb3 O15 . . . 50.63(8) ?
    O14 Pb3 O15 3_666 . . 113.25(7) ?
    Pb1 O14 Pb3 3_666 . . 113.41(7) ?
    Pb1 O14 Pb3 3_666 . 3_666 99.73(8) ?
    Pb3 O14 Pb3 . . 3_666 94.67(7) ?
    O1 C1 O2 . . . 119.9(3) ?
    O1 C1 C2 . . . 120.7(2) ?
    O2 C1 C2 . . . 119.3(3) ?
    C1 C2 H1c2 . . . 109.09 ?
    C1 C2 C3 . . . 111.8(3) ?
    C1 C2 C4 . . . 108.8(3) ?
    H1c2 C2 C3 . . . 106.26 ?
    H1c2 C2 C4 . . . 109.33 ?
    C3 C2 C4 . . . 111.5(3) ?
    C2 C3 H1c3 . . . 109.47 ?
    C2 C3 H2c3 . . . 109.47 ?
    C2 C3 H3c3 . . . 109.47 ?
    H1c3 C3 H2c3 . . . 109.47 ?
    H1c3 C3 H3c3 . . . 109.47 ?
    H2c3 C3 H3c3 . . . 109.47 ?
    C2 C4 H1c4 . . . 109.47 ?
    C2 C4 H2c4 . . . 109.47 ?
    C2 C4 H3c4 . . . 109.47 ?
    H1c4 C4 H2c4 . . . 109.47 ?
    H1c4 C4 H3c4 . . . 109.47 ?
    H2c4 C4 H3c4 . . . 109.47 ?
    O3 C5 O4 . . . 120.7(3) ?
    O3 C5 C6 . . . 119.7(3) ?
    O4 C5 C6 . . . 119.6(3) ?
    C5 C6 H1c6 . . . 108.97 ?
    C5 C6 C7 . . . 111.2(3) ?
    C5 C6 C8 . . . 109.2(4) ?
    H1c6 C6 C7 . . . 107.22 ?
    H1c6 C6 C8 . . . 109.35 ?
    C7 C6 C8 . . . 110.9(4) ?
    C6 C7 H1c7 . . . 109.47 ?
    C6 C7 H2c7 . . . 109.47 ?
    C6 C7 H3c7 . . . 109.47 ?
    H1c7 C7 H2c7 . . . 109.47 ?
    H1c7 C7 H3c7 . . . 109.47 ?
    H2c7 C7 H3c7 . . . 109.47 ?
    C6 C8 H1c8 . . . 109.47 ?
    C6 C8 H2c8 . . . 109.47 ?
    C6 C8 H3c8 . . . 109.47 ?
    H1c8 C8 H2c8 . . . 109.47 ?
    H1c8 C8 H3c8 . . . 109.47 ?
    H2c8 C8 H3c8 . . . 109.47 ?
    O7 C9 O8 . . . 120.1(3) ?
    O7 C9 C10 . . . 120.1(2) ?
    O8 C9 C10 . . . 119.8(3) ?
    C9 C10 H1c10 . . . 108.76 ?
    C9 C10 C11 . . . 108.9(3) ?
    C9 C10 C12 . . . 112.5(3) ?
    H1c10 C10 C11 . . . 109.15 ?
    H1c10 C10 C12 . . . 105.28 ?
    C11 C10 C12 . . . 112.1(3) ?
    C10 C11 H1c11 . . . 109.47 ?
    C10 C11 H2c11 . . . 109.47 ?
    C10 C11 H3c11 . . . 109.47 ?
    H1c11 C11 H2c11 . . . 109.47 ?
    H1c11 C11 H3c11 . . . 109.47 ?
    H2c11 C11 H3c11 . . . 109.47 ?
    C10 C12 H1c12 . . . 109.47 ?
    C10 C12 H2c12 . . . 109.47 ?
    C10 C12 H3c12 . . . 109.47 ?
    H1c12 C12 H2c12 . . . 109.47 ?
    H1c12 C12 H3c12 . . . 109.47 ?
    H2c12 C12 H3c12 . . . 109.47 ?
    O9 C13 O10 . . . 121.2(4) ?
    O9 C13 C14 . . . 120.4(3) ?
    O10 C13 C14 . . . 118.4(3) ?
    C13 C14 H1c14 . . . 109.21 ?
    C13 C14 C15 . . . 111.2(4) ?
    C13 C14 C16 . . . 108.6(4) ?
    H1c14 C14 C15 . . . 107.43 ?
    H1c14 C14 C16 . . . 110.07 ?
    C15 C14 C16 . . . 110.3(4) ?
    C14 C15 H1c15 . . . 109.47 ?
    C14 C15 H2c15 . . . 109.47 ?
    C14 C15 H3c15 . . . 109.47 ?
    H1c15 C15 H2c15 . . . 109.47 ?
    H1c15 C15 H3c15 . . . 109.47 ?
    H2c15 C15 H3c15 . . . 109.47 ?
    C14 C16 H1c16 . . . 109.47 ?
    C14 C16 H2c16 . . . 109.47 ?
    C14 C16 H3c16 . . . 109.47 ?
    H1c16 C16 H2c16 . . . 109.47 ?
    H1c16 C16 H3c16 . . . 109.47 ?
    H2c16 C16 H3c16 . . . 109.47 ?
    H1o11 O11 H2o11 . . . 101(4) ?
    O12 C17 O13 . . . 121.3(3) ?
    O12 C17 C18 . . . 119.8(3) ?
    O13 C17 C18 . . . 118.9(3) ?
    C17 C18 H1c18 . . . 102.94 ?
    C17 C18 H1c18d . . . 109.58 ?
    C17 C18 C19a . . . 116.9(4) ?
    C17 C18 C19b . . . 109.2(4) ?
    C17 C18 C20 . . . 111.2(4) ?
    C18 C19a H1c19a . . . 109.47 ?
    C18 C19a H2c19a . . . 109.47 ?
    C18 C19a H3c19a . . . 109.47 ?
    H1c18d C19a H1c19a . . . 126.38 ?
    H1c18d C19a H2c19a . . . 83.68 ?
    H1c18d C19a H3c19a . . . 114.3 ?
    H1c19a C19a H2c19a . . . 109.47 ?
    H1c19a C19a H3c19a . . . 109.47 ?
    H2c19a C19a H3c19a . . . 109.47 ?
    C18 C19b H1c19b . . . 109.47 ?
    C18 C19b H2c19b . . . 109.47 ?
    C18 C19b H3c19b . . . 109.47 ?
    H1c19b C19b H2c19b . . . 109.47 ?
    H1c19b C19b H3c19b . . . 109.47 ?
    H2c19b C19b H3c19b . . . 109.47 ?
    C18 C20 H1c20 . . . 109.47 ?
    C18 C20 H2c20 . . . 109.47 ?
    C18 C20 H3c20 . . . 109.47 ?
    H1c20 C20 H2c20 . . . 109.47 ?
    H1c20 C20 H3c20 . . . 109.47 ?
    H2c20 C20 H3c20 . . . 109.47 ?
    O14 C21 O15 . . . 121.3(3) ?
    O14 C21 C22 . . . 119.3(3) ?
    O15 C21 C22 . . . 119.4(3) ?
    C21 C22 H1c22 . . . 109.01 ?
    C21 C22 C23 . . . 108.6(3) ?
    C21 C22 C24 . . . 112.8(3) ?
    H1c22 C22 C23 . . . 109.05 ?
    H1c22 C22 C24 . . . 104.55 ?
    C23 C22 C24 . . . 112.7(4) ?
    C22 C23 H1c23 . . . 109.47 ?
    C22 C23 H2c23 . . . 109.47 ?
    C22 C23 H3c23 . . . 109.47 ?
    H1c23 C23 H2c23 . . . 109.47 ?
    H1c23 C23 H3c23 . . . 109.47 ?
    H2c23 C23 H3c23 . . . 109.47 ?
    C22 C24 H1c24 . . . 109.47 ?
    C22 C24 H2c24 . . . 109.47 ?
    C22 C24 H3c24 . . . 109.47 ?
    H1c24 C24 H2c24 . . . 109.47 ?
    H1c24 C24 H3c24 . . . 109.47 ?
    H2c24 C24 H3c24 . . . 109.47 ?
loop_
    _geom_torsion_atom_site_label_1
    _geom_torsion_atom_site_label_2
    _geom_torsion_atom_site_label_3
    _geom_torsion_atom_site_label_4
    _geom_torsion_site_symmetry_1
    _geom_torsion_site_symmetry_2
    _geom_torsion_site_symmetry_3
    _geom_torsion_site_symmetry_4
    _geom_torsion
    _geom_torsion_publ_flag
    ? ? ? ? ? ? ? ? ? ?
loop_
    _geom_hbond_atom_site_label_D
    _geom_hbond_atom_site_label_H
    _geom_hbond_atom_site_label_A
    _geom_hbond_site_symmetry_D
    _geom_hbond_site_symmetry_H
    _geom_hbond_site_symmetry_A
    _geom_hbond_distance_DH
    _geom_hbond_distance_HA
    _geom_hbond_distance_DA
    _geom_hbond_angle_DHA
    _geom_hbond_publ_flag
    O5 H1o5 O10 . . . 0.84(3) 1.95(3) 2.788(3) 171(4) y
    O5 H2o5 O13 . . 3_666 0.83(3) 2.08(4) 2.788(4) 144(4) y
    O11 H1o11 O3 . . . 0.84(3) 2.06(3) 2.859(3) 157(3) y
    O11 H2o11 O12 . . 4_464 0.837(16) 1.944(17) 2.739(3) 158(4) y
_iucr_refine_instructions_details
;
#m40
   93    0    0    1    0
 0.388097 0.000000 0.000000 0.000000 0.000000 0.000000      100000
 0.000000 0.000000 0.000000                                 000
 0.000000 0.000000 0.000000 0.000000 0.000000 0.000000      000000
 0.156888 0.000000 0.000000 0.000000 0.000000 0.000000      100000
Pb1       1  2     1.000000 0.457931 0.666292 0.371803
 0.019675 0.020250 0.020430 0.000009 0.004868 0.000933      0111111111
O1        4  2     1.000000 0.255795 0.646862 0.259901
 0.023245 0.021784 0.028999-0.001747 0.007407 0.003177      0111111111
O2        4  2     1.000000 0.331052 0.576216 0.380285
 0.023349 0.025287 0.026370-0.000072 0.004968 0.002916      0111111111
C1        2  2     1.000000 0.247246 0.596152 0.308354
 0.024480 0.021785 0.023440 0.000914 0.007994-0.003570      0111111111
C2        2  2     1.000000 0.137202 0.561145 0.284572
 0.023251 0.022398 0.032621-0.004357 0.003597 0.002597      0111111111
H1c2      3  1     1.000000 0.151482 0.513523 0.301464
 0.033239 0.000000 0.000000 0.000000 0.000000 0.000000      0000000000
C3        2  2     1.000000 0.068472 0.563995 0.173810
 0.036396 0.037380 0.040047-0.007572-0.003615 0.001727      0111111111
H1c3      3  1     1.000000-0.005525 0.544768 0.162031
 0.063586 0.000000 0.000000 0.000000 0.000000 0.000000      0000000000
H2c3      3  1     1.000000 0.060016 0.609876 0.151671
 0.063586 0.000000 0.000000 0.000000 0.000000 0.000000      0000000000
H3c3      3  1     1.000000 0.106919 0.539167 0.136809
 0.063586 0.000000 0.000000 0.000000 0.000000 0.000000      0000000000
C4        2  2     1.000000 0.073535 0.590928 0.346681
 0.030141 0.049396 0.058375-0.008041 0.020520-0.000278      0111111111
H1c4      3  1     1.000000 0.001900 0.568118 0.332205
 0.066923 0.000000 0.000000 0.000000 0.000000 0.000000      0000000000
H2c4      3  1     1.000000 0.117947 0.586115 0.417160
 0.066923 0.000000 0.000000 0.000000 0.000000 0.000000      0000000000
H3c4      3  1     1.000000 0.059878 0.637675 0.330560
 0.066923 0.000000 0.000000 0.000000 0.000000 0.000000      0000000000
O3        4  2     1.000000 0.339254 0.713579 0.466895
 0.031627 0.036402 0.023579 0.010196 0.008384 0.002478      0111111111
O4        4  2     1.000000 0.487175 0.660480 0.563097
 0.022091 0.027358 0.026367 0.002075 0.006430 0.003162      0111111111
C5        2  2     1.000000 0.394372 0.690026 0.549461
 0.025188 0.023642 0.025841-0.002028 0.007321-0.002176      0111111111
C6        2  2     1.000000 0.352083 0.697576 0.635299
 0.025427 0.055059 0.025644 0.002997 0.008579 0.001741      0111111111
H1c6      3  1     1.000000 0.402434 0.672560 0.693541
 0.042545 0.000000 0.000000 0.000000 0.000000 0.000000      0000000000
C7        2  2     1.000000 0.235914 0.669165 0.610181
 0.040248 0.066884 0.054649-0.004821 0.026018 0.001422      0111111111
H1c7      3  1     1.000000 0.236512 0.622828 0.591746
 0.077124 0.000000 0.000000 0.000000 0.000000 0.000000      0000000000
H2c7      3  1     1.000000 0.212292 0.672676 0.667913
 0.077124 0.000000 0.000000 0.000000 0.000000 0.000000      0000000000
H3c7      3  1     1.000000 0.183636 0.693576 0.554601
 0.077124 0.000000 0.000000 0.000000 0.000000 0.000000      0000000000
C8        2  2     1.000000 0.353623 0.769089 0.661893
 0.078300 0.074232 0.070995-0.020921 0.051231-0.039813      0111111111
H1c8      3  1     1.000000 0.429831 0.786272 0.678983
 0.101769 0.000000 0.000000 0.000000 0.000000 0.000000      0000000000
H2c8      3  1     1.000000 0.303268 0.793569 0.605299
 0.101769 0.000000 0.000000 0.000000 0.000000 0.000000      0000000000
H3c8      3  1     1.000000 0.328773 0.774065 0.718739
 0.101769 0.000000 0.000000 0.000000 0.000000 0.000000      0000000000
O5        4  2     1.000000 0.458224 0.620744 0.196349
 0.031506 0.037469 0.026698 0.006805 0.004898 0.000900      0111111111
H1o5      3  1     1.000000 0.409376 0.643611 0.153827
 0.049896 0.000000 0.000000 0.000000 0.000000 0.000000      0111000000
H2o5      3  1     1.000000 0.424803 0.586592 0.171308
 0.049896 0.000000 0.000000 0.000000 0.000000 0.000000      0111000000
Pb2       1  2     1.000000 0.166963 0.743253 0.148948
 0.020203 0.025088 0.023628 0.001522 0.005074 0.003570      0111111111
O7        4  2     1.000000 0.347339 0.773963 0.264765
 0.028153 0.024128 0.042035-0.002504 0.000509 0.007334      0111111111
O8        4  2     1.000000 0.252416 0.854711 0.173659
 0.026862 0.031027 0.034939 0.003460 0.004303 0.006220      0111111111
C9        2  2     1.000000 0.337136 0.834313 0.243295
 0.025646 0.027063 0.027515 0.001133 0.010935 0.001082      0111111111
C10       2  2     1.000000 0.426663 0.882290 0.300362
 0.033386 0.024371 0.037152-0.001736 0.005278 0.002139      0111111111
H1c10     3  1     1.000000 0.390763 0.925582 0.303262
 0.040168 0.000000 0.000000 0.000000 0.000000 0.000000      0000000000
C11       2  2     1.000000 0.508724 0.890857 0.246809
 0.039891 0.067538 0.057297-0.021630 0.017868-0.007020      0111111111
H1c11     3  1     1.000000 0.566209 0.922756 0.282494
 0.081974 0.000000 0.000000 0.000000 0.000000 0.000000      0000000000
H2c11     3  1     1.000000 0.544104 0.848540 0.243710
 0.081974 0.000000 0.000000 0.000000 0.000000 0.000000      0000000000
H3c11     3  1     1.000000 0.469125 0.906836 0.179461
 0.081974 0.000000 0.000000 0.000000 0.000000 0.000000      0000000000
C12       2  2     1.000000 0.484121 0.861851 0.407890
 0.054218 0.044744 0.037958-0.010132-0.000478-0.002179      0111111111
H1c12     3  1     1.000000 0.537211 0.896055 0.443059
 0.074975 0.000000 0.000000 0.000000 0.000000 0.000000      0000000000
H2c12     3  1     1.000000 0.427875 0.855916 0.439399
 0.074975 0.000000 0.000000 0.000000 0.000000 0.000000      0000000000
H3c12     3  1     1.000000 0.524265 0.820424 0.410430
 0.074975 0.000000 0.000000 0.000000 0.000000 0.000000      0000000000
O9        4  2     1.000000 0.178136 0.772112-0.029710
 0.035558 0.042101 0.037434 0.010702 0.015724 0.013559      0111111111
O10       4  2     1.000000 0.293464 0.702850 0.072753
 0.037442 0.057916 0.036675 0.018908 0.019533 0.018593      0111111111
C13       2  2     1.000000 0.261686 0.735226-0.007554
 0.030921 0.036231 0.027137 0.002033 0.010894 0.005736      0111111111
C14       2  2     1.000000 0.328741 0.729059-0.075884
 0.043517 0.058074 0.041266 0.014349 0.026897 0.017433      0111111111
H1c14     3  1     1.000000 0.288158 0.752046-0.139698
 0.053296 0.000000 0.000000 0.000000 0.000000 0.000000      0000000000
C15       2  2     1.000000 0.341907 0.657847-0.100085
 0.065423 0.073735 0.044049-0.000258 0.026009-0.013887      0111111111
H1c15     3  1     1.000000 0.380099 0.655464-0.148479
 0.088840 0.000000 0.000000 0.000000 0.000000 0.000000      0000000000
H2c15     3  1     1.000000 0.386195 0.634583-0.039544
 0.088840 0.000000 0.000000 0.000000 0.000000 0.000000      0000000000
H3c15     3  1     1.000000 0.267955 0.637364-0.127909
 0.088840 0.000000 0.000000 0.000000 0.000000 0.000000      0000000000
C16       2  2     1.000000 0.443004 0.760557-0.025683
 0.070058 0.066121 0.115441-0.019413 0.064142-0.010756      0111111111
H1c16     3  1     1.000000 0.483707 0.761903-0.072224
 0.113199 0.000000 0.000000 0.000000 0.000000 0.000000      0000000000
H2c16     3  1     1.000000 0.433209 0.805392-0.005155
 0.113199 0.000000 0.000000 0.000000 0.000000 0.000000      0000000000
H3c16     3  1     1.000000 0.485564 0.734628 0.032608
 0.113199 0.000000 0.000000 0.000000 0.000000 0.000000      0000000000
O11       4  2     1.000000 0.137014 0.763067 0.325001
 0.032210 0.029348 0.031872 0.005853 0.006737 0.001412      0111111111
H1o11     3  1     1.000000 0.187848 0.752079 0.378148
 0.048451 0.000000 0.000000 0.000000 0.000000 0.000000      0111000000
H2o11     3  1     1.000000 0.135398 0.803763 0.332857
 0.048451 0.000000 0.000000 0.000000 0.000000 0.000000      0111000000
Pb3       1  2     1.000000 0.579586 0.550258 0.631759
 0.025589 0.020658 0.019823 0.000024 0.004422 0.000073      0111111111
O12       4  2     1.000000 0.608984 0.604066 0.796472
 0.043874 0.029340 0.025365-0.001625 0.006654-0.004251      0111111111
O13       4  2     1.000000 0.647096 0.498659 0.798610
 0.057504 0.032616 0.026482 0.010710 0.011529 0.004719      0111111111
C17       2  2     1.000000 0.639721 0.550721 0.842933
 0.034020 0.035133 0.023913 0.001935 0.006222 0.000536      0111111111
C18       2  2     1.000000 0.664290 0.548410 0.953888
 0.046870 0.064438 0.023784 0.002417 0.009310-0.001736      0111111111
H1c18     3  1     0.534743 0.594513 0.528771 0.958846
 0.054973 0.000000 0.000000 0.000000 0.000000 0.000000      0000000000
C18d      2  2     0.000000 0.664290 0.548410 0.953888
 0.046870 0.064438 0.023784 0.002417 0.009310-0.001736      0000000000
H1c18d    3  1     0.465257 0.684300 0.593414 0.982517
 0.054973 0.000000 0.000000 0.000000 0.000000 0.000000      0000000000
C19a      2  2     0.534743 0.674966 0.608810 1.003064
 0.108070 0.042011 0.027926 0.000629 0.017957-0.009688      1111111111
H1c19a    3  1     0.534743 0.677693 0.601374 1.071125
 0.091243 0.000000 0.000000 0.000000 0.000000 0.000000      0000000000
H2c19a    3  1     0.534743 0.743997 0.630557 1.004193
 0.091243 0.000000 0.000000 0.000000 0.000000 0.000000      0000000000
H3c19a    3  1     0.534743 0.610676 0.636753 0.968277
 0.091243 0.000000 0.000000 0.000000 0.000000 0.000000      0000000000
C19b      2  2     0.465257 0.565337 0.527308 0.972378
 0.036301 0.070531 0.035748 0.003662 0.017859-0.004634      0111111111
H1c19b    3  1     0.465257 0.578329 0.530232 1.043463
 0.069179 0.000000 0.000000 0.000000 0.000000 0.000000      0000000000
H2c19b    3  1     0.465257 0.502285 0.555631 0.935910
 0.069179 0.000000 0.000000 0.000000 0.000000 0.000000      0000000000
H3c19b    3  1     0.465257 0.548150 0.481722 0.950328
 0.069179 0.000000 0.000000 0.000000 0.000000 0.000000      0000000000
C20       2  2     1.000000 0.765485 0.505143 1.005562
 0.051706 0.127463 0.027309 0.021113 0.007298 0.015295      0111111111
H1c20     3  1     1.000000 0.832050 0.524098 0.996681
 0.105778 0.000000 0.000000 0.000000 0.000000 0.000000      0000000000
H2c20     3  1     1.000000 0.776976 0.502605 1.076405
 0.105778 0.000000 0.000000 0.000000 0.000000 0.000000      0000000000
H3c20     3  1     1.000000 0.752465 0.460921 0.976808
 0.105778 0.000000 0.000000 0.000000 0.000000 0.000000      0000000000
O14       4  2     1.000000 0.440490 0.445186 0.578326
 0.024099 0.027274 0.025798 0.002543 0.007691 0.002397      0111111111
O15       4  2     1.000000 0.404430 0.531425 0.655010
 0.037775 0.032838 0.042461-0.003427 0.016753-0.008176      0111111111
C21       2  2     1.000000 0.382579 0.473582 0.622389
 0.026915 0.030175 0.024957 0.000857 0.007678 0.003270      0111111111
C22       2  2     1.000000 0.284027 0.437815 0.634387
 0.030997 0.039905 0.045684-0.001477 0.018774 0.004018      0111111111
H1c22     3  1     1.000000 0.302803 0.390086 0.645942
 0.044911 0.000000 0.000000 0.000000 0.000000 0.000000      0000000000
C23       2  2     1.000000 0.184704 0.445389 0.540098
 0.039708 0.112144 0.042131-0.031411 0.007162-0.003545      0111111111
H1c23     3  1     1.000000 0.118855 0.425061 0.548466
 0.099778 0.000000 0.000000 0.000000 0.000000 0.000000      0000000000
H2c23     3  1     1.000000 0.170189 0.492206 0.525034
 0.099778 0.000000 0.000000 0.000000 0.000000 0.000000      0000000000
H3c23     3  1     1.000000 0.200537 0.423821 0.485533
 0.099778 0.000000 0.000000 0.000000 0.000000 0.000000      0000000000
C24       2  2     1.000000 0.259774 0.459365 0.723869
 0.043473 0.145512 0.042190-0.025158 0.024682-0.010572      0111111111
H1c24     3  1     1.000000 0.208577 0.427987 0.737464
 0.111715 0.000000 0.000000 0.000000 0.000000 0.000000      0000000000
H2c24     3  1     1.000000 0.329677 0.461249 0.780843
 0.111715 0.000000 0.000000 0.000000 0.000000 0.000000      0000000000
H3c24     3  1     1.000000 0.225130 0.503021 0.712105
 0.111715 0.000000 0.000000 0.000000 0.000000 0.000000      0000000000
----------------------------   s.u. block   ----------------------------
 0.000268 0.000000 0.000000 0.000000 0.000000 0.000000
 0.000000 0.000000 0.000000
 0.000000 0.000000 0.000000 0.000000 0.000000 0.000000
 0.014223 0.000000 0.000000 0.000000 0.000000 0.000000
Pb1                0.000000 0.000009 0.000005 0.000007
 0.000060 0.000059 0.000057 0.000037 0.000043 0.000037
O1                 0.000000 0.000172 0.000101 0.000148
 0.001055 0.000996 0.001040 0.000827 0.000881 0.000838
O2                 0.000000 0.000176 0.000104 0.000154
 0.001066 0.001063 0.001016 0.000857 0.000881 0.000859
C1                 0.000000 0.000250 0.000141 0.000209
 0.001468 0.001392 0.001344 0.001132 0.001201 0.001097
C2                 0.000000 0.000258 0.000146 0.000236
 0.001493 0.001467 0.001631 0.001172 0.001315 0.001198
H1c2               0.000000-0.100000-0.100000-0.100000
 0.000000 0.000000 0.000000 0.000000 0.000000 0.000000
C3                 0.000000 0.000315 0.000184 0.000276
 0.001981 0.001978 0.001972 0.001574 0.001638 0.001547
H1c3               0.000000-0.100000-0.100000-0.100000
 0.000000 0.000000 0.000000 0.000000 0.000000 0.000000
H2c3               0.000000-0.100000-0.100000-0.100000
 0.000000 0.000000 0.000000 0.000000 0.000000 0.000000
H3c3               0.000000-0.100000-0.100000-0.100000
 0.000000 0.000000 0.000000 0.000000 0.000000 0.000000
C4                 0.000000 0.000315 0.000196 0.000311
 0.001850 0.002292 0.002343 0.001627 0.001814 0.001855
H1c4               0.000000-0.100000-0.100000-0.100000
 0.000000 0.000000 0.000000 0.000000 0.000000 0.000000
H2c4               0.000000-0.100000-0.100000-0.100000
 0.000000 0.000000 0.000000 0.000000 0.000000 0.000000
H3c4               0.000000-0.100000-0.100000-0.100000
 0.000000 0.000000 0.000000 0.000000 0.000000 0.000000
O3                 0.000000 0.000192 0.000113 0.000150
 0.001209 0.001244 0.001022 0.000978 0.000953 0.000905
O4                 0.000000 0.000178 0.000101 0.000153
 0.001080 0.001104 0.001033 0.000840 0.000888 0.000843
C5                 0.000000 0.000258 0.000147 0.000217
 0.001498 0.001445 0.001413 0.001181 0.001240 0.001158
C6                 0.000000 0.000279 0.000188 0.000235
 0.001620 0.002225 0.001516 0.001519 0.001342 0.001487
H1c6               0.000000-0.100000-0.100000-0.100000
 0.000000 0.000000 0.000000 0.000000 0.000000 0.000000
C7                 0.000000 0.000354 0.000217 0.000343
 0.002259 0.002875 0.002469 0.001928 0.002046 0.002084
H1c7               0.000000-0.100000-0.100000-0.100000
 0.000000 0.000000 0.000000 0.000000 0.000000 0.000000
H2c7               0.000000-0.100000-0.100000-0.100000
 0.000000 0.000000 0.000000 0.000000 0.000000 0.000000
H3c7               0.000000-0.100000-0.100000-0.100000
 0.000000 0.000000 0.000000 0.000000 0.000000 0.000000
C8                 0.000000 0.000477 0.000243 0.000398
 0.003554 0.003160 0.003126 0.002731 0.003024 0.002661
H1c8               0.000000-0.100000-0.100000-0.100000
 0.000000 0.000000 0.000000 0.000000 0.000000 0.000000
H2c8               0.000000-0.100000-0.100000-0.100000
 0.000000 0.000000 0.000000 0.000000 0.000000 0.000000
H3c8               0.000000-0.100000-0.100000-0.100000
 0.000000 0.000000 0.000000 0.000000 0.000000 0.000000
O5                 0.000000 0.000207 0.000123 0.000167
 0.001271 0.001347 0.001117 0.001025 0.001007 0.000975
H1o5               0.000000 0.002733 0.001842 0.002346
 0.000000 0.000000 0.000000 0.000000 0.000000 0.000000
H2o5               0.000000 0.003388 0.001322 0.002925
 0.000000 0.000000 0.000000 0.000000 0.000000 0.000000
Pb2                0.000000 0.000009 0.000005 0.000008
 0.000060 0.000064 0.000061 0.000040 0.000046 0.000040
O7                 0.000000 0.000196 0.000109 0.000173
 0.001204 0.001105 0.001292 0.000929 0.001053 0.000979
O8                 0.000000 0.000190 0.000113 0.000163
 0.001178 0.001180 0.001180 0.000964 0.000987 0.000975
C9                 0.000000 0.000265 0.000147 0.000226
 0.001559 0.001562 0.001453 0.001177 0.001301 0.001174
C10                0.000000 0.000285 0.000158 0.000241
 0.001755 0.001574 0.001713 0.001331 0.001475 0.001314
H1c10              0.000000-0.100000-0.100000-0.100000
 0.000000 0.000000 0.000000 0.000000 0.000000 0.000000
C11                0.000000 0.000349 0.000235 0.000321
 0.002237 0.002929 0.002483 0.002072 0.002042 0.002179
H1c11              0.000000-0.100000-0.100000-0.100000
 0.000000 0.000000 0.000000 0.000000 0.000000 0.000000
H2c11              0.000000-0.100000-0.100000-0.100000
 0.000000 0.000000 0.000000 0.000000 0.000000 0.000000
H3c11              0.000000-0.100000-0.100000-0.100000
 0.000000 0.000000 0.000000 0.000000 0.000000 0.000000
C12                0.000000 0.000382 0.000203 0.000272
 0.002554 0.002252 0.001932 0.001922 0.001812 0.001702
H1c12              0.000000-0.100000-0.100000-0.100000
 0.000000 0.000000 0.000000 0.000000 0.000000 0.000000
H2c12              0.000000-0.100000-0.100000-0.100000
 0.000000 0.000000 0.000000 0.000000 0.000000 0.000000
H3c12              0.000000-0.100000-0.100000-0.100000
 0.000000 0.000000 0.000000 0.000000 0.000000 0.000000
O9                 0.000000 0.000212 0.000125 0.000177
 0.001346 0.001373 0.001269 0.001095 0.001126 0.001090
O10                0.000000 0.000213 0.000137 0.000177
 0.001390 0.001658 0.001267 0.001225 0.001154 0.001182
C13                0.000000 0.000288 0.000166 0.000236
 0.001716 0.001779 0.001537 0.001367 0.001402 0.001311
C14                0.000000 0.000333 0.000201 0.000284
 0.002151 0.002419 0.001987 0.001835 0.001823 0.001798
H1c14              0.000000-0.100000-0.100000-0.100000
 0.000000 0.000000 0.000000 0.000000 0.000000 0.000000
C15                0.000000 0.000416 0.000233 0.000319
 0.003093 0.003100 0.002301 0.002454 0.002287 0.002135
H1c15              0.000000-0.100000-0.100000-0.100000
 0.000000 0.000000 0.000000 0.000000 0.000000 0.000000
H2c15              0.000000-0.100000-0.100000-0.100000
 0.000000 0.000000 0.000000 0.000000 0.000000 0.000000
H3c15              0.000000-0.100000-0.100000-0.100000
 0.000000 0.000000 0.000000 0.000000 0.000000 0.000000
C16                0.000000 0.000466 0.000257 0.000452
 0.003484 0.003241 0.004678 0.002647 0.003615 0.003073
H1c16              0.000000-0.100000-0.100000-0.100000
 0.000000 0.000000 0.000000 0.000000 0.000000 0.000000
H2c16              0.000000-0.100000-0.100000-0.100000
 0.000000 0.000000 0.000000 0.000000 0.000000 0.000000
H3c16              0.000000-0.100000-0.100000-0.100000
 0.000000 0.000000 0.000000 0.000000 0.000000 0.000000
O11                0.000000 0.000213 0.000115 0.000178
 0.001289 0.001192 0.001197 0.001011 0.001047 0.000985
H1o11              0.000000 0.002738 0.001922 0.001854
 0.000000 0.000000 0.000000 0.000000 0.000000 0.000000
H2o11              0.000000 0.003776 0.000673 0.003054
 0.000000 0.000000 0.000000 0.000000 0.000000 0.000000
Pb3                0.000000 0.000010 0.000005 0.000008
 0.000062 0.000060 0.000058 0.000040 0.000045 0.000038
O12                0.000000 0.000212 0.000112 0.000159
 0.001414 0.001171 0.001065 0.001036 0.001036 0.000916
O13                0.000000 0.000236 0.000119 0.000165
 0.001669 0.001255 0.001108 0.001174 0.001155 0.000975
C17                0.000000 0.000301 0.000163 0.000242
 0.001779 0.001797 0.001519 0.001383 0.001388 0.001262
C18                0.000000 0.000363 0.000209 0.000260
 0.002310 0.002688 0.001669 0.001906 0.001647 0.001588
H1c18              0.008721-0.100000-0.100000-0.100000
 0.000000 0.000000 0.000000 0.000000 0.000000 0.000000
C18d               0.000000 0.000363 0.000209 0.000260
 0.002310 0.002688 0.001669 0.001906 0.001647 0.001588
H1c18d             0.008721-0.100000-0.100000-0.100000
 0.000000 0.000000 0.000000 0.000000 0.000000 0.000000
C19a               0.008721 0.000902 0.000377 0.000498
 0.008215 0.004389 0.003479 0.004578 0.004361 0.003106
H1c19a             0.008721-0.100000-0.100000-0.100000
 0.000000 0.000000 0.000000 0.000000 0.000000 0.000000
H2c19a             0.008721-0.100000-0.100000-0.100000
 0.000000 0.000000 0.000000 0.000000 0.000000 0.000000
H3c19a             0.008721-0.100000-0.100000-0.100000
 0.000000 0.000000 0.000000 0.000000 0.000000 0.000000
C19b               0.008721 0.000691 0.000490 0.000585
 0.004437 0.006237 0.004134 0.004072 0.003637 0.004043
H1c19b             0.008721-0.100000-0.100000-0.100000
 0.000000 0.000000 0.000000 0.000000 0.000000 0.000000
H2c19b             0.008721-0.100000-0.100000-0.100000
 0.000000 0.000000 0.000000 0.000000 0.000000 0.000000
H3c19b             0.008721-0.100000-0.100000-0.100000
 0.000000 0.000000 0.000000 0.000000 0.000000 0.000000
C20                0.000000 0.000398 0.000297 0.000299
 0.002728 0.004857 0.001862 0.002998 0.001924 0.002467
H1c20              0.000000-0.100000-0.100000-0.100000
 0.000000 0.000000 0.000000 0.000000 0.000000 0.000000
H2c20              0.000000-0.100000-0.100000-0.100000
 0.000000 0.000000 0.000000 0.000000 0.000000 0.000000
H3c20              0.000000-0.100000-0.100000-0.100000
 0.000000 0.000000 0.000000 0.000000 0.000000 0.000000
O14                0.000000 0.000182 0.000099 0.000161
 0.001079 0.001114 0.001073 0.000847 0.000915 0.000824
O15                0.000000 0.000210 0.000118 0.000182
 0.001363 0.001253 0.001329 0.001052 0.001159 0.001061
C21                0.000000 0.000268 0.000157 0.000221
 0.001564 0.001611 0.001420 0.001276 0.001269 0.001241
C22                0.000000 0.000294 0.000180 0.000278
 0.001783 0.001987 0.002054 0.001464 0.001652 0.001550
H1c22              0.000000-0.100000-0.100000-0.100000
 0.000000 0.000000 0.000000 0.000000 0.000000 0.000000
C23                0.000000 0.000371 0.000282 0.000325
 0.002372 0.004509 0.002332 0.002571 0.001985 0.002378
H1c23              0.000000-0.100000-0.100000-0.100000
 0.000000 0.000000 0.000000 0.000000 0.000000 0.000000
H2c23              0.000000-0.100000-0.100000-0.100000
 0.000000 0.000000 0.000000 0.000000 0.000000 0.000000
H3c23              0.000000-0.100000-0.100000-0.100000
 0.000000 0.000000 0.000000 0.000000 0.000000 0.000000
C24                0.000000 0.000407 0.000296 0.000330
 0.002611 0.005357 0.002364 0.002948 0.002191 0.002839
H1c24              0.000000-0.100000-0.100000-0.100000
 0.000000 0.000000 0.000000 0.000000 0.000000 0.000000
H2c24              0.000000-0.100000-0.100000-0.100000
 0.000000 0.000000 0.000000 0.000000 0.000000 0.000000
H3c24              0.000000-0.100000-0.100000-0.100000
 0.000000 0.000000 0.000000 0.000000 0.000000 0.000000
--------------------------   Saved points   ----------------------------
    0
--------------------------   Fourier maxima   --------------------------
    1    1    1
max1      1  1     1.000000 0.025486 0.837153 0.878801      000  0  0  0
     0.62     0.40
max2      1  1     1.000000 0.014702 0.957600 0.111246      000  0  0  0
     0.68     0.38
max3      1  1     1.000000 0.203113 0.743052 0.117667      000  0  0  0
     0.54     0.28
max4      1  1     1.000000 0.084877 0.758036 0.153342      000  0  0  0
     0.50     0.27
max5      1  1     1.000000 0.236623 0.737068 0.145143      000  0  0  0
     0.52     0.27
max6      1  1     1.000000 0.015642 0.166753 0.160784      000  0  0  0
     0.52     0.27
max7      1  1     1.000000 0.200212 0.783685 0.166329      000  0  0  0
     0.89     0.26
max8      1  1     1.000000 0.102131 0.559780 0.123296      000  0  0  0
     0.42     0.22
max9      1  1     1.000000 0.095133 0.727385 0.108978      000  0  0  0
     0.43     0.21
max10     1  1     1.000000 0.009577 0.200279 0.110142      000  0  0  0
     0.42     0.20
max11     1  1     1.000000 0.094522 0.144944 0.160623      000  0  0  0
     0.43     0.19
max12     1  1     1.000000 0.101694 0.784115 0.743283      000  0  0  0
     0.26     0.19
max13     1  1     1.000000 0.170711 0.938417 0.120704      000  0  0  0
     0.36     0.19
max14     1  1     1.000000 0.152853 0.953638 0.157692      000  0  0  0
     0.34     0.18
max15     1  1     1.000000 0.045500 0.650032 0.774940      000  0  0  0
     0.31     0.17
max16     1  1     1.000000 0.099437 0.095230 0.117110      000  0  0  0
     0.36     0.17
max17     1  1     1.000000 0.111325 0.137761 0.100938      000  0  0  0
     0.36     0.16
max18     1  1     1.000000 0.008095 0.029617 0.818687      000  0  0  0
     0.29     0.16
max19     1  1     1.000000 0.253155 0.749551 0.087773      000  0  0  0
     0.33     0.15
max20     1  1     1.000000 0.145178 0.738276 0.072436      000  0  0  0
     0.42     0.15
max21     1  1     1.000000 0.151374 0.492466 0.549639      000  0  0  0
     0.35     0.15
max22     1  1     1.000000 0.176249 0.549450 0.112330      000  0  0  0
     0.31     0.15
max23     1  1     1.000000 0.069436 0.027242 0.885178      000  0  0  0
     0.28     0.14
max24     1  1     1.000000 0.108670 0.241095 0.544824      000  0  0  0
     0.28     0.14
max25     1  1     1.000000 0.206186 0.870635 0.722461      000  0  0  0
     0.28     0.14
max26     1  1     1.000000 0.232073 0.447825 0.000477      000  0  0  0
     0.33     0.14
max27     1  1     1.000000 0.111480 0.187266 0.100926      000  0  0  0
     0.44     0.14
max28     1  1     1.000000 0.123332 0.419132 0.555926      000  0  0  0
     0.22     0.14
max29     1  1     1.000000 0.098191 0.022376 0.506915      000  0  0  0
     0.24     0.14
max30     1  1     1.000000 0.117275 0.826351 0.897299      000  0  0  0
     0.35     0.13
max31     1  1     1.000000 0.048254 0.838827 0.819650      000  0  0  0
     0.26     0.13
max32     1  1     1.000000 0.021658 0.541794 0.120684      000  0  0  0
     0.24     0.13
max33     1  1     1.000000 0.012227 0.571246 0.116778      000  0  0  0
     0.24     0.13
max34     1  1     1.000000 0.174074 0.002950 0.777532      000  0  0  0
     0.22     0.12
max35     1  1     1.000000 0.116014 0.639063 0.832053      000  0  0  0
     0.30     0.12
max36     1  1     1.000000 0.085910 0.333906 0.089282      000  0  0  0
     0.26     0.12
max37     1  1     1.000000 0.233689 0.241729 0.639969      000  0  0  0
     0.21     0.12
max38     1  1     1.000000 0.022100 0.069202 0.798258      000  0  0  0
     0.28     0.12
max39     1  1     1.000000 0.108434 0.713952 0.173381      000  0  0  0
     0.34     0.12
max40     1  1     1.000000 0.074054 0.357863 0.151202      000  0  0  0
     0.31     0.12
max41     1  1     1.000000 0.061329 0.812842 0.763454      000  0  0  0
     0.24     0.12
max42     1  1     1.000000 0.195326 0.179991 0.906706      000  0  0  0
     0.30     0.12
max43     1  1     1.000000 0.191003 0.528724 0.306937      000  0  0  0
     0.26     0.12
max44     1  1     1.000000 0.181031 0.870805 0.654577      000  0  0  0
     0.21     0.12
max45     1  1     1.000000 0.173112 0.407837 0.980325      000  0  0  0
     0.23     0.12
max46     1  1     1.000000 0.056732 0.380120 0.131194      000  0  0  0
     0.25     0.11
max47     1  1     1.000000 0.124885 0.547414 0.314798      000  0  0  0
     0.18     0.11
max48     1  1     1.000000 0.051492 0.776416 0.065099      000  0  0  0
     0.31     0.11
max49     1  1     1.000000 0.170415 0.051042 0.669189      000  0  0  0
     0.34     0.11
max50     1  1     1.000000 0.002709 0.514317 0.152066      000  0  0  0
     0.23     0.11
--------------------------   Fourier minima   --------------------------
    1    1    1
min1      1  1     1.000000 0.059162 0.606687 0.009661      000  0  0  0
     0.29     0.18
min2      1  1     1.000000-0.007725 0.362593 0.019136      000  0  0  0
     0.29     0.17
min3      1  1     1.000000 0.017252 0.595842 0.024894      000  0  0  0
     0.30     0.17
min4      1  1     1.000000 0.063197 0.937366 0.226645      000  0  0  0
     0.32     0.16
min5      1  1     1.000000 0.047526 0.394345 0.011174      000  0  0  0
     0.24     0.16
------------------------------------------------------------------------
#m50
Version Jana2006
title mo_jf_pbisobut_fabry_0m_a_a.res in p2(1)/n
cell 12.7476 20.3424 14.3958 90 110.329 90
esdcell 0.0004 0.0007 0.0004 0 0.001 0
spgroup P21/n 14 22
lattice P
symmetry x y z
symmetry -x+1/2 y+1/2 -z+1/2
symmetry -x -y -z
symmetry x+1/2 -y+1/2 z+1/2
unitsnumb 4
chemform Pb3 C24 H46 O14
atlist Pb3 C24 H46 O14
formtab -62
atom Pb atradius 1.75 color 82083091
atom C atradius 0.77 color 128073041
atom H atradius 0.46 color 255204204
atom O atradius 0.74 color 254003000
roundmethod 1
end
*******************************************************************************
contour
end contour
dist
  angles 1 lsttype 1 dmax 3.5
  selfirst Pb1 O1 O2 O3 O4 O5 Pb2 O7 O8 O9 O10 O11 Pb3 O12 O13 O14 O15
  selsecnd Pb1 O1 O2 O3 O4 O5 Pb2 O7 O8 O9 O10 O11 Pb3 O12 O13 O14 O15
  bondval Pb O 2.112 0.37
end dist
fourier
  maptype 6 positive 50 negative 5
end fourier
refine
  cycles 100 fsquare 1 skipbad 1 badref 15 damp 0.7
  iext 1 itypex 1 idistr 2 radius 0.01
  restric C18 11 C18d
  equation : ai[C19b] = 1.0 - ai[C19a]
  equation : ai[H1C19b] = ai[C19b]
  equation : ai[H2C19b] = ai[C19b]
  equation : ai[H3C19b] = ai[C19b]
  equation : ai[H1C18d] = ai[C19b]
  equation : ai[H1C18] = ai[C19a]
  equation : ai[H1C19a] = ai[C19a]
  equation : ai[H2C19a] = ai[C19a]
  equation : ai[H3C19a] = ai[C19a]
  distfix 0.84 0.01 O5 H1o5; O5 H2o5;
  distfix 0.84 0.01 O11 H1o11; O11 H2o11;
  keep hydro tetrahed C2 3 1 C1 C3 C4 1 H1c2
  keep ADP riding C2 1.2 H1c2
  keep hydro tetrahed C10 3 1 C9 C11 C12 1 H1c10
  keep ADP riding C10 1.2 H1c10
  keep hydro tetrahed C14 3 1 C13 C16 C15 1 H1c14
  keep ADP riding C14 1.2 H1c14
  keep hydro tetrahed C22 3 1 C21 C24 C23 1 H1c22
  keep ADP riding C22 1.2 H1c22
  keep hydro tetrahed C6 3 1 C7 C8 C5 1 H1c6
  keep ADP riding C6 1.2 H1c6
  keep hydro tetrahed C18 3 1 C19a C17 C20 1 H1c18
  keep ADP riding C18 1.2 H1c18
  keep hydro tetrahed C18d 3 1 C19b C17 C20 1 H1c18d
  keep ADP riding C18d 1.2 H1c18d
  keep hydro tetrahed C3 1 3 C2 0.98 H1c3 H2c3 H3c3
  keep ADP riding C3 1.5 H1c3 H2c3 H3c3
  keep hydro tetrahed C4 1 3 C2 0.98 H1c4 H2c4 H3c4
  keep ADP riding C4 1.5 H1c4 H2c4 H3c4
  keep hydro tetrahed C7 1 3 C6 0.98 H1c7 H2c7 H3c7
  keep ADP riding C7 1.5 H1c7 H2c7 H3c7
  keep hydro tetrahed C8 1 3 C6 0.98 H1c8 H2c8 H3c8
  keep ADP riding C8 1.5 H1c8 H2c8 H3c8
  keep hydro tetrahed C11 1 3 C10 0.98 H1c11 H2c11 H3c11
  keep ADP riding C11 1.5 H1c11 H2c11 H3c11
  keep hydro tetrahed C12 1 3 C10 0.98 H1c12 H2c12 H3c12
  keep ADP riding C12 1.5 H1c12 H2c12 H3c12
  keep hydro tetrahed C15 1 3 C14 0.98 H1c15 H2c15 H3c15
  keep ADP riding C15 1.5 H1c15 H2c15 H3c15
  keep hydro tetrahed C16 1 3 C14 0.98 H1c16 H2c16 H3c16
  keep ADP riding C16 1.5 H1c16 H2c16 H3c16
  keep hydro tetrahed C23 1 3 C22 0.98 H1c23 H2c23 H3c23
  keep ADP riding C23 1.5 H1c23 H2c23 H3c23
  keep hydro tetrahed C24 1 3 C22 0.98 H1c24 H2c24 H3c24
  keep ADP riding C24 1.5 H1c24 H2c24 H3c24
  keep hydro tetrahed C19a 1 3 C18 0.98 H1c19a H2c19a H3c19a
  keep ADP riding C19a 1.5 H1c19a H2c19a H3c19a
  keep hydro tetrahed C19b 1 3 C18d 0.98 H1c19b H2c19b H3c19b
  keep ADP riding C19b 1.5 H1c19b H2c19b H3c19b
  keep hydro tetrahed C20 1 3 C18 0.98 H1c20 H2c20 H3c20
  keep ADP riding C20 1.5 H1c20 H2c20 H3c20
  keep ADP riding O5 1.5 H2o5 H1o5
  keep ADP riding O11 1.5 H2o11 H1o11
end refine
;
loop_
    _twin_refln_datum_id
    _twin_refln_individual_id
    _twin_refln_index_h
    _twin_refln_index_k
    _twin_refln_index_l
    _twin_refln_F_squared_calc
    _twin_refln_F_squared_meas
    _twin_refln_F_squared_sigma
    _twin_refln_include_status
    ? ? ? ? ? ? ? ? ?
