# Supplementary material for: Rerefinement of poly[di­aqua­bis­(μ3-2-methyl­pro­pano­ato-κ4 O:O,O′:O′)bis­(μ3-2-methyl­propano­ato-κ3 O:O:O)(μ2-2-methyl­propano­ato-κ3 O:O,O′)(2-methyl­propano­ato-κ2 O,O′)trilead(II)]
Source: IUCrdata. 2020 Oct 6;5(Pt 10):x201311. doi: 10.1107/S2414314620013115 (PMC9462163; doi:10.1107/S2414314620013115)
Supplement: Supplementary file 2 [file x-05-x201311-Isup2.hkl]

#
# h,k,l, Fc-squared, Fo-squared, sigma(Fo-squared) and status flag
#
data_I
_shelx_title                             'mo_jf_pbisobut_fabry_0m_a_a.res in p2(1)/n'
_shelx_refln_list_code                   4
_shelx_F_calc_maximum                    849.01
_exptl_crystal_F_000                     2192
_reflns_d_resolution_high                ?

loop_
 _symmetry_equiv_pos_as_xyz
 'x, y, z'
 '-x+1/2, y+1/2, -z+1/2'
 '-x, -y, -z'
 'x+1/2, -y+1/2, z+1/2'

_cell_length_a                           12.7476(4)
_cell_length_b                           20.3424(7)
_cell_length_c                           14.3958(4)
_cell_angle_alpha                        90
_cell_angle_beta                         110.3290(10)
_cell_angle_gamma                        90

_shelx_F_squared_multiplier              1.000

loop_
 _refln_index_h
 _refln_index_k
 _refln_index_l
 _refln_F_squared_calc
 _refln_F_squared_meas
 _refln_F_squared_sigma
 _refln_observed_status
   2   0   0  14977.70  14481.00    383.03 o
   4   0   0  24822.00  24362.60    651.61 o
   6   0   0    741.24   1039.16     86.98 o
   8   0   0  80372.90  77525.40   1676.73 o
  10   0   0  52767.30  50364.30   1128.31 o
  12   0   0  21133.70  20081.00    597.07 o
  14   0   0   5375.99   5109.88    244.40 o
   1   1   0 236784.00 242288.00   9386.27 o
   2   1   0   7782.31   7862.40    177.21 o
   3   1   0   1018.29   1074.56     39.85 o
   4   1   0 101303.00  96711.20   1758.78 o
   5   1   0  33581.50  32720.10    617.78 o
   6   1   0  43082.40  41918.80    711.52 o
   7   1   0  38612.70  37085.50    588.37 o
   8   1   0   3132.46   3322.73    104.93 o
   9   1   0   8121.25   7984.46    176.07 o
  10   1   0  56716.40  55630.70    875.85 o
  11   1   0     64.70     97.60     66.39 <
  12   1   0      4.41     29.88     56.43 <
  13   1   0    704.98    758.24     77.02 o
  14   1   0  16294.60  16373.60    365.51 o
  15   1   0    150.52    167.98     81.66 <
   1   2   0   1079.14   1029.74     24.58 o
   2   2   0  41016.40  41121.50    866.18 o
   3   2   0    133.53    248.98     21.91 o
   4   2   0    853.78    990.76     46.48 o
   5   2   0  20807.60  20435.30    402.46 o
   6   2   0 219954.00 209186.00   4375.89 o
   7   2   0  54950.00  53972.50    836.14 o
   8   2   0   1915.42   1996.83     87.66 o
   9   2   0  46435.60  45598.40    724.80 o
  10   2   0  34065.50  32868.50    588.57 o
  11   2   0   4517.76   4127.03    148.77 o
  12   2   0    308.82    414.96     65.73 o
  13   2   0    493.98    519.87     72.37 o
  14   2   0  21522.40  21142.40    473.32 o
  15   2   0   8783.85   9166.05    287.62 o
   1   3   0   9542.93  10050.40    158.70 o
   2   3   0   8024.61   8204.66    163.11 o
   3   3   0  36550.10  35692.80    660.17 o
   4   3   0 171526.00 170285.00   4359.99 o
   5   3   0  38867.40  40159.90    675.59 o
   6   3   0    191.29    244.33     43.82 o
   7   3   0   1995.47   2174.88     83.01 o
   8   3   0  75177.30  71765.30   1102.70 o
   9   3   0   5008.01   4757.22    132.18 o
  10   3   0    876.27    936.20     73.70 o
  11   3   0  36367.30  35549.30    694.34 o
  12   3   0   3000.26   2832.22    128.83 o
  13   3   0  31235.80  30843.40    624.65 o
  14   3   0   1262.49   1208.43     91.63 o
  15   3   0   4205.02   3904.14    185.28 o
   0   4   0  71867.90  76012.90   1597.96 o
   1   4   0 121983.00 119252.00   2997.60 o
   2   4   0  99191.20 100357.00   2105.42 o
   3   4   0 141884.00 135732.00   4924.80 o
   4   4   0 121932.00 124512.00   2024.69 o
   5   4   0  97614.10  99600.00   1639.13 o
   6   4   0  43876.40  43413.80    742.68 o
   7   4   0  16490.50  16421.30    288.03 o
   8   4   0   8786.62   9086.01    207.99 o
   9   4   0   1748.48   1830.07     97.61 o
  10   4   0      6.48     42.49     53.11 <
  11   4   0   3435.21   3452.62    136.80 o
  12   4   0  41098.40  40349.20    782.94 o
  13   4   0      7.89      6.64     61.75 <
  14   4   0    418.43    456.79     77.68 o
  15   4   0    108.35     79.67     78.34 <
   1   5   0  38253.60  39624.90    554.52 o
   2   5   0 435712.00 439395.00   8584.54 o
   3   5   0  15205.60  14950.30    239.12 o
   4   5   0  57976.70  59586.90    836.51 o
   5   5   0      8.77     81.00     27.22 <
   6   5   0  51313.90  51846.40    800.70 o
   7   5   0   1415.87   1548.52     77.03 o
   8   5   0  28528.80  28211.20    465.40 o
   9   5   0    241.32    300.10     55.11 o
  10   5   0  32542.20  32558.80    585.10 o
  11   5   0   4592.76   4435.84    163.38 o
  12   5   0   1968.26   2118.20    121.51 o
  13   5   0   3144.08   3074.57    138.79 o
  14   5   0   6917.88   6926.88    229.81 o
  15   5   0      7.53      3.32     69.71 <
   0   6   0  22388.10  23770.80    450.72 o
   1   6   0   8249.54   8558.12    127.73 o
   2   6   0  86664.60  90823.20   1255.16 o
   3   6   0  55951.20  55522.90    779.80 o
   4   6   0 105272.00 107069.00   1602.96 o
   5   6   0  39109.40  39474.80    570.84 o
   6   6   0  26174.10  25518.00    385.00 o
   7   6   0   4772.95   4705.71    120.23 o
   8   6   0   5460.49   5620.45    139.50 o
   9   6   0  13516.90  13417.00    255.25 o
  10   6   0   4205.18   4475.67    151.43 o
  11   6   0   3381.15   3489.11    143.44 o
  12   6   0  67045.20  68232.50   1158.99 o
  13   6   0    128.81    165.98     62.41 <
  14   6   0   3699.03   3774.56    160.04 o
  15   6   0   2777.20   2793.57    177.29 o
   1   7   0   1398.70   1386.69     39.18 o
   2   7   0  26814.70  28026.40    405.78 o
   3   7   0   4877.95   5262.78    101.00 o
   4   7   0  44190.90  43962.90    681.80 o
   5   7   0  12667.10  12151.30    218.14 o
   6   7   0  15570.80  15381.00    270.05 o
   7   7   0  13539.80  13629.90    256.64 o
   8   7   0 124055.00 123151.00   1856.39 o
   9   7   0   6031.84   6024.21    151.45 o
  10   7   0   1674.23   1575.03     85.66 o
  11   7   0  10243.90  10013.20    231.88 o
  12   7   0   2426.88   2649.48    122.18 o
  13   7   0   8247.08   8402.21    207.91 o
  14   7   0     10.09      0.00     67.06 <
   0   8   0   5472.09   5929.71    141.56 o
   1   8   0  10318.90   9874.21    150.34 o
   2   8   0  94736.50  96132.00   1332.11 o
   3   8   0   2318.02   2505.91     71.73 o
   4   8   0   2694.23   2627.50     74.39 o
   5   8   0  22814.30  22966.30    376.87 o
   6   8   0 106268.00 105844.00   1595.67 o
   7   8   0  15224.10  15628.20    279.94 o
   8   8   0   5407.74   5640.16    142.81 o
   9   8   0  28891.50  29081.00    483.82 o
  10   8   0   2171.98   2302.87    126.17 o
  11   8   0  16156.70  16847.30    337.65 o
  12   8   0   7056.17   7130.46    186.65 o
  13   8   0   4232.27   4717.73    171.34 o
  14   8   0   4152.43   4256.11    194.58 o
   1   9   0 234112.00 243657.00   8848.91 o
   2   9   0  62765.30  62494.80    824.62 o
   3   9   0  24541.10  27026.30    403.77 o
   4   9   0  29476.00  30473.00    449.22 o
   5   9   0   4471.11   4327.11    109.61 o
   6   9   0    344.52    363.18     49.13 o
   7   9   0  31213.30  30584.00    498.78 o
   8   9   0  10418.00  10639.10    214.64 o
   9   9   0  32322.80  32721.20    537.83 o
  10   9   0  22563.70  22854.70    422.95 o
  11   9   0    558.42    602.87     69.05 o
  12   9   0      2.48     73.03     58.43 <
  13   9   0    380.95    424.92     74.36 o
  14   9   0   5730.40   5742.83    194.59 o
   0  10   0 373412.00 389891.00  15702.30 o
   1  10   0    750.81    932.92     49.80 o
   2  10   0  12894.50  14019.70    210.18 o
   3  10   0  23798.10  24027.20    361.65 o
   4  10   0   7988.87   7764.20    145.54 o
   5  10   0  40393.00  40469.40    637.57 o
   6  10   0    366.73    403.02     48.47 o
   7  10   0   6175.51   6527.45    153.45 o
   8  10   0  39147.60  39255.30    630.81 o
   9  10   0   8853.33   9028.25    197.32 o
  10  10   0  10657.20  11214.20    241.19 o
  11  10   0   3170.84   3400.67    130.16 o
  12  10   0  18737.10  18963.10    369.57 o
  13  10   0   3183.94   3303.65    150.07 o
  14  10   0    520.58    405.01     79.67 o
   1  11   0   1741.54   1810.95     70.39 o
   2  11   0  21945.70  23189.20    348.88 o
   3  11   0    824.18    842.61     49.80 o
   4  11   0  51801.30  51759.60    742.61 o
   5  11   0  34323.10  33664.40    500.39 o
   6  11   0  18382.40  18416.50    321.24 o
   7  11   0  31338.80  30931.10    506.64 o
   8  11   0   2407.97   2518.10    106.91 o
   9  11   0   6195.83   6079.72    160.08 o
  10  11   0  35206.30  35490.10    633.60 o
  11  11   0   8731.21   9445.68    252.43 o
  12  11   0    445.54    470.07     76.35 o
  13  11   0  10077.30  10513.40    267.72 o
  14  11   0  11473.70  12001.50    345.46 o
   0  12   0  43860.30  43521.20    950.53 o
   1  12   0     60.45    151.38     35.85 o
   2  12   0    273.90    307.41     40.50 o
   3  12   0  13576.40  13736.90    209.46 o
   4  12   0   7674.17   7573.55    148.84 o
   5  12   0  17726.20  17631.30    285.98 o
   6  12   0  74943.50  74472.40   1141.70 o
   7  12   0   7894.14   7850.15    175.39 o
   8  12   0   2404.66   2512.76    106.25 o
   9  12   0   5717.43   5698.17    160.74 o
  10  12   0  34886.30  35598.80    646.85 o
  11  12   0      0.33    -18.59     58.43 <
  12  12   0   5387.40   5500.40    181.97 o
  13  12   0    868.77    979.34     91.63 o
   1  13   0   4359.95   4272.45    110.93 o
   2  13   0   4952.27   5331.53    127.54 o
   3  13   0  23959.10  24249.10    374.72 o
   4  13   0 165791.00 167005.00   2304.78 o
   5  13   0   8581.56   8362.79    172.09 o
   6  13   0  23955.70  23884.10    429.78 o
   7  13   0    975.02    966.75     65.07 o
   8  13   0   5768.18   5675.69    152.77 o
   9  13   0    507.45    486.01     61.75 o
  10  13   0   1980.46   1977.43    103.59 o
  11  13   0  11707.00  11898.20    263.77 o
  12  13   0   1110.53   1190.50    111.55 o
  13  13   0  10475.60  10911.40    316.88 o
   0  14   0  70942.30  70025.50   1508.82 o
   1  14   0  42825.60  43411.80    630.17 o
   2  14   0   5359.97   5624.48    138.17 o
   3  14   0  67275.40  67825.00   1146.70 o
   4  14   0   3795.06   3664.82     94.97 o
   5  14   0  36773.10  37065.70    543.50 o
   6  14   0   2806.66   3010.93    108.91 o
   7  14   0  18109.90  18165.60    343.06 o
   8  14   0  11150.80  10739.00    230.57 o
   9  14   0   1278.62   1333.28     89.64 o
  10  14   0   3902.14   4176.47    140.79 o
  11  14   0   9936.79  10184.80    257.09 o
  12  14   0   1937.05   2241.00    119.52 o
  13  14   0   1548.01   1565.01    127.49 o
   1  15   0  16044.90  16557.00    269.97 o
   2  15   0  85582.60  85706.40   1433.47 o
   3  15   0  49624.90  50108.20    786.28 o
   4  15   0    120.16    209.80     45.15 o
   5  15   0    322.22    286.16     42.49 o
   6  15   0    515.52    525.85     51.79 o
   7  15   0   4960.28   5118.74    143.46 o
   8  15   0    210.19    212.46     65.07 o
   9  15   0     19.91     57.10     55.77 <
  10  15   0  26330.20  27230.80    499.42 o
  11  15   0  13444.00  13987.40    321.60 o
  12  15   0    748.74    683.87    101.58 o
   0  16   0   5663.47   5316.75    235.81 o
   1  16   0     80.07    200.51     44.48 o
   2  16   0   7617.53   7928.55    175.39 o
   3  16   0   5847.60   6112.47    152.11 o
   4  16   0  14400.30  14668.70    275.19 o
   5  16   0     72.16     86.97     47.14 <
   6  16   0   2911.20   2825.61    104.92 o
   7  16   0  38150.50  37478.60    596.47 o
   8  16   0   2725.04   2906.53    109.57 o
   9  16   0  28110.00  28124.80    464.91 o
  10  16   0    408.64    395.71     65.07 o
  11  16   0   1543.16   1428.90    103.58 o
  12  16   0  12329.80  12711.60    315.58 o
   1  17   0   9907.41   9751.13    196.02 o
   2  17   0   2447.18   2549.32     95.62 o
   3  17   0  23865.80  24082.50    412.42 o
   4  17   0   7052.15   6969.69    168.73 o
   5  17   0   6875.26   6783.46    156.10 o
   6  17   0   9848.90   9819.66    195.33 o
   7  17   0  14488.00  14668.50    303.71 o
   8  17   0  52483.80  52335.50    816.72 o
   9  17   0    173.46    148.72     58.43 <
  10  17   0   1922.90   1778.19     92.30 o
  11  17   0   1451.65   1347.88    106.90 o
   0  18   0  39711.10  39657.90    895.10 o
   1  18   0  11382.40  11521.40    225.27 o
   2  18   0  56511.50  55482.70    804.17 o
   3  18   0   6203.54   5804.75    155.43 o
   4  18   0   2663.53   2830.86    118.20 o
   5  18   0   1194.64   1248.28     82.33 o
   6  18   0  23143.00  23442.10    382.36 o
   7  18   0   1305.91   1147.36     82.33 o
   8  18   0   6978.09   7098.46    188.64 o
   9  18   0   2675.46   2727.84    144.76 o
  10  18   0   2075.10   1950.85    119.52 o
  11  18   0   5770.42   5886.93    199.24 o
   1  19   0  56322.60  55651.10    870.02 o
   2  19   0  27466.90  27866.10    465.01 o
   3  19   0    510.25    516.55     67.72 o
   4  19   0   3026.22   2955.09    134.14 o
   5  19   0    756.22    818.66     82.33 o
   6  19   0  10135.70   9843.87    219.24 o
   7  19   0   5157.92   4988.36    149.43 o
   8  19   0  14749.40  15119.80    346.88 o
   9  19   0  14660.40  15371.70    355.50 o
  10  19   0   2087.29   1816.05    112.22 o
   0  20   0  23951.90  23697.40    572.60 o
   1  20   0   2557.21   2575.16    109.57 o
   2  20   0    945.85    944.83     72.37 o
   3  20   0   6050.13   6256.75    151.44 o
   4  20   0   9009.53   9098.56    220.55 o
   5  20   0  23575.30  24010.20    426.22 o
   6  20   0   2632.51   2814.18    138.12 o
   7  20   0   1754.33   1442.20    100.93 o
   8  20   0   2731.36   2676.05    146.09 o
   9  20   0   5189.59   5390.68    215.84 o
  10  20   0    813.47    735.66     89.63 o
   1  21   0   3277.85   3265.90    123.52 o
   2  21   0  11137.40  10994.70    248.49 o
   3  21   0     69.06    161.34     57.76 <
   4  21   0    508.75    472.73     72.37 o
   5  21   0  23108.30  23677.00    421.53 o
   6  21   0     12.25     77.02     69.71 <
   7  21   0   7621.10   7546.91    262.37 o
   8  21   0    369.58    308.73     78.34 o
   9  21   0  10882.60  10875.70    281.68 o
   0  22   0   1156.26   1029.16    102.25 o
   1  22   0     49.04    130.79     55.11 <
   2  22   0    154.52    205.82     65.73 o
   3  22   0  19317.20  19721.70    356.29 o
   4  22   0   1381.65   1401.67     84.33 o
   5  22   0  31256.80  32124.40    605.97 o
   6  22   0  14577.40  14798.90    358.83 o
   7  22   0     82.14     64.40     88.30 <
   8  22   0    167.92    146.07     92.95 <
   1  23   0  16736.30  16070.10    335.62 o
   2  23   0   8574.08   8568.43    223.20 o
   3  23   0   1072.76   1179.21     88.31 o
   4  23   0  36929.50  37943.70    756.53 o
   5  23   0     24.60    108.22     89.63 <
   6  23   0   8847.65   9046.57    296.26 o
   7  23   0    300.37    267.57     96.27 <
   0  24   0  22147.10  22860.30    676.76 o
   1  24   0  12675.30  12591.50    298.99 o
   2  24   0   6892.25   6561.57    209.22 o
   3  24   0   8769.99   8676.62    268.36 o
   4  24   0    269.17    205.82     79.67 <
   5  24   0      2.05     28.55     86.97 <
   6  24   0    842.94    867.79    112.21 o
   1  25   0    344.33    212.46    103.57 <
   2  25   0   5240.28   5109.77    251.04 o
   3  25   0   9131.72   9458.52    350.07 o
   4  25   0    202.85    205.82    120.84 <
   5  25   0     94.98     13.28    146.06 <
   0  26   0   8167.84   7943.51    451.67 o
   1  26   0   1443.66   1420.91    140.76 o
   2  26   0   1004.20    979.34    129.47 o
 -15   0   1   6881.74   6259.30    270.32 o
 -13   0   1   9243.55   9203.54    328.84 o
 -11   0   1  23386.60  23482.90    672.44 o
  -9   0   1  42947.20  41937.50   1126.71 o
  -7   0   1  22857.90  22767.30    625.93 o
  -5   0   1   4116.93   4198.58    145.51 o
  -3   0   1 204330.00 210892.00   6049.89 o
   1   0   1    225.41    345.29     23.24 o
   3   0   1 133721.00 133354.00   4192.90 o
   5   0   1  11886.60  11257.70    329.29 o
   7   0   1  99766.30  95945.70   2493.27 o
   9   0   1  43062.00  40807.60    927.10 o
  11   0   1  37273.90  36247.50    850.80 o
  13   0   1   1896.63   2134.77    178.62 o
  15   0   1   5994.38   5365.65    365.28 o
 -15   1   1   3619.61   3814.38    156.05 o
 -14   1   1    583.55    536.47     90.96 o
 -13   1   1   2694.37   2522.03    124.84 o
 -12   1   1    154.78    217.77     59.09 o
 -11   1   1  78549.20  76353.30   1422.05 o
 -10   1   1   5101.45   5089.23    152.77 o
  -9   1   1   5512.41   5504.89    149.46 o
  -8   1   1  16318.70  15622.40    321.26 o
  -7   1   1  12586.30  12100.40    237.40 o
  -6   1   1   3444.10   3365.88     94.33 o
  -5   1   1  20661.50  19776.30    347.90 o
  -4   1   1  37176.70  36814.30    616.82 o
  -3   1   1  71672.80  69999.90   1046.13 o
  -2   1   1 142306.00 141686.00   2873.90 o
  -1   1   1  18900.40  22187.70    576.30 o
   1   1   1  25194.60  24026.50    508.90 o
   2   1   1     15.33    132.79     15.27 o
   3   1   1 237681.00 242078.00   5745.15 o
   4   1   1  51832.50  50458.20   1075.42 o
   5   1   1  49751.20  48787.80    906.28 o
   6   1   1  62265.00  59023.80   1094.09 o
   7   1   1   6532.07   6496.16    160.13 o
   8   1   1   8443.88   7872.28    189.38 o
   9   1   1  32102.60  31094.70    514.69 o
  10   1   1   1961.68   2073.77    105.58 o
  11   1   1   2775.37   2921.86    123.51 o
  12   1   1   1644.89   1770.88    110.89 o
  13   1   1  38163.40  36545.70    733.38 o
  14   1   1     77.05    127.47     68.38 <
  15   1   1    530.07    561.03    110.21 o
 -15   2   1  24797.50  25124.60    531.23 o
 -14   2   1   2115.98   2146.08    116.87 o
 -13   2   1      4.83      1.33     57.10 <
 -12   2   1  23043.60  22053.90    452.86 o
 -11   2   1   3831.89   3877.80    136.15 o
 -10   2   1  47193.10  44977.40    856.58 o
  -9   2   1    234.84    365.17     51.79 o
  -8   2   1  52539.10  50699.90    950.20 o
  -7   2   1 196998.00 192517.00   3134.65 o
  -6   2   1    188.26    167.31     34.53 o
  -5   2   1   4361.51   4623.92    108.31 o
  -4   2   1  22279.60  21991.80    378.35 o
  -3   2   1  81412.70  83149.80   1241.49 o
  -2   2   1    227.99    330.67     21.91 o
  -1   2   1  40321.40  41224.00    750.50 o
   0   2   1   3297.23   3522.71     63.87 o
   1   2   1  11453.30  11541.10    195.58 o
   2   2   1   4676.10   4770.46    140.97 o
   3   2   1     40.23    152.70     21.91 o
   4   2   1  28744.40  28238.40    614.27 o
   5   2   1 113315.00 108372.00   1977.22 o
   6   2   1  27391.30  25918.30    501.79 o
   7   2   1   2115.50   2105.16     88.32 o
   8   2   1  17013.60  16850.80    401.70 o
   9   2   1  71810.10  68768.20   1065.73 o
  10   2   1   1453.16   1484.05     89.64 o
  11   2   1    165.50    192.54     63.07 o
  12   2   1  10316.70  10178.30    243.16 o
  13   2   1  11795.20  11172.70    272.41 o
  14   2   1  15825.00  15872.50    413.34 o
  15   2   1    309.85    225.74     96.27 <
 -15   3   1   2293.09   2068.40    171.98 o
 -14   3   1  26177.10  26192.50    535.30 o
 -13   3   1   5905.43   5912.51    179.99 o
 -12   3   1  12083.50  12125.50    279.08 o
 -11   3   1    433.68    451.48     61.75 o
 -10   3   1    785.21    846.56     67.72 o
  -9   3   1  38849.60  37527.40    718.35 o
  -8   3   1  16547.70  15741.90    324.57 o
  -7   3   1   1094.26   1095.63     63.08 o
  -6   3   1  58963.30  60113.90   1006.46 o
  -5   3   1 210056.00 203725.00   5212.84 o
  -4   3   1  89968.60  90154.30   1475.24 o
  -3   3   1   1086.70   1111.08     35.20 o
  -2   3   1   3367.36   3546.92     67.14 o
  -1   3   1  17428.00  19628.80    330.50 o
   0   3   1   9112.15   9136.87    178.68 o
   1   3   1  11883.30  12080.60    209.44 o
   2   3   1  19123.00  19122.10    325.86 o
   3   3   1 134296.00 132699.00   3035.17 o
   4   3   1   1239.88   1495.51     59.10 o
   5   3   1   2678.06   2693.35     86.35 o
   6   3   1   9574.64   9663.04    212.06 o
   7   3   1 109518.00 103798.00   1904.27 o
   8   3   1  12416.30  11877.70    242.63 o
   9   3   1   1724.06   1940.29     97.61 o
  10   3   1  61284.10  59646.00    938.01 o
  11   3   1    786.67    856.51     92.95 o
  12   3   1  17819.50  17285.70    354.29 o
  13   3   1   1668.10   1689.86    102.25 o
  14   3   1     10.45     97.60     73.03 <
  15   3   1  15015.50  14929.50    483.74 o
 -15   4   1    556.91    504.60     89.63 o
 -14   4   1    910.82    888.38     82.33 o
 -13   4   1  26265.80  25965.70    527.38 o
 -12   4   1   1200.64   1326.63     84.99 o
 -11   4   1     33.77     37.84     60.42 <
 -10   4   1     10.34     13.28     48.47 <
  -9   4   1  19545.50  19221.80    391.10 o
  -8   4   1  33231.90  31487.30    606.29 o
  -7   4   1  15006.70  14715.40    282.02 o
  -6   4   1  73069.50  73426.90   1220.10 o
  -5   4   1 110456.00 110349.00   1807.24 o
  -4   4   1 126576.00 127781.00   1899.85 o
  -3   4   1  90358.70  89978.00   1462.39 o
  -2   4   1   2741.43   3047.28     63.13 o
  -1   4   1  22154.50  22750.10    322.51 o
   0   4   1  70847.40  73481.40   1542.18 o
   1   4   1  10379.80  10586.50    185.86 o
   2   4   1 251935.00 252764.00   5150.57 o
   3   4   1  62055.90  62408.00   1025.41 o
   4   4   1  98224.10  98544.80   1609.14 o
   5   4   1  83526.40  82718.10   1516.56 o
   6   4   1     22.18    119.51     35.85 o
   7   4   1   2710.09   2737.53     99.62 o
   8   4   1  15049.90  14538.10    267.96 o
   9   4   1    157.79    297.44     57.76 o
  10   4   1   6038.80   5876.53    157.43 o
  11   4   1  44088.30  43597.00    707.97 o
  12   4   1    524.44    593.57     79.67 o
  13   4   1     56.93    112.87     65.06 <
  14   4   1     34.38     19.92     74.36 <
  15   4   1   6031.74   6278.85    279.61 o
 -15   5   1   7205.02   6988.67    232.47 o
 -14   5   1   4651.42   4438.90    160.05 o
 -13   5   1     11.87    102.91     65.06 <
 -12   5   1   5341.47   5206.41    163.38 o
 -11   5   1  15525.20  15678.80    340.99 o
 -10   5   1    262.41    297.45     55.77 o
  -9   5   1  34577.80  33937.20    654.70 o
  -8   5   1      5.03     58.43     39.84 <
  -7   5   1  75092.50  74700.90   1245.09 o
  -6   5   1   6796.08   7632.87    152.84 o
  -5   5   1  42907.50  43372.40    669.09 o
  -4   5   1  15028.00  14827.70    245.68 o
  -3   5   1 133496.00 135634.00   2006.99 o
  -2   5   1  22122.20  22622.70    325.18 o
  -1   5   1  55555.20  58015.40    754.17 o
   0   5   1   4822.29   5592.25    101.06 o
   1   5   1 680380.00 720811.00  15698.20 o
   2   5   1  27273.60  27738.50    427.64 o
   3   5   1  35284.90  36577.50    612.42 o
   4   5   1   7535.21   7772.46    196.11 o
   5   5   1  22968.50  23576.40    411.66 o
   6   5   1  11466.00  11419.80    244.67 o
   7   5   1   8820.62   8833.32    204.68 o
   8   5   1    906.57   1011.25     67.73 o
   9   5   1  70451.50  69736.90   1081.35 o
  10   5   1   4987.94   5078.99    147.45 o
  11   5   1   4278.64   4205.91    150.09 o
  12   5   1   1479.00   1503.27    102.92 o
  13   5   1   9287.45   9216.50    239.81 o
  14   5   1     75.50     -1.99     74.36 <
 -15   6   1   3301.08   3431.14    158.71 o
 -14   6   1   1107.12   1019.86     84.32 o
 -13   6   1  49123.20  50273.70    866.42 o
 -12   6   1   4207.75   4280.21    136.81 o
 -11   6   1    312.24    428.24     66.39 o
 -10   6   1   6254.35   6206.84    169.39 o
  -9   6   1  27119.00  27565.00    489.17 o
  -8   6   1   4408.97   4450.93    120.89 o
  -7   6   1    210.71    313.38     39.84 o
  -6   6   1  53019.50  53493.70    822.88 o
  -5   6   1  91884.40  91298.20   1372.82 o
  -4   6   1  47065.60  46370.20    771.69 o
  -3   6   1  93221.70  95278.40   1417.88 o
  -2   6   1   3375.85   3269.66     69.10 o
  -1   6   1   8900.75   9643.92    164.35 o
   0   6   1   8997.76   9158.72    186.32 o
   1   6   1  82057.70  83730.60   1248.36 o
   2   6   1  36881.90  37209.20    568.68 o
   3   6   1  86292.40  91404.30   1366.13 o
   4   6   1   5761.99   5809.29    142.87 o
   5   6   1  78929.90  78911.50   1301.14 o
   6   6   1  14383.40  13722.90    260.04 o
   7   6   1   4910.16   4953.44    142.82 o
   8   6   1  31595.50  31750.40    482.10 o
   9   6   1   5235.03   5434.62    138.82 o
  10   6   1    751.45    928.88     73.70 o
  11   6   1  69174.00  70500.70   1099.40 o
  12   6   1    740.38    867.79     78.35 o
  13   6   1    601.22    715.74     81.67 o
  14   6   1   3267.77   3462.35    179.29 o
 -15   7   1   1888.64   1847.90    136.12 o
 -14   7   1   6968.38   7016.56    207.23 o
 -13   7   1  13516.90  13780.00    287.06 o
 -12   7   1   5300.01   5353.78    155.41 o
 -11   7   1   7743.58   7691.87    185.34 o
 -10   7   1     28.92    127.47     49.79 <
  -9   7   1  98723.20 100675.00   1661.95 o
  -8   7   1  28979.30  30032.20    524.64 o
  -7   7   1  13372.60  13607.60    258.64 o
  -6   7   1  28739.80  27312.80    472.38 o
  -5   7   1  65888.90  65248.70   1079.37 o
  -4   7   1   1931.23   2273.98     69.07 o
  -3   7   1  10631.80  10156.10    172.28 o
  -2   7   1    226.99    307.41     25.23 o
  -1   7   1    800.66    967.50     40.51 o
   0   7   1   1379.43   1516.19     46.49 o
   1   7   1  37682.10  37992.50    580.04 o
   2   7   1    347.03    450.17     30.54 o
   3   7   1  21772.80  21774.80    378.47 o
   4   7   1  17264.30  17303.70    310.84 o
   5   7   1  27239.90  27013.90    469.71 o
   6   7   1    604.77    913.62     56.44 o
   7   7   1 125125.00 124611.00   1737.85 o
   8   7   1  14022.10  13815.20    240.65 o
   9   7   1    176.26    282.17     60.42 o
  10   7   1  14689.90  14652.90    285.80 o
  11   7   1   6519.08   6719.93    174.69 o
  12   7   1   3436.21   3312.38    134.81 o
  13   7   1   2168.36   2338.65    138.78 o
  14   7   1   1178.53   1183.86    140.76 o
 -15   8   1   3473.68   3366.09    163.36 o
 -14   8   1      5.83      6.64     65.06 <
 -13   8   1   5578.93   5603.45    163.38 o
 -12   8   1  31135.10  31591.90    573.47 o
 -11   8   1     46.42    128.80     52.45 <
 -10   8   1  33402.80  33327.20    587.08 o
  -9   8   1   1722.85   1863.25     90.97 o
  -8   8   1   4648.28   4692.67    126.86 o
  -7   8   1  59916.80  59084.20   1000.07 o
  -6   8   1  11000.30  10853.10    212.06 o
  -5   8   1   9026.14   8774.78    174.82 o
  -4   8   1   1861.71   2184.91     66.41 o
  -3   8   1 155273.00 158876.00   2583.01 o
  -2   8   1  28439.10  28652.70    413.69 o
  -1   8   1   4543.47   5158.39    112.30 o
   0   8   1   1656.97   1803.12     57.78 o
   1   8   1  81943.00  86366.20   1118.99 o
   2   8   1   4433.64   4258.26     99.00 o
   3   8   1     60.86     99.59     31.87 o
   4   8   1  35828.50  34113.80    581.09 o
   5   8   1 153830.00 150240.00   2450.72 o
   6   8   1  24090.90  24705.90    400.73 o
   7   8   1   5584.26   5581.99    128.21 o
   8   8   1  14624.70  14563.20    251.95 o
   9   8   1   5948.49   6026.64    175.36 o
  10   8   1   1013.13   1148.68     81.00 o
  11   8   1   6331.91   6404.95    189.96 o
  12   8   1  16913.10  17150.70    342.28 o
  13   8   1   2896.05   3138.91    151.40 o
  14   8   1  13809.60  14071.50    394.68 o
 -14   9   1      4.27     -1.33     66.39 <
 -13   9   1     88.23    114.20     62.41 <
 -12   9   1    355.50    439.53     77.02 o
 -11   9   1  27632.10  28044.40    507.54 o
 -10   9   1  25704.20  25244.30    465.64 o
  -9   9   1   9533.19   9722.78    209.96 o
  -8   9   1   6310.51   6544.03    155.45 o
  -7   9   1    954.95   1098.24     61.75 o
  -6   9   1   3997.25   4166.63    110.92 o
  -5   9   1  20735.40  20981.70    370.74 o
  -4   9   1  54028.00  56085.70    852.64 o
  -3   9   1  53936.40  55324.00    843.83 o
  -2   9   1 176975.00 179020.00   2658.12 o
  -1   9   1   2767.97   3261.36     91.00 o
   0   9   1 196895.00 201891.00   4231.90 o
   1   9   1  82408.20  85627.20   1288.19 o
   2   9   1   1282.06   1304.20     62.42 o
   3   9   1  20371.10  19598.10    320.25 o
   4   9   1  29798.30  29917.30    473.83 o
   5   9   1   1377.65   1452.23     65.07 o
   6   9   1  60712.80  60833.50    938.64 o
   7   9   1   9422.79   9616.77    181.41 o
   8   9   1  32221.90  32718.80    535.92 o
   9   9   1  17839.10  18130.20    335.74 o
  10   9   1    154.77    126.15     74.36 <
  11   9   1    122.57    120.83     64.40 <
  12   9   1    777.14    861.82     78.35 o
  13   9   1  12278.80  12900.00    310.27 o
  14   9   1   2463.08   2561.78    150.07 o
 -14  10   1    529.37    519.87     92.95 o
 -13  10   1  12219.90  12624.40    354.79 o
 -12  10   1  12147.30  12416.90    264.45 o
 -11  10   1   6400.11   6395.70    205.24 o
 -10  10   1  13397.10  13845.70    279.79 o
  -9  10   1  27734.90  28527.40    507.02 o
  -8  10   1   7970.66   8147.31    182.71 o
  -7  10   1    529.34    551.09     50.46 o
  -6  10   1  34594.00  33869.10    588.35 o
  -5  10   1      2.06     54.44     31.20 <
  -4  10   1   2842.80   3009.31     75.71 o
  -3  10   1  32947.50  34307.10    499.48 o
  -2  10   1  14051.60  13641.00    217.54 o
  -1  10   1 275863.00 279510.00   5915.95 o
   0  10   1   9636.70  10842.80    166.22 o
   1  10   1   2086.42   2177.00     71.73 o
   2  10   1  34317.20  35327.30    549.65 o
   3  10   1  36388.50  36743.40    572.97 o
   4  10   1  39078.30  38882.20    606.95 o
   5  10   1   2592.62   2544.87     90.98 o
   6  10   1   3163.73   3406.33    108.25 o
   7  10   1  43565.80  42579.00    677.84 o
   8  10   1    783.91    851.87     67.06 o
   9  10   1   6159.95   6404.53    179.34 o
  10  10   1    215.16    239.02     63.74 o
  11  10   1  27671.90  27747.80    477.55 o
  12  10   1   6110.64   6308.97    195.93 o
  13  10   1    403.71    441.52     78.35 o
  14  10   1   4344.82   4720.98    228.45 o
 -14  11   1   7909.10   8211.09    272.99 o
 -13  11   1   1794.07   1699.83    104.91 o
 -12  11   1   2064.21   2288.18    114.87 o
 -11  11   1  51750.00  52945.70    906.01 o
 -10  11   1    311.11    354.54     59.75 o
  -9  11   1   3152.16   3176.98    114.89 o
  -8  11   1  38037.80  37957.50    656.02 o
  -7  11   1  10068.70  10060.90    208.66 o
  -6  11   1  41408.40  39478.50    672.62 o
  -5  11   1  29461.60  28858.20    424.91 o
  -4  11   1   6335.88   6252.76    131.55 o
  -3  11   1  33579.80  34336.60    502.67 o
  -2  11   1   1257.60   1361.27     64.41 o
  -1  11   1   9255.71   9783.05    182.80 o
   0  11   1     10.66     77.68     29.88 <
   1  11   1  14976.50  14840.00    222.19 o
   2  11   1   1144.13   1276.91     68.39 o
   3  11   1  57712.00  57897.70    824.87 o
   4  11   1  32221.50  31404.20    468.39 o
   5  11   1  22778.60  23102.70    424.56 o
   6  11   1  13636.50  13697.50    254.61 o
   7  11   1    381.54    476.05     57.76 o
   8  11   1  17184.10  16976.90    309.81 o
   9  11   1  17873.40  18604.10    349.01 o
  10  11   1  17360.90  17596.70    360.27 o
  11  11   1    680.55    742.30     73.70 o
  12  11   1   5330.59   5414.04    183.30 o
  13  11   1  25291.40  26250.20    545.87 o
 -14  12   1   1277.05   1343.22    120.84 o
 -13  12   1   3009.40   2868.66    141.44 o
 -12  12   1     60.21     91.62     64.40 <
 -11  12   1   8259.41   8452.94    202.60 o
 -10  12   1   2365.23   2199.28    102.26 o
  -9  12   1    484.67    428.25     63.74 o
  -8  12   1   6713.12   6566.40    160.76 o
  -7  12   1 100113.00  97776.10   1613.09 o
  -6  12   1  16578.80  16616.30    283.27 o
  -5  12   1  13220.80  13088.60    215.40 o
  -4  12   1  11471.40  11311.90    196.10 o
  -3  12   1    135.03    201.84     34.52 o
  -2  12   1    975.32   1073.69     58.43 o
  -1  12   1  41016.00  41755.90    647.88 o
   0  12   1    109.28    186.57     31.87 o
   1  12   1   2172.31   2401.38     71.72 o
   2  12   1  10400.80  10754.60    190.11 o
   3  12   1    101.83    250.30     40.50 o
   4  12   1  13477.40  13628.00    231.37 o
   5  12   1  53103.40  53397.60    771.38 o
   6  12   1  11766.00  11563.00    225.30 o
   7  12   1  18074.80  18076.80    323.14 o
   8  12   1   7224.92   7346.37    175.37 o
   9  12   1  60566.00  60516.60   1041.47 o
  10  12   1     67.38    200.51     63.74 o
  11  12   1   4124.45   4132.66    148.76 o
  12  12   1     13.64      9.96     69.05 <
  13  12   1  12411.70  12943.00    363.42 o
 -13  13   1    182.43    257.61     79.01 o
 -12  13   1   7939.67   7743.04    212.56 o
 -11  13   1   7247.71   7037.49    180.01 o
 -10  13   1   5595.18   5379.14    180.65 o
  -9  13   1   1070.11   1103.53     73.04 o
  -8  13   1   1783.17   1823.39     89.64 o
  -7  13   1  15827.30  16067.20    279.21 o
  -6  13   1   3908.88   4130.37    108.92 o
  -5  13   1 136809.00 136564.00   2045.47 o
  -4  13   1  26086.00  26451.00    402.72 o
  -3  13   1    794.20    837.94     59.76 o
  -2  13   1   1384.26   1343.32     64.41 o
  -1  13   1  14386.50  14668.30    254.69 o
   0  13   1   2497.01   2747.43     81.69 o
   1  13   1  23019.60  23591.80    363.42 o
   2  13   1  18685.40  18992.20    282.73 o
   3  13   1 142290.00 141999.00   1852.79 o
   4  13   1   3146.18   3132.68     97.63 o
   5  13   1  18952.50  18662.20    303.27 o
   6  13   1    247.21    340.60     55.11 o
   7  13   1  20840.40  20925.80    366.42 o
   8  13   1    205.95    368.48     90.96 o
   9  13   1    341.27    440.19     67.06 o
  10  13   1  16078.50  16759.50    333.63 o
  11  13   1   1282.70   1231.68     95.61 o
  12  13   1   9479.75   9817.54    257.74 o
  13  13   1   5605.96   5542.85    225.80 o
 -13  14   1   1044.30    954.78     99.59 o
 -12  14   1   3822.86   3919.36    165.35 o
 -11  14   1   1894.83   1916.31     97.61 o
 -10  14   1     81.15     31.20     50.46 <
  -9  14   1   8099.51   7985.49    172.05 o
  -8  14   1  29584.10  29709.10    481.06 o
  -7  14   1  13290.40  13608.00    245.91 o
  -6  14   1  32817.20  32955.90    579.19 o
  -5  14   1     60.03    110.88     43.82 <
  -4  14   1  41111.10  40768.50    598.49 o
  -3  14   1   3793.79   3826.29    112.91 o
  -2  14   1   4392.41   4266.95    116.90 o
  -1  14   1  49135.10  49213.40    830.76 o
   0  14   1  89606.70  88478.10   1338.74 o
   1  14   1    201.11    243.00     40.50 o
   2  14   1  97909.70  98797.60   1310.51 o
   3  14   1  13536.40  13580.80    209.40 o
   4  14   1  18504.80  18430.10    299.27 o
   5  14   1    620.47    707.78     59.09 o
   6  14   1   4824.31   4912.29    136.16 o
   7  14   1  17104.50  16687.20    307.13 o
   8  14   1   6057.44   5858.98    170.70 o
   9  14   1   4253.58   4350.60    142.12 o
  10  14   1  13430.30  13920.90    291.04 o
  11  14   1   3472.18   3301.72    150.08 o
  12  14   1    420.94    331.97     77.02 o
 -13  15   1    895.26    697.16     87.64 o
 -12  15   1   9952.72  10294.10    268.38 o
 -11  15   1  26513.40  26808.00    554.59 o
 -10  15   1   2831.74   2877.30    110.23 o
  -9  15   1    292.32    342.59     53.78 o
  -8  15   1      7.16     50.46     55.77 <
  -7  15   1   5145.74   5121.49    150.10 o
  -6  15   1   2388.11   2348.75     98.28 o
  -5  15   1   4054.14   4101.79    114.23 o
  -4  15   1  77251.30  77334.60   1096.84 o
  -3  15   1  60719.80  62298.70    975.35 o
  -2  15   1  17006.40  17161.20    307.89 o
  -1  15   1   2143.32   2110.39     94.96 o
   0  15   1   3718.70   3919.22    115.56 o
   1  15   1  84415.10  84719.50   1192.53 o
   2  15   1  25802.80  25246.50    425.26 o
   3  15   1     69.94    111.54     41.83 <
   4  15   1   5268.75   5371.57    123.54 o
   5  15   1    514.41    622.12     58.43 o
   6  15   1  22401.60  22348.60    386.40 o
   7  15   1    159.02    187.89     57.10 o
   8  15   1   1741.71   1603.57    114.87 o
   9  15   1  23823.00  23991.10    446.17 o
  10  15   1  15393.90  16629.70    435.94 o
  11  15   1    140.98    237.69     73.70 o
  12  15   1   7287.01   7215.84    215.86 o
 -12  16   1   7277.14   7483.52    223.17 o
 -11  16   1     46.34    134.11     73.03 <
 -10  16   1  27807.20  28560.20    583.92 o
  -9  16   1   7424.25   7354.49    217.87 o
  -8  16   1  29198.50  29553.80    596.72 o
  -7  16   1    165.84    207.15     57.10 o
  -6  16   1   6633.00   6309.77    158.76 o
  -5  16   1  18478.20  18368.30    303.19 o
  -4  16   1  14917.40  15332.90    283.18 o
  -3  16   1   6236.80   6448.15    155.44 o
  -2  16   1    153.45    159.34     41.83 o
  -1  16   1   7429.35   7266.14    158.12 o
   0  16   1    769.36    784.81     54.45 o
   1  16   1   6223.72   6285.51    150.13 o
   2  16   1     15.44    107.56     47.14 <
   3  16   1  14946.00  15073.30    279.86 o
   4  16   1    576.86    514.57     47.80 o
   5  16   1   9756.20   9523.15    180.72 o
   6  16   1  41238.20  40600.90    703.21 o
   7  16   1    436.10    458.12     61.08 o
   8  16   1  15756.90  15945.40    317.02 o
   9  16   1   1039.21    938.85     77.68 o
  10  16   1   1087.57   1083.60     98.27 o
  11  16   1  16022.70  16346.20    435.93 o
  12  16   1   2419.78   2237.73    201.86 o
 -12  17   1   1553.95   1447.48    122.17 o
 -11  17   1   6000.62   6268.95    205.89 o
 -10  17   1   1546.16   1439.52    101.59 o
  -9  17   1  44116.80  44181.10    772.27 o
  -8  17   1   8439.84   8418.56    204.60 o
  -7  17   1   3331.28   2953.81    133.48 o
  -6  17   1   3381.69   3423.36    113.56 o
  -5  17   1  16911.80  17218.10    314.43 o
  -4  17   1  41773.60  41760.40    670.74 o
  -3  17   1     87.19    158.01     51.79 o
  -2  17   1  18950.30  18634.80    332.48 o
  -1  17   1    186.31    169.97     53.11 o
   0  17   1   1498.56   1382.47     68.39 o
   1  17   1   9086.79   9062.07    176.74 o
   2  17   1   7266.53   7273.60    170.07 o
   3  17   1   1867.44   1711.19     87.65 o
   4  17   1  16441.30  16624.20    308.45 o
   5  17   1  14622.60  14429.80    237.27 o
   6  17   1  18767.20  18384.80    321.10 o
   7  17   1  42703.50  42231.50    816.28 o
   8  17   1     58.50    104.90     57.76 <
   9  17   1      1.68     16.60     63.74 <
  10  17   1    258.07    195.86     69.71 <
  11  17   1   2327.35   2640.78    177.29 o
 -11  18   1   1001.23    910.96     92.29 o
 -10  18   1   3635.47   3740.02    162.03 o
  -9  18   1    749.64    735.66     84.32 o
  -8  18   1   2840.66   2579.81    114.22 o
  -7  18   1  13100.50  12806.90    254.50 o
  -6  18   1    466.32    486.67     59.76 o
  -5  18   1  13223.20  13570.10    265.82 o
  -4  18   1   5425.90   4975.45    150.77 o
  -3  18   1 110593.00 110269.00   1675.00 o
  -2  18   1   6604.40   6463.95    156.10 o
  -1  18   1  22169.60  22050.50    376.43 o
   0  18   1  18528.60  18700.00    327.12 o
   1  18   1  16389.70  16495.60    295.82 o
   2  18   1   7769.76   8034.94    168.07 o
   3  18   1   2036.71   2055.16    100.27 o
   4  18   1   3904.72   4048.43    135.48 o
   5  18   1  46650.00  47232.10    757.33 o
   6  18   1    609.83    630.76     72.37 o
   7  18   1  12266.60  12677.70    268.44 o
   8  18   1   2873.44   2869.99    113.55 o
   9  18   1    619.93    565.68     69.71 o
  10  18   1   5121.19   5456.41    223.81 o
  11  18   1   4047.12   4373.59    212.50 o
 -11  19   1    124.79     65.07     75.02 <
 -10  19   1  13454.10  14372.40    392.02 o
  -9  19   1  16660.50  17311.60    386.78 o
  -8  19   1   3100.47   2956.36    145.43 o
  -7  19   1  10616.20  10402.70    249.80 o
  -6  19   1    416.23    537.79     70.38 o
  -5  19   1    241.60    243.66     67.72 o
  -4  19   1   2720.71   2672.81    119.53 o
  -3  19   1   7692.08   7982.13    186.67 o
  -2  19   1  59164.00  59101.40    920.83 o
  -1  19   1   6876.41   6595.46    160.75 o
   0  19   1  37122.40  36007.40    581.86 o
   1  19   1  50783.10  49765.70    784.35 o
   2  19   1  10570.20  10294.10    212.62 o
   3  19   1   2541.46   2719.26    120.19 o
   4  19   1   6837.31   6786.51    176.69 o
   5  19   1   4997.60   4963.16    162.05 o
   6  19   1   4978.02   4807.03    142.79 o
   7  19   1   5666.13   5619.44    157.41 o
   8  19   1   9362.69   9481.51    218.55 o
   9  19   1   5607.83   5835.80    193.93 o
  10  19   1   1226.57   1052.39     95.61 o
 -10  20   1   6628.07   6848.94    213.20 o
  -9  20   1   9801.78   9769.19    261.07 o
  -8  20   1    918.90    800.07     86.32 o
  -7  20   1   6256.46   6294.43    195.27 o
  -6  20   1  16616.30  16598.90    353.58 o
  -5  20   1   6103.85   6018.88    167.38 o
  -4  20   1   1204.57   1246.95     92.29 o
  -3  20   1      6.20     45.15     52.45 <
  -2  20   1  13252.70  13475.40    258.50 o
  -1  20   1  24091.90  23598.40    443.58 o
   0  20   1    242.10    277.53     58.43 o
   1  20   1   2679.51   2832.83    113.55 o
   2  20   1   7927.72   8126.88    194.64 o
   3  20   1   8644.71   8834.68    203.94 o
   4  20   1  25396.80  25998.80    462.20 o
   5  20   1    439.17    464.76     75.03 o
   6  20   1    150.77     90.96     62.41 <
   7  20   1     43.71     81.00     70.38 <
   8  20   1    456.40    421.60     78.35 o
   9  20   1   3002.74   2953.64    158.04 o
  -9  21   1    342.39    431.56     81.66 o
  -8  21   1  20096.70  19938.90    432.72 o
  -7  21   1     40.49    124.15     83.65 <
  -6  21   1  38603.20  39342.20    712.07 o
  -5  21   1    202.37    160.67     64.40 <
  -4  21   1     88.01     88.30     63.74 <
  -3  21   1   7978.22   7795.88    188.65 o
  -2  21   1    257.04    193.87     59.75 o
  -1  21   1     69.33     96.27     53.78 <
   0  21   1   4565.40   4887.31    155.41 o
   1  21   1  10755.90  10540.70    220.58 o
   2  21   1    319.57    398.36     63.07 o
   3  21   1   1337.01   1175.91     82.33 o
   4  21   1   7780.12   8101.21    198.61 o
   5  21   1     85.54    108.22     61.75 <
   6  21   1   1705.71   1586.94    113.54 o
   7  21   1    780.32    745.62    104.90 o
   8  21   1  22181.20  23105.10    511.87 o
   9  21   1   4654.36   4736.34    183.96 o
  -8  22   1    137.65     64.40     87.64 <
  -7  22   1  20410.70  21295.20    536.42 o
  -6  22   1  24307.00  24190.90    520.60 o
  -5  22   1   1450.09   1387.73    108.89 o
  -4  22   1   8394.15   8164.52    195.29 o
  -3  22   1   1446.09   1410.30     91.63 o
  -2  22   1   8199.17   8211.04    209.91 o
  -1  22   1    664.82    571.00     77.02 o
   0  22   1   2525.05   2610.97    118.86 o
   1  22   1     30.42     27.88     53.11 <
   2  22   1  22000.90  21816.80    388.27 o
   3  22   1    314.52    296.12     61.75 o
   4  22   1  25504.20  26586.20    430.23 o
   5  22   1   8809.48   9065.34    263.05 o
   6  22   1    416.62    416.29     96.94 o
   7  22   1   1752.34   1565.03    130.14 o
   8  22   1   1231.78   1286.11    124.16 o
  -7  23   1   9057.67   9347.52    301.58 o
  -6  23   1   1463.64   1394.36    122.84 o
  -5  23   1  27836.40  28063.90    592.52 o
  -4  23   1     56.37    104.90     73.70 <
  -3  23   1    280.89    320.02     66.39 o
  -2  23   1  16995.80  17668.00    344.27 o
  -1  23   1   6643.41   6093.33    165.38 o
   0  23   1  13508.00  13527.40    272.43 o
   1  23   1  16662.40  16379.70    309.04 o
   2  23   1   7424.01   7353.62    182.66 o
   3  23   1  32217.40  32264.30    588.70 o
   4  23   1   1119.65   1049.07     96.94 o
   5  23   1   3448.06   3463.72    193.90 o
   6  23   1    684.26    626.11    106.23 o
   7  23   1   3045.25   3061.21    189.91 o
  -6  24   1    186.25    154.70     91.62 <
  -5  24   1   3180.51   3105.74    161.36 o
  -4  24   1   5967.82   5759.54    211.20 o
  -3  24   1   8930.47   9038.73    263.05 o
  -2  24   1   7598.54   7433.97    223.18 o
  -1  24   1  20548.20  20566.10    406.82 o
   0  24   1  15046.10  15189.50    344.88 o
   1  24   1   1235.18   1108.84     91.63 o
   2  24   1  10546.20  10528.40    265.07 o
   3  24   1   2240.39   2600.93    164.01 o
   4  24   1    564.58    420.28    102.25 o
   5  24   1    380.64    358.53     99.59 o
   6  24   1    198.07    194.53    124.82 <
  -5  25   1     78.48     66.39     98.93 <
  -4  25   1  11017.60  11768.70    386.64 o
  -3  25   1   8377.54   8350.83    263.70 o
  -2  25   1   1129.27   1086.92    102.25 o
  -1  25   1    156.80    205.82     80.34 <
   0  25   1    195.44    307.40     98.93 o
   1  25   1   2315.26   2111.56    159.36 o
   2  25   1   5998.20   6275.57    276.95 o
   3  25   1   1157.32   1059.03    128.81 o
   4  25   1    934.18    995.94    139.43 o
  -3  26   1   1609.45   1540.44    212.48 o
  -2  26   1    359.67    318.69    146.07 <
  -1  26   1   7813.77   7764.01    316.83 o
   0  26   1   2042.66   2011.92    160.02 o
   1  26   1    138.21     29.88     96.27 <
   2  26   1     99.09    222.42    103.57 <
 -16   0   2   5107.20   4784.27    244.39 o
 -14   0   2  10845.50  10668.40    366.73 o
 -12   0   2   5368.30   5638.23    237.11 o
 -10   0   2  30436.80  29573.90    816.82 o
  -8   0   2  33500.60  33252.70    895.72 o
  -6   0   2  87414.60  86309.60   2239.05 o
  -4   0   2  87335.60  85726.80   2201.93 o
  -2   0   2 241437.00 247346.00   6798.83 o
   0   0   2  30273.50  31377.40    805.76 o
   2   0   2 220779.00 226813.00   6584.40 o
   4   0   2  15504.00  15911.20    442.76 o
   6   0   2  74038.20  73380.80   1916.72 o
   8   0   2  36662.90  34206.50    935.45 o
  10   0   2  68870.70  68551.00   1517.78 o
  12   0   2    243.80    400.35    109.55 o
  14   0   2   6270.51   7291.86    564.54 o
 -16   1   2    483.93    620.79     79.67 o
 -15   1   2   1424.10   1446.15     94.95 o
 -14   1   2   5494.60   5440.71    172.01 o
 -13   1   2    317.57    378.45     65.73 o
 -12   1   2  74301.90  72167.70   1352.26 o
 -11   1   2   6173.32   6065.92    168.72 o
 -10   1   2   1997.98   2302.23    116.21 o
  -9   1   2  11210.40  11486.10    249.91 o
  -8   1   2     10.46     99.59     37.18 <
  -7   1   2   3850.14   4003.51    109.60 o
  -6   1   2  12670.10  12834.40    259.44 o
  -5   1   2  73694.20  71709.40   1082.42 o
  -4   1   2  67743.50  65218.80   1187.82 o
  -3   1   2  81330.30  81318.70   1202.88 o
  -2   1   2  46173.40  46909.50    694.62 o
  -1   1   2  11948.50  11999.70    183.69 o
   0   1   2   4508.25   4659.09     77.19 o
   1   1   2   3737.11   3948.68    166.22 o
   2   1   2 155619.00 166792.00   4120.71 o
   3   1   2  60166.90  58752.90   1244.08 o
   4   1   2  22919.00  21934.80    423.34 o
   5   1   2  44690.60  44329.10    829.44 o
   6   1   2  15458.60  15131.30    311.99 o
   7   1   2     89.89    139.43     40.50 o
   8   1   2   2604.81   2469.09    102.93 o
   9   1   2   4337.20   4418.07    140.14 o
  10   1   2   8011.83   8305.52    195.32 o
  11   1   2   6200.25   5994.54    174.02 o
  12   1   2  53318.90  52767.50    858.08 o
  13   1   2     32.60    132.79     71.70 <
  14   1   2    193.39    275.53    120.17 <
 -16   2   2  21916.70  21692.80    528.46 o
 -15   2   2   9579.18   9619.63    245.12 o
 -14   2   2    825.24    697.16     75.69 o
 -13   2   2  22906.50  22173.20    456.14 o
 -12   2   2     34.08    175.94     71.70 <
 -11   2   2  34014.60  33292.80    749.57 o
 -10   2   2   3813.76   3591.04    122.20 o
  -9   2   2  10401.20   9909.92    223.31 o
  -8   2   2 134920.00 130053.00   2370.90 o
  -7   2   2  10964.50  10698.50    226.06 o
  -6   2   2     22.19    247.65     37.18 o
  -5   2   2  55239.10  56555.20    861.15 o
  -4   2   2  49589.20  47543.70    788.24 o
  -3   2   2   1068.86   1217.35     30.55 o
  -2   2   2  45252.60  45547.80    744.54 o
  -1   2   2   5838.32   6128.53     99.85 o
   0   2   2    437.36    521.28     25.90 o
   1   2   2   6824.31   6701.08    266.21 o
   2   2   2   8749.49   9283.27    214.96 o
   3   2   2   2523.09   2369.52     80.38 o
   4   2   2  78415.00  78941.00   2046.84 o
   5   2   2  16660.30  16196.30    324.79 o
   6   2   2  24689.50  23515.20    461.53 o
   7   2   2   1409.64   1409.07     78.36 o
   8   2   2  82087.10  77329.30   1435.94 o
   9   2   2  14606.00  13438.60    296.48 o
  10   2   2    222.47    356.53     66.39 o
  11   2   2  25101.10  24853.80    437.63 o
  12   2   2   1585.54   1655.34    109.56 o
  13   2   2  16230.60  16093.40    323.65 o
  14   2   2     69.16     86.31    172.62 <
 -15   3   2  15184.90  15644.50    348.87 o
 -14   3   2   6060.62   5693.27    183.98 o
 -13   3   2   1207.96   1316.00     86.32 o
 -12   3   2    639.88    679.23     79.01 o
 -11   3   2  11930.00  11307.80    257.84 o
 -10   3   2  19788.20  18839.20    385.73 o
  -9   3   2  45091.00  43157.90    816.20 o
  -8   3   2   2990.52   3128.12    102.28 o
  -7   3   2  50064.10  48307.50    899.34 o
  -6   3   2 176564.00 171075.00   3100.46 o
  -5   3   2  39212.30  38087.90    589.66 o
  -4   3   2   8904.29   8959.62    169.63 o
  -3   3   2   3178.28   3124.42     67.11 o
  -2   3   2  58982.50  60930.10   1109.00 o
  -1   3   2   5394.89   6007.95    111.10 o
   0   3   2  23319.80  23829.90    395.71 o
   1   3   2   2130.40   2094.09     53.15 o
   2   3   2 107678.00 109246.00   3961.26 o
   3   3   2  18936.70  19030.40    366.58 o
   4   3   2     56.35    214.45     37.18 o
   5   3   2  15653.60  14731.00    300.10 o
   6   3   2 113351.00 110118.00   2016.09 o
   7   3   2  28338.40  26967.90    528.76 o
   8   3   2   2444.49   2296.38    102.93 o
   9   3   2  37632.50  35996.90    698.66 o
  10   3   2   4292.57   4055.92    139.47 o
  11   3   2   2966.17   3164.26    130.82 o
  12   3   2    925.19   1007.23    110.22 o
  13   3   2   4884.32   4977.58    176.66 o
  14   3   2  11460.00  10987.20    644.43 o
 -15   4   2   2419.29   2252.35    121.51 o
 -14   4   2  14962.00  15284.80    339.57 o
 -13   4   2    138.94    154.03     60.42 <
 -12   4   2    716.01    677.24     81.67 o
 -11   4   2    261.86    264.25     56.43 o
 -10   4   2  43064.50  42663.00    812.29 o
  -9   4   2  33966.90  33145.30    733.35 o
  -8   4   2   1619.31   1678.70     81.68 o
  -7   4   2  52176.40  50805.50    944.85 o
  -6   4   2  34257.70  33331.80    626.50 o
  -5   4   2   7529.09   7180.87    136.94 o
  -4   4   2   9158.57   8877.13    154.32 o
  -3   4   2  13526.90  14557.50    321.72 o
  -2   4   2  27881.50  28545.70    477.12 o
  -1   4   2 127175.00 127384.00   2659.45 o
   0   4   2   2801.67   3143.09     93.03 o
   1   4   2 259542.00 268105.00   5417.48 o
   2   4   2  16844.80  16716.90    290.60 o
   3   4   2  17800.10  18945.10    330.44 o
   4   4   2  97264.40  96679.10   1582.81 o
   5   4   2  23561.90  23399.30    455.61 o
   6   4   2   1212.85   1276.91     79.68 o
   7   4   2  30913.60  30818.80    687.39 o
   8   4   2     53.78     38.51     46.47 <
   9   4   2  20221.90  19992.50    414.32 o
  10   4   2  38428.90  38449.80    699.80 o
  11   4   2    225.23    205.82     65.73 o
  12   4   2    618.47    721.72     82.33 o
  13   4   2      8.78    -36.52     82.99 <
  14   4   2  13532.40  12397.00    456.47 o
 -15   5   2   2466.61   2400.43    173.97 o
 -14   5   2    891.82    835.26     79.68 o
 -13   5   2   1881.18   1950.85    102.92 o
 -12   5   2   8496.49   8529.17    314.89 o
 -11   5   2   3267.29   2989.73    128.17 o
 -10   5   2  26462.70  26415.60    521.01 o
  -9   5   2   1395.90   1598.94     87.65 o
  -8   5   2  70236.10  70115.50   1296.85 o
  -7   5   2   8278.55   8801.75    194.72 o
  -6   5   2     63.78    321.34     34.52 o
  -5   5   2  37740.50  37842.20    637.87 o
  -4   5   2  32302.80  32417.30    463.54 o
  -3   5   2    971.58    885.86     35.86 o
  -2   5   2 163029.00 166037.00   3911.84 o
  -1   5   2   4151.36   4175.40    103.02 o
   0   5   2 396972.00 402816.00   7806.12 o
   1   5   2  10865.30  11296.40    185.72 o
   2   5   2  26150.50  26652.30    413.90 o
   3   5   2  21876.90  22136.50    382.60 o
   4   5   2   3572.91   3445.68     91.01 o
   5   5   2  20314.80  20383.80    364.15 o
   6   5   2   1780.81   1843.44     78.36 o
   7   5   2   3574.54   3523.41    116.89 o
   8   5   2  91341.90  88935.10   1650.81 o
   9   5   2   3304.05   3028.32    121.53 o
  10   5   2   5741.06   5779.94    189.30 o
  11   5   2    960.53   1104.18     90.96 o
  12   5   2  13868.50  13627.70    282.42 o
  13   5   2    983.20   1085.58    116.19 o
  14   5   2   5542.77   5819.14    203.23 o
 -15   6   2   2313.69   2003.99    122.18 o
 -14   6   2  22261.20  22697.20    426.14 o
 -13   6   2   4911.80   5032.13    165.37 o
 -12   6   2    521.73    505.93     77.68 o
 -11   6   2   5881.61   5866.36    168.71 o
 -10   6   2  62324.40  62548.10   1170.47 o
  -9   6   2   2909.40   2981.82    100.94 o
  -8   6   2   1853.65   2021.37     82.34 o
  -7   6   2  45676.70  45756.10    769.53 o
  -6   6   2  64372.20  63619.90   1171.66 o
  -5   6   2  34174.00  34059.90    573.24 o
  -4   6   2  82219.20  79107.80   1308.21 o
  -3   6   2   1474.45   1481.65     47.82 o
  -2   6   2  16010.20  16494.70    227.85 o
  -1   6   2  26308.00  27378.90    466.89 o
   0   6   2   7338.50   7268.21    142.98 o
   1   6   2   9254.89   9618.63    176.95 o
   2   6   2  24374.20  25514.30    434.89 o
   3   6   2   8624.70   8846.92    218.75 o
   4   6   2 133557.00 133807.00   2183.22 o
   5   6   2  48371.60  47592.20    800.94 o
   6   6   2  19816.10  19783.00    359.32 o
   7   6   2  27892.70  27396.20    485.34 o
   8   6   2   2110.46   2268.39    102.93 o
   9   6   2    112.16    182.58     51.12 o
  10   6   2  49061.40  49388.40    792.23 o
  11   6   2   4531.42   4442.35    146.77 o
  12   6   2   1410.13   1477.36     92.29 o
  13   6   2   3700.59   3833.68    171.99 o
  14   6   2  18856.30  20067.80    456.60 o
 -15   7   2   3247.71   3260.47    150.07 o
 -14   7   2  21561.00  21681.50    410.83 o
 -13   7   2    627.83    675.90     81.67 o
 -12   7   2   9057.46   9616.19    216.57 o
 -11   7   2   1963.14   1969.49    100.93 o
 -10   7   2  60019.00  61767.40   1038.03 o
  -9   7   2  29709.60  30395.20    531.87 o
  -8   7   2   1231.73   1341.29     69.72 o
  -7   7   2  19561.20  19007.30    341.99 o
  -6   7   2 127542.00 127131.00   2073.14 o
  -5   7   2   1503.51   1621.65     56.45 o
  -4   7   2   1210.68   1512.05     55.12 o
  -3   7   2     55.57    197.19     29.21 o
  -2   7   2    637.33    737.05     31.21 o
  -1   7   2    127.70    205.82     25.89 o
   0   7   2  30811.80  29580.40    460.26 o
   1   7   2  11259.80  11405.90    192.95 o
   2   7   2   5548.04   5633.49    119.62 o
   3   7   2  22960.80  24025.90    383.78 o
   4   7   2  12445.80  13128.20    246.74 o
   5   7   2    757.47    754.29     51.79 o
   6   7   2 116890.00 116764.00   1917.89 o
   7   7   2  28227.90  27636.90    491.30 o
   8   7   2  14899.80  14730.20    293.83 o
   9   7   2  10969.90  11053.20    213.30 o
  10   7   2  29881.80  29948.00    471.07 o
  11   7   2    350.24    415.63     68.39 o
  12   7   2   6930.92   7171.48    190.63 o
  13   7   2    129.54    134.11     95.61 <
  14   7   2  27344.50  27966.70    658.96 o
 -15   8   2   1241.69   1134.06     90.30 o
 -14   8   2   5171.35   5328.95    177.32 o
 -13   8   2  29522.00  30716.80    551.40 o
 -12   8   2     18.17    130.13     55.11 <
 -11   8   2  35042.60  34696.60    607.68 o
 -10   8   2    314.96    357.20     53.78 o
  -9   8   2    416.66    476.71     52.45 o
  -8   8   2  25728.10  25549.00    449.91 o
  -7   8   2    521.74    523.20     53.12 o
  -6   8   2  30150.40  29060.50    568.34 o
  -5   8   2   7889.73   7645.72    144.22 o
  -4   8   2 146884.00 150977.00   2074.20 o
  -3   8   2  55298.50  55549.30    785.00 o
  -2   8   2     50.53    169.97     25.23 o
  -1   8   2   2482.36   2911.94     84.36 o
   0   8   2  10914.40  12245.20    211.54 o
   1   8   2    132.95    170.63     27.22 o
   2   8   2   5279.61   5406.18    111.63 o
   3   8   2  32551.00  32195.00    504.92 o
   4   8   2 188188.00 184047.00   2992.52 o
   5   8   2  10184.10  10334.80    208.05 o
   6   8   2   1051.10   1102.24     68.39 o
   7   8   2    155.89    345.25     49.80 o
   8   8   2  14913.50  15214.90    275.87 o
   9   8   2   1644.80   1788.18     98.94 o
  10   8   2   2236.57   2434.33    110.23 o
  11   8   2  34924.10  35253.50    588.25 o
  12   8   2   2022.29   2096.94    125.50 o
  13   8   2  16403.30  16598.60    373.48 o
  14   8   2    747.54    751.59     92.29 o
 -15   9   2    140.29    112.87     74.36 <
 -14   9   2     76.89    151.38     66.39 <
 -13   9   2     17.34    134.11     59.75 <
 -12   9   2  20824.70  20514.50    418.84 o
 -11   9   2  10409.10  10794.00    231.21 o
 -10   9   2   5783.10   5991.90    167.38 o
  -9   9   2     14.00     90.29     44.48 <
  -8   9   2   3449.87   3531.20    108.25 o
  -7   9   2  33808.20  34090.60    584.91 o
  -6   9   2   9469.08   9508.78    173.47 o
  -5   9   2  35705.00  35612.10    608.15 o
  -4   9   2  23163.10  22250.20    357.64 o
  -3   9   2 188006.00 189184.00   2601.67 o
  -2   9   2   2437.27   2774.93     77.71 o
  -1   9   2  48216.00  48693.50    693.10 o
   0   9   2  69661.40  71470.90   1080.03 o
   1   9   2  57742.30  57631.90    961.79 o
   2   9   2   8837.39   8562.86    159.54 o
   3   9   2 102794.00 104294.00   1564.46 o
   4   9   2   2838.92   2879.76     92.32 o
   5   9   2  56119.80  55496.10    932.48 o
   6   9   2   7502.27   7491.28    170.76 o
   7   9   2  21464.90  21690.10    398.45 o
   8   9   2  19795.10  20032.30    345.13 o
   9   9   2   1861.10   1987.40     96.28 o
  10   9   2    165.27    254.29     62.41 o
  11   9   2   3430.23   3639.78    138.79 o
  12   9   2  16565.30  17131.10    364.19 o
  13   9   2    849.64   1031.79    103.58 o
 -14  10   2  10366.70  10812.50    280.34 o
 -13  10   2  14325.50  14894.10    308.99 o
 -12  10   2   3066.72   3115.75    124.84 o
 -11  10   2  16460.30  16418.80    319.71 o
 -10  10   2  27581.40  27778.00    495.63 o
  -9  10   2   1166.45   1339.93     75.03 o
  -8  10   2   7257.69   7005.54    161.44 o
  -7  10   2  16293.00  16302.20    307.88 o
  -6  10   2  11642.70  11767.80    258.58 o
  -5  10   2    490.82    537.81     43.16 o
  -4  10   2  23220.70  24138.80    362.88 o
  -3  10   2  52013.60  52742.10    816.26 o
  -2  10   2 240486.00 237430.00   4987.51 o
  -1  10   2  21115.10  23233.20    326.31 o
   0  10   2   6422.25   6780.92    133.57 o
   1  10   2  20703.30  20880.50    343.57 o
   2  10   2 108107.00 109224.00   1635.47 o
   3  10   2  47956.30  47214.10    728.58 o
   4  10   2   7326.05   7440.09    152.16 o
   5  10   2     84.73    119.51     41.83 <
   6  10   2  18828.40  18631.40    347.18 o
   7  10   2   4358.00   4416.09    119.55 o
   8  10   2   1666.29   1759.63     90.31 o
   9  10   2   2631.71   2783.04    127.50 o
  10  10   2  37822.50  37948.60    633.00 o
  11  10   2  12186.70  12339.20    258.46 o
  12  10   2     81.50    126.15     76.35 <
  13  10   2   5394.41   5415.31    189.94 o
 -14  11   2   3093.63   3051.27    154.72 o
 -13  11   2     23.00     81.00     57.10 <
 -12  11   2  47017.10  48446.70    759.77 o
 -11  11   2   1689.84   1772.88     88.31 o
 -10  11   2    976.35    883.08     61.75 o
  -9  11   2  40020.40  39766.40    625.36 o
  -8  11   2    517.67    639.39     50.46 o
  -7  11   2  28675.30  28142.80    449.32 o
  -6  11   2   6252.99   6369.00    150.80 o
  -5  11   2  10471.50  10549.70    213.36 o
  -4  11   2  35588.00  35742.20    521.98 o
  -3  11   2    533.16    659.32     41.83 o
  -2  11   2  19711.30  20604.90    340.12 o
  -1  11   2      1.96     65.73     28.55 <
   0  11   2    387.60    420.95     34.53 o
   1  11   2   1478.22   1749.77     73.71 o
   2  11   2  60109.80  60546.20    924.20 o
   3  11   2  23193.60  23235.30    380.10 o
   4  11   2  20333.70  21192.60    352.63 o
   5  11   2   2302.14   2374.73     92.97 o
   6  11   2   4532.18   4159.19    111.58 o
   7  11   2  48816.80  49023.10    716.59 o
   8  11   2   1709.88   1849.27     97.61 o
   9  11   2  14694.10  14420.80    281.13 o
  10  11   2   7890.85   7762.66    192.64 o
  11  11   2    901.18    768.87     84.32 o
  12  11   2  41158.00  42975.60    776.00 o
  13  11   2     18.79     16.60    107.56 <
 -14  12   2     93.36      4.65     84.98 <
 -13  12   2     76.98    131.46     71.04 <
 -12  12   2      7.65    119.51     53.78 <
 -11  12   2    913.97    932.87     69.05 o
 -10  12   2   7188.46   7009.24    156.76 o
  -9  12   2   6325.55   6258.46    189.97 o
  -8  12   2 113694.00 113230.00   1867.90 o
  -7  12   2  16030.50  16063.40    345.06 o
  -6  12   2   8038.56   7759.82    175.41 o
  -5  12   2  13236.90  12949.80    219.39 o
  -4  12   2   4545.86   4684.95    108.94 o
  -3  12   2  15670.60  16207.80    274.69 o
  -2  12   2  34123.10  34378.70    543.93 o
  -1  12   2    105.82    217.77     36.52 o
   0  12   2   3589.06   3787.98     85.02 o
   1  12   2   1459.08   1442.95     63.75 o
   2  12   2   4984.33   4946.34    116.25 o
   3  12   2  17044.50  17342.30    295.98 o
   4  12   2  22518.80  22464.00    373.29 o
   5  12   2  16591.80  15951.90    304.54 o
   6  12   2  47633.40  46397.40    793.94 o
   7  12   2   7756.09   7697.62    178.04 o
   8  12   2  69740.60  68681.10   1075.05 o
   9  12   2   2553.10   2437.03    115.54 o
  10  12   2   1024.10   1108.83     86.32 o
  11  12   2    654.31    699.80     91.63 o
  12  12   2   1134.38   1205.77    104.91 o
  13  12   2    515.05    434.88    106.23 o
 -14  13   2      5.33      7.97     70.38 <
 -13  13   2   1602.76   1779.48    114.87 o
 -12  13   2   9375.18   9336.07    247.78 o
 -11  13   2  11334.30  11265.60    249.15 o
 -10  13   2     60.99     46.47     61.08 <
  -9  13   2   7213.79   7235.90    180.68 o
  -8  13   2   9875.17  10148.50    219.93 o
  -7  13   2   3103.20   3021.64    110.90 o
  -6  13   2  74485.70  73682.40   1228.99 o
  -5  13   2  13124.80  12709.30    218.70 o
  -4  13   2  12833.10  12913.30    218.71 o
  -3  13   2   3735.30   3652.35    110.92 o
  -2  13   2  71999.10  72051.10   1014.98 o
  -1  13   2   1172.75   1218.46     60.42 o
   0  13   2  26407.10  27209.70    380.86 o
   1  13   2   8327.35   8351.01    170.78 o
   2  13   2  92277.70  94683.30   1437.01 o
   3  13   2    311.17    345.25     45.15 o
   4  13   2   1522.00   1612.24     75.03 o
   5  13   2   6628.44   6843.04    159.43 o
   6  13   2  64287.70  64204.40    997.08 o
   7  13   2    332.43    414.96     61.08 o
   8  13   2   1844.04   1864.55    100.27 o
   9  13   2  16725.00  17046.60    321.03 o
  10  13   2   1171.17   1052.40     85.65 o
  11  13   2   5058.91   5324.29    183.96 o
  12  13   2   6668.13   6948.62    215.19 o
 -13  14   2    668.39    630.75    118.18 o
 -12  14   2   1246.20   1209.76     96.94 o
 -11  14   2    342.58    398.36     68.39 o
 -10  14   2   5843.41   5504.06    160.73 o
  -9  14   2  38690.10  37805.60    663.71 o
  -8  14   2  18725.60  18458.10    353.03 o
  -7  14   2  10932.30  10736.90    228.59 o
  -6  14   2   2670.75   2799.74    102.93 o
  -5  14   2   1083.28   1144.05     61.09 o
  -4  14   2    356.49    391.07     45.15 o
  -3  14   2     82.15    235.70     45.15 o
  -2  14   2  31455.40  31530.30    624.05 o
  -1  14   2 143159.00 141476.00   1957.90 o
   0  14   2   2924.36   2744.15     82.35 o
   1  14   2 110821.00 115049.00   1501.51 o
   2  14   2  28383.90  27750.10    462.69 o
   3  14   2     55.70    152.04     46.47 o
   4  14   2    982.54    923.60     62.41 o
   5  14   2   2345.01   2291.65     94.30 o
   6  14   2  16439.00  16536.90    303.14 o
   7  14   2  10054.60  10309.00    243.84 o
   8  14   2   5577.50   5744.49    159.40 o
   9  14   2  17499.00  17457.10    328.35 o
  10  14   2   4908.35   5002.85    174.00 o
  11  14   2     85.47    118.18     76.35 <
  12  14   2    126.00    197.85     74.36 <
 -13  15   2   2604.64   2845.33    149.40 o
 -12  15   2  21361.20  21625.50    463.99 o
 -11  15   2   6814.60   7217.85    213.21 o
 -10  15   2    902.17    948.14     79.01 o
  -9  15   2   3172.60   3142.36    129.49 o
  -8  15   2  15474.40  15326.90    305.08 o
  -7  15   2  12645.30  11874.30    257.18 o
  -6  15   2   1255.66   1266.90     75.70 o
  -5  15   2  73904.10  73881.90   1049.46 o
  -4  15   2  24324.40  24115.80    407.19 o
  -3  15   2   4628.61   4635.48    126.20 o
  -2  15   2   6795.69   6609.57    144.83 o
  -1  15   2    596.45    605.53     50.46 o
   0  15   2  89625.50  90753.00   1196.40 o
   1  15   2   2593.91   2634.42     79.69 o
   2  15   2    299.34    387.74     46.48 o
   3  15   2  19554.10  19636.90    322.55 o
   4  15   2   8853.42   9374.18    184.04 o
   5  15   2  33140.20  33103.50    503.23 o
   6  15   2    219.29    254.29     59.09 o
   7  15   2   2616.16   2524.71    135.47 o
   8  15   2  18367.90  18098.70    341.01 o
   9  15   2   9246.97   9317.63    213.91 o
  10  15   2    143.37    154.03     72.37 <
  11  15   2   2436.52   2649.43    145.42 o
  12  15   2  17178.80  17583.50    419.34 o
 -12  16   2    112.71      6.64     81.66 <
 -11  16   2  15504.00  15946.20    361.51 o
 -10  16   2  14742.30  14973.20    317.65 o
  -9  16   2  12159.70  12224.50    263.79 o
  -8  16   2      0.52     42.49     55.77 <
  -7  16   2  27732.20  26444.30    446.38 o
  -6  16   2  13372.70  13424.80    257.86 o
  -5  16   2  24195.20  24379.40    382.49 o
  -4  16   2   4917.84   4863.23    134.83 o
  -3  16   2    944.41   1061.04     68.39 o
  -2  16   2   9880.57   9598.64    191.38 o
  -1  16   2   4440.37   4379.63    118.22 o
   0  16   2   1514.81   1409.04     64.41 o
   1  16   2   2859.48   2856.25     90.98 o
   2  16   2   8044.55   8466.15    160.78 o
   3  16   2     49.31     85.65     47.14 <
   4  16   2  15725.80  15932.60    257.26 o
   5  16   2  34655.10  34502.90    523.86 o
   6  16   2    173.13    203.83     58.43 o
   7  16   2   5820.80   6224.75    169.37 o
   8  16   2   2008.08   2092.96    113.55 o
   9  16   2   9968.93  10135.00    249.12 o
  10  16   2  15594.80  16019.20    362.83 o
  11  16   2  11034.90  11118.40    281.02 o
 -12  17   2   5841.34   6051.67    232.45 o
 -11  17   2   2215.39   2203.19    124.83 o
 -10  17   2  24021.90  24784.30    517.95 o
  -9  17   2   2340.67   2551.18    123.51 o
  -8  17   2     47.68     61.08     53.78 <
  -7  17   2    406.47    431.56     60.42 o
  -6  17   2  33257.30  33338.90    507.79 o
  -5  17   2  32640.90  32866.20    551.08 o
  -4  17   2    141.02    212.46     53.11 o
  -3  17   2  11658.80  11420.90    246.55 o
  -2  17   2    767.66    733.68     59.09 o
  -1  17   2    911.20    937.53     61.75 o
   0  17   2  15476.20  14872.20    297.82 o
   1  17   2   2198.28   2189.35     87.65 o
   2  17   2   1499.12   1599.59     83.00 o
   3  17   2  26652.20  26567.70    390.52 o
   4  17   2   7801.50   7796.35    174.71 o
   5  17   2  21347.20  21778.60    355.74 o
   6  17   2  25734.50  25556.70    450.27 o
   7  17   2   2494.00   2537.93    120.19 o
   8  17   2   4567.84   4430.31    147.43 o
   9  17   2    172.35    179.26     68.39 <
  10  17   2  11938.70  12087.10    294.32 o
  11  17   2    800.41    811.35    136.77 o
 -11  18   2   3038.75   3024.70    158.04 o
 -10  18   2    535.27    627.43     84.32 o
  -9  18   2   6136.99   6139.62    193.27 o
  -8  18   2   2839.18   2714.62    111.56 o
  -7  18   2     81.06    126.15     55.11 <
  -6  18   2  23408.40  23131.80    371.73 o
  -5  18   2   1098.12   1090.91     77.69 o
  -4  18   2  94771.30  95265.00   1595.82 o
  -3  18   2   5685.16   5355.53    160.74 o
  -2  18   2   3239.81   3272.64    110.90 o
  -1  18   2  17939.20  17238.80    306.49 o
   0  18   2     21.48     36.52     46.47 <
   1  18   2   8520.36   8430.04    172.73 o
   2  18   2  15990.20  16262.40    277.85 o
   3  18   2  11759.80  11405.40    237.23 o
   4  18   2  77153.30  78307.40   1050.71 o
   5  18   2     94.23    127.47     52.45 <
   6  18   2   8949.17   9285.12    245.80 o
   7  18   2   2324.55   2322.75    112.88 o
   8  18   2   1199.86   1191.83     88.97 o
   9  18   2   3475.31   3194.13    149.41 o
  10  18   2   1073.29   1075.62     90.96 o
 -11  19   2   8036.97   8081.60    235.13 o
 -10  19   2  10829.30  11098.40    286.99 o
  -9  19   2    862.11    888.38     87.64 o
  -8  19   2   5936.05   5638.12    221.83 o
  -7  19   2   5361.95   5559.62    156.74 o
  -6  19   2   2322.26   2358.62    112.89 o
  -5  19   2   4905.93   4868.86    152.75 o
  -4  19   2    542.20    464.77     64.40 o
  -3  19   2  42773.80  42729.00    681.94 o
  -2  19   2  10758.10  10471.60    227.90 o
  -1  19   2  18065.50  17470.40    313.12 o
   0  19   2  57627.50  55735.60    870.73 o
   1  19   2  27203.00  27764.80    433.07 o
   2  19   2    526.54    631.42     61.75 o
   3  19   2  20335.30  20745.80    413.55 o
   4  19   2     84.92    124.82     59.09 <
   5  19   2   3163.28   3084.57    136.13 o
   6  19   2    930.63    781.49     69.72 o
   7  19   2   4081.09   4048.30    133.48 o
   8  19   2  12831.40  13136.40    309.62 o
   9  19   2   2972.02   2815.52    142.77 o
  10  19   2   2983.51   3078.47    243.70 o
 -10  20   2  16149.40  16164.60    368.15 o
  -9  20   2    100.59    111.54     72.37 <
  -8  20   2   4418.90   4322.63    167.35 o
  -7  20   2   8268.49   8420.20    298.92 o
  -6  20   2   1517.45   1535.81     91.63 o
  -5  20   2     81.23     57.76     58.43 <
  -4  20   2    225.24    261.59     67.06 o
  -3  20   2  26226.20  26669.60    450.95 o
  -2  20   2  21272.90  20410.40    358.38 o
  -1  20   2   2408.62   2429.05    105.58 o
   0  20   2   1410.32   1319.35     75.03 o
   1  20   2   7233.92   7186.59    170.71 o
   2  20   2   9250.79   9670.82    197.97 o
   3  20   2  22491.40  23259.50    410.92 o
   4  20   2     25.32     46.47     58.43 <
   5  20   2   1257.90   1152.00     83.00 o
   6  20   2    869.69    768.87     83.66 o
   7  20   2   2133.81   2116.86    124.83 o
   8  20   2   4162.02   4317.21    156.06 o
   9  20   2     24.40      7.97     60.42 <
  -9  21   2  22117.50  22039.30    471.31 o
  -8  21   2    901.28    940.83    108.89 o
  -7  21   2  34130.70  35201.00    814.29 o
  -6  21   2    806.91    778.82    111.54 o
  -5  21   2   3300.25   3324.30    133.48 o
  -4  21   2   4027.19   4104.78    136.80 o
  -3  21   2     27.92     98.26     56.43 <
  -2  21   2    308.28    284.17     56.43 o
  -1  21   2   2513.30   2415.76    108.90 o
   0  21   2   9710.38   9747.37    212.59 o
   1  21   2   2146.57   2216.50    104.92 o
   2  21   2   2563.08   2494.12    107.57 o
   3  21   2    753.12    837.25     69.72 o
   4  21   2    447.77    536.47     72.37 o
   5  21   2    636.53    571.00     73.03 o
   6  21   2    991.88    947.48    110.88 o
   7  21   2  34621.90  36995.20    862.16 o
   8  21   2   3208.36   3121.01    161.36 o
  -9  22   2     81.26     24.57     84.98 <
  -8  22   2  19497.60  19846.70    509.79 o
  -7  22   2  14545.80  14783.40    403.34 o
  -6  22   2    637.27    609.51     88.31 o
  -5  22   2    939.18   1042.42    130.14 o
  -4  22   2   3931.70   3942.68    148.09 o
  -3  22   2  22270.80  22511.10    437.47 o
  -2  22   2    240.47    343.92     69.05 o
  -1  22   2   6383.70   6013.61    159.41 o
   0  22   2    221.35    245.66     72.37 o
   1  22   2  14888.10  14234.60    277.78 o
   2  22   2     32.38      1.33     53.78 <
   3  22   2  14852.90  15346.60    277.11 o
   4  22   2   5562.27   5745.54    184.63 o
   5  22   2   5952.92   6025.24    238.43 o
   6  22   2   3376.69   3174.18    191.25 o
   7  22   2   5207.74   5069.89    279.60 o
  -8  23   2   5744.23   5700.95    281.59 o
  -7  23   2   4164.43   4311.22    208.52 o
  -6  23   2  13349.40  13101.30    326.90 o
  -5  23   2     63.08     76.35     69.05 <
  -4  23   2   3223.99   3188.78    149.41 o
  -3  23   2  12514.60  12916.40    291.68 o
  -2  23   2  19804.00  19982.20    388.20 o
  -1  23   2   7668.96   7469.99    191.96 o
   0  23   2  13041.20  13060.50    265.78 o
   1  23   2  15694.70  16205.90    359.52 o
   2  23   2  20176.70  20064.80    392.86 o
   3  23   2   6073.57   6019.32    180.65 o
   4  23   2     33.42     59.75     76.35 <
   5  23   2    443.96    373.80    100.25 o
   6  23   2  11867.60  12796.40    377.36 o
  -6  24   2   5253.53   5013.45    247.72 o
  -5  24   2   2254.45   2017.26    140.11 o
  -4  24   2   5282.69   5712.82    198.57 o
  -3  24   2   2735.19   2848.69    176.63 o
  -2  24   2  11743.50  12107.00    322.89 o
  -1  24   2  17197.50  17176.50    391.45 o
   0  24   2    205.19    111.54     74.36 <
   1  24   2   9678.47   9662.93    287.64 o
   2  24   2  12340.80  12385.10    344.16 o
   3  24   2   4750.13   4784.22    244.39 o
   4  24   2   2769.38   2383.87    162.69 o
   5  24   2    254.27    104.24    136.77 <
  -5  25   2  10410.20  10528.00    302.92 o
  -4  25   2   9460.42   9488.55    338.12 o
  -3  25   2    298.07    310.06     83.66 o
  -2  25   2    533.61    407.00     85.65 o
  -1  25   2   1874.09   1970.08    132.13 o
   0  25   2   2075.46   2206.49    146.08 o
   1  25   2   2673.18   2622.90    197.22 o
   2  25   2   2887.75   2865.31    204.52 o
   3  25   2   2061.37   2360.53    192.56 o
   4  25   2   5092.91   5445.06    256.35 o
  -2  26   2   5246.00   5056.60    251.04 o
  -1  26   2   1690.30   1726.37    205.84 o
   0  26   2    194.01    129.47    141.42 <
   1  26   2    576.76    627.43    158.02 o
 -15   0   3  14502.00  14338.30    455.84 o
 -13   0   3    952.76   1052.39    108.23 o
 -11   0   3  12185.00  11180.10    380.80 o
  -9   0   3  59863.30  58877.80   1548.91 o
  -7   0   3 102204.00  99946.70   2131.78 o
  -5   0   3  30661.80  30832.30    660.38 o
  -3   0   3 108752.00 108857.00   2269.97 o
  -1   0   3 249177.00 266936.00   7211.10 o
   1   0   3 338502.00 356446.00   9858.34 o
   3   0   3  20467.40  20100.90    546.56 o
   5   0   3  28323.20  28739.50    779.79 o
   7   0   3    632.60    783.48    119.51 o
   9   0   3  88768.20  81855.80   2153.92 o
  11   0   3     60.25    154.70     99.59 <
  13   0   3   4002.29   4000.43    300.83 o
 -16   1   3   1103.41   1088.90     70.38 o
 -15   1   3   4235.09   4417.53    156.73 o
 -14   1   3     40.96     49.79     59.75 <
 -13   1   3  60686.80  59049.10   1112.57 o
 -12   1   3   5297.91   5253.01    179.99 o
 -11   1   3    538.83    563.03     60.42 o
 -10   1   3   2761.51   2815.74    108.25 o
  -9   1   3  17201.10  16475.80    335.86 o
  -8   1   3   6988.27   6796.73    159.47 o
  -7   1   3   9921.67   9751.92    186.14 o
  -6   1   3 101703.00  98852.30   1486.98 o
  -5   1   3 104451.00 102915.00   1524.64 o
  -4   1   3  12136.00  11402.80    179.08 o
  -3   1   3  83355.80  84344.20   1155.06 o
  -2   1   3   2967.03   3083.61     50.51 o
  -1   1   3  16004.20  16631.90    233.70 o
   0   1   3 135292.00 139749.00   2900.52 o
   1   1   3  21023.90  21126.30    396.05 o
   2   1   3  74630.50  73609.90   1343.99 o
   3   1   3   9826.48   9597.76    230.15 o
   4   1   3  23872.80  23469.80    453.19 o
   5   1   3  50687.90  48821.10    912.47 o
   6   1   3  11966.60  11776.60    254.64 o
   7   1   3    640.44    723.73     67.72 o
   8   1   3  12615.00  11963.00    268.53 o
   9   1   3  12395.90  12287.00    279.13 o
  10   1   3   6769.14   6392.81    183.34 o
  11   1   3  56995.60  56917.30    941.07 o
  12   1   3    177.90    222.42     75.02 <
  13   1   3    192.75    264.24     92.29 <
  14   1   3    724.02    831.27    134.12 o
 -16   2   3  11863.20  11706.10    227.21 o
 -15   2   3   3689.93   3741.36    162.70 o
 -14   2   3  15933.80  15934.00    348.24 o
 -13   2   3   1290.98   1435.53     86.32 o
 -12   2   3  10335.60  10460.00    251.82 o
 -11   2   3  11503.30  11108.30    249.87 o
 -10   2   3    441.55    441.53     52.45 o
  -9   2   3  86502.80  84195.90   1549.52 o
  -8   2   3  13692.50  13545.80    279.28 o
  -7   2   3   3362.76   3447.95     96.31 o
  -6   2   3  38038.60  37268.10    538.23 o
  -5   2   3  91389.60  86980.00   1293.05 o
  -4   2   3   2524.43   2386.80     49.16 o
  -3   2   3  13503.40  13893.90    215.21 o
  -2   2   3   3960.63   4140.63     83.09 o
  -1   2   3   2837.62   2725.98     65.79 o
   0   2   3   2754.25   2955.02     57.81 o
   1   2   3   1696.36   1656.59     47.16 o
   2   2   3  10470.10   9849.84    199.65 o
   3   2   3  39270.80  38415.20    716.26 o
   4   2   3   1578.37   1548.66     66.41 o
   5   2   3  39920.70  41170.00    776.26 o
   6   2   3     65.37    107.56     39.17 <
   7   2   3  97334.80  92407.60   1968.49 o
   8   2   3  43513.30  41388.60    792.50 o
   9   2   3   4959.07   4604.18    146.79 o
  10   2   3  27438.00  26145.40    529.55 o
  11   2   3    668.33    733.67     82.99 o
  12   2   3  11668.50  11692.30    261.11 o
  13   2   3   2023.70   2288.16    150.07 o
  14   2   3    156.73    242.34    114.20 <
 -16   3   3   3193.72   3417.83    134.80 o
 -15   3   3   8618.28   8669.90    226.51 o
 -14   3   3    417.83    463.43     71.71 o
 -13   3   3   3737.83   3509.05    134.81 o
 -12   3   3  24057.20  23381.30    471.54 o
 -11   3   3   7425.90   7252.32    185.34 o
 -10   3   3  53409.20  52134.90    979.86 o
  -9   3   3    957.45   1160.65     67.06 o
  -8   3   3  17427.20  16985.60    341.26 o
  -7   3   3 108765.00 104040.00   1569.74 o
  -6   3   3   4745.03   4581.00     98.33 o
  -5   3   3  39970.50  40372.10    607.05 o
  -4   3   3  19152.30  19304.90    366.61 o
  -3   3   3  74855.90  73342.60   1195.21 o
  -2   3   3   5675.77   5695.57    107.73 o
  -1   3   3   1486.43   1598.11     45.83 o
   0   3   3    412.56    533.20     23.90 o
   1   3   3  22598.00  22213.80    344.52 o
   2   3   3   5156.72   5125.81    134.26 o
   3   3   3    814.54    924.32     52.46 o
   4   3   3  50816.30  50755.90    944.04 o
   5   3   3 133714.00 132034.00   2408.77 o
   6   3   3  32289.70  31380.40    605.72 o
   7   3   3   2801.44   2754.07    124.19 o
   8   3   3  14525.80  13666.60    299.15 o
   9   3   3  13423.90  12662.00    286.46 o
  10   3   3    920.79   1074.30     79.68 o
  11   3   3    362.17    497.96     79.67 o
  12   3   3  19464.90  19705.90    376.24 o
  13   3   3  10327.60  10937.50    286.33 o
  14   3   3  17399.70  17702.20    516.37 o
 -16   4   3   1641.86   1540.45     86.32 o
 -15   4   3   8257.91   8360.83    197.94 o
 -14   4   3     53.14    100.92     61.75 <
 -13   4   3   3604.66   3623.90    138.79 o
 -12   4   3   1719.76   1640.10     93.62 o
 -11   4   3  44869.80  43949.60    836.14 o
 -10   4   3  20116.40  20234.30    406.36 o
  -9   4   3   1909.94   1952.30     88.98 o
  -8   4   3  13406.60  13379.70    276.60 o
  -7   4   3   8622.80   8789.18    202.71 o
  -6   4   3   8110.32   8449.64    166.84 o
  -5   4   3   5769.11   5565.06    116.30 o
  -4   4   3  48813.20  48278.60    794.87 o
  -3   4   3  33663.50  33776.30    628.81 o
  -2   4   3 197622.00 200671.00   6052.23 o
  -1   4   3   1409.11   1537.56     53.80 o
   0   4   3  76247.70  77209.30   1149.15 o
   1   4   3  46951.00  46568.20    703.94 o
   2   4   3  12713.10  12567.30    254.26 o
   3   4   3  79336.90  77471.50   1273.76 o
   4   4   3  58474.60  58306.20    969.59 o
   5   4   3   1599.77   1384.57     72.38 o
   6   4   3  61227.70  59313.40   1108.27 o
   7   4   3     58.57    121.50     51.12 <
   8   4   3  19533.40  19086.70    396.38 o
   9   4   3  22596.40  21118.70    435.65 o
  10   4   3     10.40     56.43     56.43 <
  11   4   3   3708.99   3856.36    154.07 o
  12   4   3    589.18    705.11     88.31 o
  13   4   3  19048.80  20068.20    428.04 o
  14   4   3    485.09    590.91    178.60 o
 -15   5   3   1382.92   1274.84     79.68 o
 -14   5   3      0.41    -53.11     73.03 <
 -13   5   3   8180.35   8216.46    210.58 o
 -12   5   3   6110.32   6070.22    171.37 o
 -11   5   3  22352.90  23424.30    469.54 o
 -10   5   3   4210.11   4289.83    131.50 o
  -9   5   3  45829.60  44562.70    858.17 o
  -8   5   3   2253.57   2305.70     88.32 o
  -7   5   3  12311.50  12191.80    215.43 o
  -6   5   3  43531.80  42266.10    532.31 o
  -5   5   3   2823.16   3234.76     84.36 o
  -4   5   3    138.41    272.22     29.21 o
  -3   5   3 110796.00 108359.00   1613.76 o
  -2   5   3  14432.10  15088.80    243.12 o
  -1   5   3 313441.00 326136.00   6363.91 o
   0   5   3    343.08    456.82     32.53 o
   1   5   3    288.99    375.14     27.89 o
   2   5   3  27476.60  28228.40    439.74 o
   3   5   3  63611.70  62320.40   1031.55 o
   4   5   3  25659.70  25323.90    441.10 o
   5   5   3  16338.60  16285.50    302.03 o
   6   5   3     47.82     99.59     39.17 <
   7   5   3  92806.90  91391.10   1949.88 o
   8   5   3    367.07    361.85     55.77 o
   9   5   3   3246.94   3122.57    126.18 o
  10   5   3    179.76    324.00     63.07 o
  11   5   3  18037.20  18460.40    352.30 o
  12   5   3   5704.87   6170.69    192.61 o
  13   5   3   3057.22   3435.10    159.37 o
  14   5   3   1470.55   1537.11    145.41 o
 -15   6   3   8889.95   9423.90    210.57 o
 -14   6   3   3969.05   3928.06    140.79 o
 -13   6   3   7364.71   7505.25    198.61 o
 -12   6   3   1346.24   1436.87     77.69 o
 -11   6   3  70622.10  71464.30   1202.76 o
 -10   6   3    648.29    690.52     57.10 o
  -9   6   3    318.19    430.24     47.80 o
  -8   6   3  31020.70  31247.40    491.54 o
  -7   6   3  26326.20  25369.90    443.52 o
  -6   6   3  20914.10  19968.30    308.24 o
  -5   6   3  66924.50  67054.40   1017.14 o
  -4   6   3  10963.10   9788.93    183.58 o
  -3   6   3  74313.20  75646.40   1134.15 o
  -2   6   3  40493.90  42209.50    643.23 o
  -1   6   3   7748.74   8539.21    150.95 o
   0   6   3   4517.09   4425.14    100.35 o
   1   6   3   4549.26   4439.50     91.70 o
   2   6   3    390.67    547.78     35.85 o
   3   6   3 176151.00 173063.00   3144.92 o
   4   6   3  56165.00  54720.60    914.37 o
   5   6   3  15597.20  15931.60    297.32 o
   6   6   3  19885.50  19672.50    364.59 o
   7   6   3    154.55    278.85     51.79 o
   8   6   3   6731.39   6716.76    167.40 o
   9   6   3  20482.70  20279.50    384.35 o
  10   6   3   8150.98   8307.14    199.96 o
  11   6   3   8654.56   8921.54    200.62 o
  12   6   3   3583.15   3674.96    162.70 o
  13   6   3  38168.70  40040.30    737.91 o
 -15   7   3  21412.60  20486.40    394.19 o
 -14   7   3   1895.39   1970.09     92.30 o
 -13   7   3   1664.21   1759.59     85.66 o
 -12   7   3   4325.20   4415.74    135.48 o
 -11   7   3  16589.60  16530.80    315.75 o
 -10   7   3  20510.10  20579.30    376.41 o
  -9   7   3   2815.15   2782.55     88.32 o
  -8   7   3   7800.09   7572.62    161.46 o
  -7   7   3 147937.00 146716.00   2680.13 o
  -6   7   3   4835.85   4666.88    104.96 o
  -5   7   3   1326.55   1389.19     62.42 o
  -4   7   3    891.28    916.34     45.82 o
  -3   7   3     78.17    198.52     23.24 o
  -2   7   3    452.29    629.45     35.19 o
  -1   7   3  31942.00  31488.90    534.96 o
   0   7   3   7961.63   7553.80    152.26 o
   1   7   3   1462.05   1499.52     56.45 o
   2   7   3   9183.24   9841.61    175.53 o
   3   7   3   8227.61   8527.41    172.16 o
   4   7   3   2383.51   2409.45     84.34 o
   5   7   3  58496.30  57733.60    967.70 o
   6   7   3  29462.00  28629.70    506.08 o
   7   7   3  54898.60  54591.60    926.12 o
   8   7   3   5605.51   5683.83    152.11 o
   9   7   3  52780.80  51517.80    887.18 o
  10   7   3   1715.64   1750.98     94.29 o
  11   7   3   6089.85   6309.76    168.04 o
  12   7   3   1886.60   1969.43    136.12 o
  13   7   3  13303.50  13845.40    323.58 o
 -15   8   3   3027.85   2907.16    123.51 o
 -14   8   3  22235.00  23060.50    390.90 o
 -13   8   3      2.58     86.31     50.46 <
 -12   8   3  16831.20  16713.90    294.45 o
 -11   8   3   2128.94   2122.90     88.32 o
 -10   8   3   2646.96   2684.81     94.30 o
  -9   8   3  10939.80  10349.10    193.38 o
  -8   8   3   5946.77   6035.86    128.21 o
  -7   8   3  34933.30  35713.30    613.07 o
  -6   8   3  20023.10  19858.10    334.07 o
  -5   8   3 108782.00 107132.00   1609.13 o
  -4   8   3  45811.30  45853.00    613.47 o
  -3   8   3   9169.09   9108.68    140.95 o
  -2   8   3    848.30   1007.98     51.13 o
  -1   8   3   7170.99   7451.51    128.29 o
   0   8   3   7627.75   8458.37    253.94 o
   1   8   3  34317.00  35459.90    548.00 o
   2   8   3  27594.30  28491.50    449.94 o
   3   8   3 134739.00 132971.00   1986.47 o
   4   8   3    369.91    559.05     46.48 o
   5   8   3     10.18    115.52     38.51 <
   6   8   3   8317.54   8317.07    183.39 o
   7   8   3  40625.50  40209.60    696.28 o
   8   8   3  11058.90  10628.20    229.26 o
   9   8   3    873.97    824.65     76.36 o
  10   8   3  33530.70  34956.60    588.91 o
  11   8   3   3095.49   3154.26    128.16 o
  12   8   3  13986.50  14673.70    318.29 o
  13   8   3   1458.57   1361.16    176.62 o
 -15   9   3    202.23    257.61     73.70 o
 -14   9   3   1558.92   1691.84    106.90 o
 -13   9   3  15858.80  16182.40    290.42 o
 -12   9   3   1479.87   1454.14     73.70 o
 -11   9   3   7638.69   7610.04    163.41 o
 -10   9   3   3471.35   3697.06    107.58 o
  -9   9   3   7512.17   7761.52    180.04 o
  -8   9   3  50947.70  50327.20    853.13 o
  -7   9   3   9767.46   9773.98    201.37 o
  -6   9   3  32649.30  32029.80    551.05 o
  -5   9   3   6343.14   6035.75    132.22 o
  -4   9   3  62847.70  60266.40    854.86 o
  -3   9   3   5765.66   5640.00    104.99 o
  -2   9   3   1663.59   1416.50     88.32 o
  -1   9   3  85932.80  87323.80   1214.53 o
   0   9   3 238849.00 247360.00   6339.25 o
   1   9   3  15288.40  14814.50    249.51 o
   2   9   3 160405.00 161581.00   2403.06 o
   3   9   3  11560.10  10973.70    202.12 o
   4   9   3  12582.90  12498.20    242.01 o
   5   9   3  15528.10  15450.20    293.92 o
   6   9   3   4063.80   4146.46    122.87 o
   7   9   3  13004.70  12910.30    261.21 o
   8   9   3  11373.10  11280.80    241.22 o
   9   9   3    763.19    705.13     77.02 o
  10   9   3  15261.90  15602.10    283.78 o
  11   9   3  16502.60  16926.90    305.05 o
  12   9   3     92.08     66.39     88.30 <
  13   9   3   1607.73   1844.55    158.69 o
 -15  10   3   9060.44   9176.08    250.43 o
 -14  10   3  11963.00  12315.00    297.64 o
 -13  10   3   1669.63   1729.04     73.04 o
 -12  10   3   7486.13   7561.11    185.99 o
 -11  10   3  18687.40  19232.80    367.62 o
 -10  10   3    142.57    253.62     55.11 o
  -9  10   3  18521.50  19149.00    359.06 o
  -8  10   3    123.75    204.49     47.80 o
  -7  10   3  20466.10  20614.80    373.86 o
  -6  10   3   8535.35   8543.72    200.68 o
  -5  10   3   8708.57   8616.98    162.82 o
  -4  10   3  80044.50  79271.30   1042.49 o
  -3  10   3  95941.70  96227.20   1254.93 o
  -2  10   3  14731.20  15492.30    260.78 o
  -1  10   3  59786.30  60111.00    847.41 o
   0  10   3   5023.79   5098.44    114.94 o
   1  10   3 200680.00 205880.00   3348.82 o
   2  10   3  12110.80  12013.80    214.10 o
   3  10   3   6754.25   6762.02    141.53 o
   4  10   3   9114.79   8650.68    184.09 o
   5  10   3   1543.28   1432.97     76.36 o
   6  10   3  20466.70  20347.20    377.13 o
   7  10   3   1517.04   1386.45     79.68 o
   8  10   3  10137.20   9815.01    219.93 o
   9  10   3  43307.20  43841.70    699.90 o
  10  10   3  13921.50  14418.30    266.48 o
  11  10   3    189.71    292.13     77.02 o
  12  10   3   3989.46   4375.62    205.87 o
  13  10   3   6931.99   7345.19    227.81 o
 -14  11   3   2166.21   2142.75    149.40 o
 -13  11   3  32175.60  33010.60    661.88 o
 -12  11   3   6017.36   6480.38    178.66 o
 -11  11   3    173.25    274.87     60.42 o
 -10  11   3  32162.60  31422.80    558.33 o
  -9  11   3   8806.83   8847.57    199.98 o
  -8  11   3  16753.50  16656.20    317.14 o
  -7  11   3    108.85     99.59     42.49 <
  -6  11   3  23122.70  22781.40    409.25 o
  -5  11   3  45692.30  44897.30    647.80 o
  -4  11   3  11685.30  11933.90    202.10 o
  -3  11   3  38859.00  38862.60    528.94 o
  -2  11   3     43.60    112.20     32.53 o
  -1  11   3   5106.98   5441.03    112.28 o
   0  11   3   1248.89   1338.68     57.11 o
   1  11   3  32038.70  32906.40    572.51 o
   2  11   3  11478.40  11561.50    210.08 o
   3  11   3   9627.98   9455.45    182.77 o
   4  11   3    452.73    516.56     48.47 o
   5  11   3  29065.60  27816.10    493.96 o
   6  11   3  72405.20  70626.90   1326.03 o
   7  11   3   1396.29   1575.00     83.00 o
   8  11   3  11735.20  12260.60    256.49 o
   9  11   3  15335.10  15665.70    281.13 o
  10  11   3   1020.93   1157.96     83.00 o
  11  11   3  39410.60  40956.30    743.36 o
  12  11   3   1499.62   1569.65    120.18 o
 -14  12   3    451.21    501.28     81.66 o
 -13  12   3   6660.26   6700.97    205.90 o
 -12  12   3    155.29    208.48     64.40 o
 -11  12   3  12747.40  13192.60    275.10 o
 -10  12   3   1218.71   1322.65     80.34 o
  -9  12   3  82220.60  81517.30   1754.89 o
  -8  12   3  12019.30  11743.00    241.90 o
  -7  12   3   1751.94   1648.11     85.00 o
  -6  12   3   8077.97   7839.57    166.11 o
  -5  12   3  31770.40  31396.00    504.18 o
  -4  12   3  22268.30  21665.60    334.74 o
  -3  12   3   4993.02   4741.72    110.27 o
  -2  12   3   2740.23   2857.10     90.99 o
  -1  12   3   7117.80   6887.24    126.25 o
   0  12   3   1577.78   1607.65     67.73 o
   1  12   3  11423.10  11391.50    212.73 o
   2  12   3   3526.51   3600.49    100.29 o
   3  12   3    954.27   1095.58     59.76 o
   4  12   3  16043.70  16160.50    311.85 o
   5  12   3  46898.00  45784.30    783.33 o
   6  12   3   7045.93   7067.57    172.06 o
   7  12   3  63285.30  62793.60   1061.38 o
   8  12   3  10370.30  10719.00    216.60 o
   9  12   3   3305.52   3268.56    120.20 o
  10  12   3   1001.93    954.12     84.99 o
  11  12   3   2727.63   3087.75    154.06 o
  12  12   3    417.13    569.66    104.24 o
 -14  13   3     11.69      9.96     69.71 <
 -13  13   3   7791.76   7819.25    224.51 o
 -12  13   3  17531.30  17820.10    391.47 o
 -11  13   3    142.84    179.26     61.08 <
 -10  13   3  10931.20  10842.00    237.86 o
  -9  13   3   1586.39   1691.88     90.97 o
  -8  13   3    238.13    256.28     54.44 o
  -7  13   3  28604.90  28621.70    507.77 o
  -6  13   3   4740.78   4675.99    115.57 o
  -5  13   3  52486.10  51770.40    745.25 o
  -4  13   3  11402.90  11871.70    223.99 o
  -3  13   3 100718.00 101086.00   1672.91 o
  -2  13   3   9161.54   8828.11    186.08 o
  -1  13   3  15633.50  16300.60    231.43 o
   0  13   3  11863.20  11598.70    190.12 o
   1  13   3  22548.90  22126.90    376.66 o
   2  13   3    335.49    422.27     53.78 o
   3  13   3   6185.82   6024.66    138.84 o
   4  13   3  28146.00  27436.30    449.94 o
   5  13   3 126778.00 122588.00   2019.53 o
   6  13   3     75.00    172.62     53.78 o
   7  13   3   2424.09   2389.23    115.54 o
   8  13   3   8921.50   8621.04    199.30 o
   9  13   3     90.59    160.67     66.39 <
  10  13   3   1690.19   1513.91    106.90 o
  11  13   3   4320.19   4385.00    175.32 o
  12  13   3   9546.14   9403.55    290.29 o
 -13  14   3    109.68    136.11     78.34 <
 -12  14   3     43.60    112.87     69.71 <
 -11  14   3   3301.57   3129.06    144.10 o
 -10  14   3  22217.40  22536.70    422.21 o
  -9  14   3  23151.70  22811.50    422.94 o
  -8  14   3   1365.56   1367.83     81.01 o
  -7  14   3   2599.88   2626.36    104.26 o
  -6  14   3   7102.39   7736.67    157.44 o
  -5  14   3     71.39    171.96     42.49 o
  -4  14   3   6352.34   6277.11    145.49 o
  -3  14   3  20414.20  19920.10    370.53 o
  -2  14   3 147622.00 147382.00   2200.92 o
  -1  14   3  10048.70  10013.30    168.14 o
   0  14   3  60196.80  59964.20    802.08 o
   1  14   3  54236.40  54897.60    789.51 o
   2  14   3  15907.70  16268.90    293.22 o
   3  14   3   1619.54   1584.35     84.99 o
   4  14   3  27275.10  27204.40    448.52 o
   5  14   3   6017.52   6021.37    158.09 o
   6  14   3  22619.80  22533.90    417.65 o
   7  14   3   4352.64   4344.07    139.47 o
   8  14   3  20061.40  20350.50    408.86 o
   9  14   3  10864.80  11218.00    242.50 o
  10  14   3    717.58    743.63     92.95 o
  11  14   3     57.92     99.59     79.01 <
 -13  15   3  13452.90  13817.40    331.55 o
 -12  15   3  10086.20  10015.20    259.75 o
 -11  15   3   2497.68   2732.47    140.77 o
 -10  15   3   9503.62   9537.77    220.56 o
  -9  15   3  21503.70  21567.00    450.79 o
  -8  15   3   6138.61   6205.11    157.42 o
  -7  15   3     78.52     89.63     51.79 <
  -6  15   3  39847.30  39300.10    584.77 o
  -5  15   3   4192.19   3964.35    110.25 o
  -4  15   3    162.33    230.38     47.14 o
  -3  15   3   8483.90   8844.22    199.99 o
  -2  15   3  19296.40  19425.40    329.22 o
  -1  15   3  78054.90  76838.50   1170.20 o
   0  15   3   1260.45   1282.85     57.10 o
   1  15   3   2288.38   2261.13     97.62 o
   2  15   3  29648.60  30019.80    495.90 o
   3  15   3  24093.20  25055.20    462.36 o
   4  15   3  49364.50  49408.90    850.51 o
   5  15   3   1069.93   1014.56     71.05 o
   6  15   3     17.22     96.27     56.43 <
   7  15   3  12702.60  12534.50    253.84 o
   8  15   3   1052.83   1122.11     82.33 o
   9  15   3   2212.99   2430.30    132.14 o
  10  15   3    137.61     18.59     74.36 <
  11  15   3  22125.50  23150.10    470.65 o
 -13  16   3   1538.40   1508.57    104.25 o
 -12  16   3   3145.41   3353.43    155.39 o
 -11  16   3  18240.10  18880.60    412.74 o
 -10  16   3    711.18    912.94     83.66 o
  -9  16   3    324.83    290.14     60.42 o
  -8  16   3  35068.20  33777.10    554.38 o
  -7  16   3   1769.47   1729.75     95.62 o
  -6  16   3  23924.60  24111.40    410.38 o
  -5  16   3   7779.96   7863.70    176.05 o
  -4  16   3    972.08    951.48     69.72 o
  -3  16   3  14671.90  14754.70    329.05 o
  -2  16   3   3713.98   3678.65    105.60 o
  -1  16   3    109.56    170.63     41.16 o
   0  16   3   1908.43   1950.27     82.34 o
   1  16   3   4162.47   4101.84    112.91 o
   2  16   3     80.90    136.77     57.10 <
   3  16   3  26075.80  26823.40    456.39 o
   4  16   3  18773.30  18863.10    312.49 o
   5  16   3   1432.93   1529.18     84.33 o
   6  16   3   1593.98   1594.92     90.30 o
   7  16   3    183.60    235.03     70.38 o
   8  16   3  28386.80  28964.00    494.84 o
   9  16   3   7881.63   8210.66    223.85 o
  10  16   3  16119.20  16010.10    348.88 o
  11  16   3   2736.87   2814.14    154.05 o
 -12  17   3   1339.22   1117.47    110.22 o
 -11  17   3   5374.93   5787.26    192.60 o
 -10  17   3    292.07    274.21     90.96 o
  -9  17   3   2827.17   2652.86    113.55 o
  -8  17   3      2.78     76.35     55.11 <
  -7  17   3  37356.80  36357.60    592.41 o
  -6  17   3  24799.80  24632.30    389.09 o
  -5  17   3   1387.25   1434.23     86.32 o
  -4  17   3   3720.73   3729.68    122.20 o
  -3  17   3    130.60    163.33     53.78 o
  -2  17   3   5622.98   5487.83    136.17 o
  -1  17   3  10327.70   9893.44    183.40 o
   0  17   3    168.46    258.27     46.48 o
   1  17   3   2564.09   2273.08     83.01 o
   2  17   3  23434.10  23415.90    350.52 o
   3  17   3   2100.74   2132.20     98.28 o
   4  17   3  25239.60  25981.60    417.71 o
   5  17   3   8039.72   7952.95    174.05 o
   6  17   3   6791.65   6653.54    171.37 o
   7  17   3  14819.60  14460.60    284.43 o
   8  17   3   1866.13   1706.48    100.93 o
   9  17   3  20682.00  21406.30    429.42 o
  10  17   3    594.84    621.46     94.28 o
 -12  18   3   1457.41   1450.79    154.71 o
 -11  18   3   3985.82   4125.24    193.25 o
 -10  18   3  10546.90  10531.80    267.06 o
  -9  18   3     13.53      7.97     64.40 <
  -8  18   3     16.22     57.76     55.11 <
  -7  18   3  24137.30  23708.70    410.96 o
  -6  18   3     71.53     41.83     53.78 <
  -5  18   3  54051.80  52484.80    829.76 o
  -4  18   3   3731.34   3655.91    136.81 o
  -3  18   3   2941.80   2747.26    108.91 o
  -2  18   3  15043.20  15010.50    273.85 o
  -1  18   3  11980.40  11600.10    233.25 o
   0  18   3   7279.30   7257.40    148.14 o
   1  18   3  17780.70  18293.60    290.52 o
   2  18   3  14137.20  14343.70    241.26 o
   3  18   3  84295.20  86301.20   1233.64 o
   4  18   3     38.50    130.13     55.11 <
   5  18   3   3492.07   3325.05    119.53 o
   6  18   3    293.05    250.30     65.07 o
   7  18   3  13627.00  13661.80    273.77 o
   8  18   3   2516.31   2452.91    141.44 o
   9  18   3      1.22    102.25     79.01 <
  10  18   3   6233.58   6345.34    223.82 o
 -11  19   3   5493.46   5925.36    208.54 o
 -10  19   3      2.36      6.64     68.38 <
  -9  19   3   1504.47   1288.13     96.94 o
  -8  19   3  11835.60  11569.40    281.05 o
  -7  19   3   7746.54   7603.71    183.33 o
  -6  19   3   3216.50   3125.09    126.17 o
  -5  19   3    639.94    730.35     73.04 o
  -4  19   3  13012.80  12695.10    275.78 o
  -3  19   3  10025.10   9979.25    206.63 o
  -2  19   3   3434.52   3382.87    117.54 o
  -1  19   3  42005.00  41049.00    657.95 o
   0  19   3  49351.20  49217.40    851.51 o
   1  19   3     54.81     53.11     48.47 <
   2  19   3  28480.80  28736.60    422.43 o
   3  19   3   2614.85   2556.57    105.58 o
   4  19   3    586.24    694.49     69.71 o
   5  19   3    163.95    236.36     66.39 o
   6  19   3    785.46    740.31     77.68 o
   7  19   3  17913.30  17785.00    376.85 o
   8  19   3   7211.25   6806.08    201.92 o
   9  19   3   4545.79   4809.38    181.30 o
 -10  20   3   1455.35   1480.68    102.92 o
  -9  20   3    923.22    717.08     84.32 o
  -8  20   3    589.70    655.32     96.94 o
  -7  20   3     87.02    197.19     82.33 <
  -6  20   3   1992.60   1935.59    116.20 o
  -5  20   3    166.64    192.54     66.39 <
  -4  20   3  37192.10  37766.80    671.55 o
  -3  20   3  16798.00  16647.60    325.03 o
  -2  20   3    961.85    903.00     67.06 o
  -1  20   3    587.27    661.96     63.08 o
   0  20   3   2707.60   2807.60    112.89 o
   1  20   3  11830.90  12184.20    229.90 o
   2  20   3  11999.00  12128.30    245.18 o
   3  20   3   1245.05   1334.60     84.33 o
   4  20   3   7845.57   8067.40    171.38 o
   5  20   3   2285.49   2330.04    102.26 o
   6  20   3   9376.26   9134.77    213.90 o
   7  20   3   4011.31   3647.13    160.04 o
   8  20   3    309.95    305.41     78.34 o
 -10  21   3  16572.30  15548.80    730.99 o
  -9  21   3   2131.41   2003.97    126.16 o
  -8  21   3  17476.00  18284.50    572.22 o
  -7  21   3   1212.32   1329.94    125.49 o
  -6  21   3   8781.53   8777.82    243.13 o
  -5  21   3   1271.74   1369.12     94.95 o
  -4  21   3   1148.95   1217.06     81.00 o
  -3  21   3    140.17    205.82     54.44 o
  -2  21   3    809.11    790.11     70.38 o
  -1  21   3  10255.50   9546.35    227.21 o
   0  21   3   5825.44   5752.45    156.08 o
   1  21   3   2778.68   2714.62    137.46 o
   2  21   3    378.43    369.15     61.08 o
   3  21   3    979.28   1084.26     75.69 o
   4  21   3    134.89    179.26     65.73 <
   5  21   3    983.07    981.34     83.00 o
   6  21   3  36945.80  38283.80    760.50 o
   7  21   3   1538.62   1457.44    104.91 o
   8  21   3   7291.96   7511.37    221.84 o
  -9  22   3  11941.50  12030.30    347.46 o
  -8  22   3   4453.65   4380.36    203.21 o
  -7  22   3     36.26     89.63     73.03 <
  -6  22   3    252.53    263.58    112.87 <
  -5  22   3   8482.18   8570.35    239.13 o
  -4  22   3  31663.60  32439.10    582.06 o
  -3  22   3     30.85      1.33     57.10 <
  -2  22   3   6996.66   6662.75    168.05 o
  -1  22   3    229.38    250.97     65.73 o
   0  22   3   6982.60   6755.74    169.38 o
   1  22   3    663.44    549.09     67.72 o
   2  22   3   4114.53   4198.40    132.82 o
   3  22   3   4185.81   4254.85    144.77 o
   4  22   3  18146.00  18561.40    417.39 o
   5  22   3   4348.90   4614.78    216.49 o
   6  22   3  12795.00  13466.20    388.68 o
   7  22   3  11496.50  12227.40    385.32 o
  -8  23   3   7584.56   7739.31    265.68 o
  -7  23   3   3774.81   3598.58    168.67 o
  -6  23   3    133.60     79.67     82.33 <
  -5  23   3  11512.90  11910.90    291.66 o
  -4  23   3   4568.03   4472.08    168.68 o
  -3  23   3  24700.60  25453.30    527.94 o
  -2  23   3   1960.34   2106.22    124.17 o
  -1  23   3   7917.63   7931.73    201.93 o
   0  23   3  20062.30  20304.10    392.19 o
   1  23   3   7113.04   6985.48    213.88 o
   2  23   3  10133.70   9969.52    232.51 o
   3  23   3   4453.39   4462.08    182.63 o
   4  23   3     52.30     86.31     90.96 <
   5  23   3  25103.70  25759.00    635.61 o
   6  23   3   1802.55   1470.74    175.96 o
  -6  24   3    257.49    209.14     73.03 <
  -5  24   3   1194.28   1051.07    140.10 o
  -4  24   3    804.66    916.26     87.64 o
  -3  24   3   2487.27   2626.20    134.13 o
  -2  24   3  19082.00  19440.80    426.71 o
  -1  24   3   2919.73   2760.41    175.97 o
   0  24   3   6682.20   6732.84    210.55 o
   1  24   3  23143.20  23297.20    564.43 o
   2  24   3  11175.80  11587.00    327.53 o
   3  24   3   3988.96   3886.84    209.85 o
   4  24   3   1273.30   1045.76    129.48 o
   5  24   3   4428.67   4920.23    471.50 o
  -5  25   3   8363.32   8647.66    266.36 o
  -4  25   3      1.45     71.04     75.69 <
  -3  25   3    156.12    132.79     86.97 <
  -2  25   3   4220.60   4373.66    187.94 o
  -1  25   3   2834.98   2806.86    162.69 o
   0  25   3   1288.68   1208.43    108.89 o
   1  25   3   2595.87   2387.16    192.57 o
   2  25   3   2787.12   2901.81    204.52 o
   3  25   3   4646.60   5059.75    365.25 o
  -2  26   3    991.47    876.43    122.17 o
  -1  26   3   1204.80   1022.51    129.47 o
   0  26   3    522.41    481.36    112.87 o
 -16   0   4  13728.40  13765.80    427.90 o
 -14   0   4     35.50    183.91     66.39 <
 -12   0   4   6253.61   6231.81    195.95 o
 -10   0   4  65707.20  62852.20   1347.01 o
  -8   0   4  69069.70  66113.70   1239.94 o
  -6   0   4   2229.16   2774.16     88.33 o
  -4   0   4  25639.70  24404.90    453.20 o
  -2   0   4 149874.00 142757.00   4220.95 o
   0   0   4 533223.00 566559.00  15218.00 o
   2   0   4  44190.10  47003.20   1226.00 o
   4   0   4   4776.24   4849.27    178.72 o
   6   0   4  10277.20  10394.00    329.01 o
   8   0   4  92669.50  89029.60   2335.36 o
  10   0   4    697.46    723.71    105.57 o
  12   0   4   3009.47   2780.36    206.52 o
 -16   1   4   1673.28   1779.49    104.25 o
 -15   1   4      1.64     -1.33     47.80 <
 -14   1   4  31674.40  31443.90    502.92 o
 -13   1   4   1550.29   1540.47     70.38 o
 -12   1   4  16165.60  15268.40    262.56 o
 -11   1   4      4.03     38.51     37.84 <
 -10   1   4  25584.30  25360.80    403.26 o
  -9   1   4  11322.20  11237.10    195.42 o
  -8   1   4   1393.64   1464.85     59.76 o
  -7   1   4  35949.80  35004.70    506.95 o
  -6   1   4 104337.00 102303.00   1517.25 o
  -5   1   4   5214.41   5196.00     91.71 o
  -4   1   4  39277.00  38307.40    497.27 o
  -3   1   4   2872.04   3050.16     49.16 o
  -2   1   4  57478.20  58147.70    746.65 o
  -1   1   4 175396.00 178689.00   3621.34 o
   0   1   4  27984.20  28850.00    478.72 o
   1   1   4 131189.00 128573.00   2990.13 o
   2   1   4   5033.27   4767.59    112.98 o
   3   1   4   3874.68   4017.31    107.62 o
   4   1   4 105563.00 105603.00   1930.32 o
   5   1   4  33219.80  31761.20    609.96 o
   6   1   4   1384.83   1261.65     73.71 o
   7   1   4  27761.30  26653.10    527.88 o
   8   1   4  14418.30  14190.90    311.76 o
   9   1   4   3720.84   3584.23    134.82 o
  10   1   4  49726.30  46747.10    901.43 o
  11   1   4    573.72    630.75     78.35 o
  12   1   4   3916.86   3989.15    162.70 o
  13   1   4    581.20    574.32    122.17 o
 -16   2   4   8033.96   7925.53    174.03 o
 -15   2   4   7749.10   7841.87    166.72 o
 -14   2   4   8987.05   8748.14    177.37 o
 -13   2   4    103.08    154.03     49.13 o
 -12   2   4    813.80    926.23     56.44 o
 -11   2   4   4300.47   4443.86    110.25 o
 -10   2   4  44737.10  43122.00    663.23 o
  -9   2   4  19496.50  19106.30    309.33 o
  -8   2   4   5806.12   5524.15    109.62 o
  -7   2   4  47233.80  45331.10    645.92 o
  -6   2   4 131366.00 127151.00   2064.92 o
  -5   2   4    142.94    273.54     28.55 o
  -4   2   4   9526.25   9672.54    156.99 o
  -3   2   4    828.10    853.97     27.89 o
  -2   2   4   1306.43   1416.62     39.18 o
  -1   2   4   3014.11   3122.86     62.46 o
   0   2   4   9730.87   9792.67    174.36 o
   1   2   4   2083.89   2278.29     61.11 o
   2   2   4  50493.80  49991.70    923.50 o
   3   2   4   1837.10   2150.43     73.72 o
   4   2   4  45891.60  45082.30    844.55 o
   5   2   4   8499.32   8014.51    186.09 o
   6   2   4  89492.10  86470.70   1598.49 o
   7   2   4  57603.50  55860.30   1051.36 o
   8   2   4  10436.40  10345.10    243.21 o
   9   2   4  27896.30  26587.80    538.26 o
  10   2   4  10009.70   9204.47    233.20 o
  11   2   4   2005.79   1987.39    128.15 o
  12   2   4   3933.18   4440.73    177.31 o
  13   2   4   1686.35   1857.84    160.69 o
 -16   3   4   9691.69   9814.15    196.63 o
 -15   3   4   5403.41   5180.92    132.83 o
 -14   3   4   6303.85   6117.81    152.10 o
 -13   3   4  28106.70  27497.40    443.00 o
 -12   3   4   1994.85   2061.79     90.31 o
 -11   3   4  27749.30  27564.40    438.49 o
 -10   3   4   3040.13   2979.83     87.66 o
  -9   3   4   6500.41   6525.25    128.88 o
  -8   3   4  83812.50  81378.10   1068.78 o
  -7   3   4   1325.65   1407.09     57.77 o
  -6   3   4  39692.30  39431.10    653.71 o
  -5   3   4  46357.70  46087.30    850.36 o
  -4   3   4  87094.90  87814.60   1205.45 o
  -3   3   4  19421.50  19529.40    303.36 o
  -2   3   4  30935.10  30281.50    425.99 o
  -1   3   4  13959.20  15114.90    237.81 o
   0   3   4  12350.30  12383.80    199.74 o
   1   3   4   5137.03   4819.87    112.99 o
   2   3   4   9326.39  10012.80    189.54 o
   3   3   4  53914.90  54715.10   1013.63 o
   4   3   4 146428.00 146020.00   2658.07 o
   5   3   4   8665.38   8328.88    192.07 o
   6   3   4   8870.91   8910.86    239.24 o
   7   3   4   4729.94   4710.64    142.14 o
   8   3   4  41062.30  38965.80    753.48 o
   9   3   4  15097.70  14280.80    368.24 o
  10   3   4   1402.73   1293.45     88.97 o
  11   3   4  34090.00  32828.70    756.54 o
  12   3   4   6027.93   6261.10    217.18 o
  13   3   4  18785.50  20754.70    517.75 o
 -16   4   4   2919.34   2826.79    106.25 o
 -15   4   4    384.25    333.96     55.11 o
 -14   4   4   4633.58   4580.40    122.20 o
 -13   4   4    901.10    956.11     59.76 o
 -12   4   4  40249.30  39275.20    613.24 o
 -11   4   4   5914.71   6104.97    130.19 o
 -10   4   4   1841.02   1826.09     73.04 o
  -9   4   4    215.20    274.21     34.52 o
  -8   4   4    173.69    309.39     37.84 o
  -7   4   4  32058.70  31371.30    455.25 o
  -6   4   4  19432.80  18515.30    362.82 o
  -5   4   4  85518.00  83993.60   1371.47 o
  -4   4   4  96665.40  96213.30   1567.82 o
  -3   4   4 134508.00 136554.00   2213.88 o
  -2   4   4   1126.96   1791.71     54.46 o
  -1   4   4   8196.95   7794.63    133.69 o
   0   4   4  15326.50  15721.40    251.11 o
   1   4   4  99363.00  99252.60   1478.99 o
   2   4   4  54580.90  53007.10   1129.81 o
   3   4   4 146703.00 145811.00   2373.90 o
   4   4   4   8456.22   8326.26    172.15 o
   5   4   4  46817.70  46369.60    873.79 o
   6   4   4   4236.44   4090.90    134.84 o
   7   4   4   7997.53   7769.65    194.67 o
   8   4   4   9588.94   9223.92    225.25 o
   9   4   4   1650.32   1729.74    106.90 o
  10   4   4  10164.50   9838.97    244.50 o
  11   4   4   2402.47   2461.55    148.08 o
  12   4   4  21689.50  22860.10    472.67 o
  13   4   4     14.47    -17.93    137.43 <
 -16   5   4    609.05    475.39     65.73 o
 -15   5   4    333.17    283.50     51.79 o
 -14   5   4   9178.74   9290.89    184.68 o
 -13   5   4   6775.62   6917.85    161.41 o
 -12   5   4  17750.00  17679.30    297.81 o
 -11   5   4   2083.68   2227.83     82.34 o
 -10   5   4  18287.70  18173.30    299.23 o
  -9   5   4   2524.10   2697.51     77.70 o
  -8   5   4  67150.60  66435.40    883.92 o
  -7   5   4   2451.58   2242.73     80.36 o
  -6   5   4  16738.90  17203.00    305.43 o
  -5   5   4   1237.35   1201.93     52.46 o
  -4   5   4 107346.00 106159.00   1733.87 o
  -3   5   4  26699.10  27945.30    398.34 o
  -2   5   4 257860.00 258828.00   7778.73 o
  -1   5   4   6509.44   7220.38    141.60 o
   0   5   4  59983.80  61803.60    926.20 o
   1   5   4  19256.70  19387.00    310.46 o
   2   5   4 233546.00 248709.00   6212.36 o
   3   5   4   6192.77   6470.38    139.55 o
   4   5   4  20649.60  20535.10    367.45 o
   5   5   4   4321.48   4441.83    118.24 o
   6   5   4  66520.40  67486.20   1265.18 o
   7   5   4   1099.39   1009.27     65.74 o
   8   5   4    269.47    285.49     53.12 o
   9   5   4     61.12    120.83     55.77 <
  10   5   4  25063.20  24816.10    462.22 o
  11   5   4  10239.00  10371.30    269.07 o
  12   5   4   1938.91   2325.34    136.78 o
  13   5   4   1652.92   1800.73    162.68 o
 -15   6   4   2974.37   2815.53     98.28 o
 -14   6   4  14230.50  14600.40    253.17 o
 -13   6   4    952.80    882.41     55.77 o
 -12   6   4  65777.80  65409.80    924.42 o
 -11   6   4   4114.88   4180.72    100.28 o
 -10   6   4    582.28    630.76     43.16 o
  -9   6   4  22333.40  21705.80    324.00 o
  -8   6   4   1392.58   1490.06     72.38 o
  -7   6   4   8632.81   8643.54    172.79 o
  -6   6   4   8618.18   8457.11    164.17 o
  -5   6   4  35127.80  33893.50    570.51 o
  -4   6   4 127961.00 126860.00   1888.35 o
  -3   6   4  53750.10  55380.20    840.93 o
  -2   6   4  35947.60  37478.70    575.37 o
  -1   6   4    219.16    234.38     25.89 o
   0   6   4    441.64    430.26     37.18 o
   1   6   4   5007.09   5173.63    105.65 o
   2   6   4 127353.00 126481.00   1885.84 o
   3   6   4  58711.20  57111.70    950.96 o
   4   6   4  10856.80  10781.80    234.68 o
   5   6   4   9181.08   9832.58    202.70 o
   6   6   4   8492.51   8303.94    185.39 o
   7   6   4  11498.30  11415.10    237.93 o
   8   6   4   6856.78   7019.54    173.38 o
   9   6   4  12460.10  12770.90    279.10 o
  10   6   4  23602.30  22995.00    451.52 o
  11   6   4    833.43    802.06     84.99 o
  12   6   4  46197.50  48788.00    806.21 o
  13   6   4      2.91    -82.99    154.70 <
 -15   7   4   5820.32   5995.25    178.65 o
 -14   7   4    425.05    401.68     57.10 o
 -13   7   4   5664.57   5828.72    126.86 o
 -12   7   4    477.32    635.40     52.45 o
 -11   7   4  10952.30  11248.80    193.36 o
 -10   7   4  11476.00  11505.30    209.33 o
  -9   7   4   1218.64   1204.49     67.06 o
  -8   7   4 142797.00 139748.00   2089.78 o
  -7   7   4  12908.80  12802.00    218.08 o
  -6   7   4    162.49    247.65     39.84 o
  -5   7   4  11311.50  10916.90    204.80 o
  -4   7   4  15306.80  15911.60    263.51 o
  -3   7   4     56.21    103.57     23.90 o
  -2   7   4  27887.90  28644.90    558.95 o
  -1   7   4    409.20    370.50     31.21 o
   0   7   4   8996.32   9322.58    184.18 o
   1   7   4     81.70    173.95     28.55 o
   2   7   4    924.24    908.37     47.81 o
   3   7   4   4216.04   4582.91    115.59 o
   4   7   4  12442.30  12199.30    237.36 o
   5   7   4  21949.70  21095.40    382.63 o
   6   7   4  73682.60  73134.00   1222.08 o
   7   7   4   2465.89   2542.04    104.92 o
   8   7   4  69064.60  67931.20   1146.09 o
   9   7   4   9825.16   9692.83    249.15 o
  10   7   4    150.03    139.43     59.75 <
  11   7   4   4072.91   4049.64    153.41 o
  12   7   4   1375.07   1487.31    111.55 o
  13   7   4   9203.57   9746.14    287.63 o
 -15   8   4   8586.05   8626.60    243.12 o
 -14   8   4    138.95    163.33     47.14 o
 -13   8   4   1987.06   1994.68     81.67 o
 -12   8   4   4538.16   4731.92    144.12 o
 -11   8   4  15906.80  15904.80    310.41 o
 -10   8   4   4411.56   4473.10    132.17 o
  -9   8   4  27965.90  28152.10    498.48 o
  -8   8   4  20645.50  20521.70    371.20 o
  -7   8   4  17126.90  17378.90    284.67 o
  -6   8   4  85353.40  83346.20   1264.46 o
  -5   8   4  12979.70  12978.40    224.11 o
  -4   8   4  59509.60  58241.60    765.04 o
  -3   8   4   3354.29   3496.62     86.35 o
  -2   8   4  59889.10  63189.80    959.37 o
  -1   8   4   3788.56   4281.48     89.02 o
   0   8   4  37774.90  40154.00    680.36 o
   1   8   4  10863.20  11147.20    215.44 o
   2   8   4  75398.60  72764.20   1101.00 o
   3   8   4   4149.32   4067.93    124.22 o
   4   8   4   6169.30   5920.27    140.18 o
   5   8   4  31309.70  31212.50    550.12 o
   6   8   4  80248.60  77820.70   1297.41 o
   7   8   4  17274.00  16752.90    324.46 o
   8   8   4    298.58    244.33     56.43 o
   9   8   4  23677.60  23508.80    440.92 o
  10   8   4   1838.51   1733.05     92.96 o
  11   8   4   4897.15   5268.50    195.25 o
  12   8   4   1744.54   1786.14    128.15 o
  13   8   4   3916.68   4526.97    200.55 o
 -15   9   4   2932.18   3006.75    146.09 o
 -14   9   4  10876.80  11272.70    251.12 o
 -13   9   4    310.45    296.12     62.41 o
 -12   9   4   6640.12   6606.97    172.70 o
 -11   9   4   4363.66   4470.27    154.74 o
 -10   9   4   8691.24   8705.24    195.99 o
  -9   9   4  38431.30  38137.40    658.07 o
  -8   9   4  16408.10  16181.50    304.53 o
  -7   9   4  13817.60  13577.40    230.70 o
  -6   9   4   4557.79   4592.67    117.57 o
  -5   9   4   5855.75   5509.76    109.62 o
  -4   9   4   3200.81   3633.82     83.69 o
  -3   9   4  20250.30  20557.90    335.53 o
  -2   9   4  73837.60  76114.30   1150.98 o
  -1   9   4 318444.00 334421.00   6814.46 o
   0   9   4  34772.90  35479.60    608.39 o
   1   9   4 115615.00 117007.00   1748.97 o
   2   9   4  18854.30  19035.80    316.10 o
   3   9   4    831.72   1125.46     59.10 o
   4   9   4  20455.80  20136.80    366.61 o
   5   9   4   2703.98   2736.08    102.93 o
   6   9   4   3242.85   3240.21    112.24 o
   7   9   4  32736.30  33187.20    587.13 o
   8   9   4    832.70    812.70     75.03 o
   9   9   4  29620.00  29900.90    542.20 o
  10   9   4  15080.40  14914.20    309.69 o
  11   9   4     71.11    112.87     86.97 <
  12   9   4   1946.41   2219.75    132.14 o
 -15  10   4   3911.49   4075.40    162.70 o
 -14  10   4   1150.55   1161.95     91.63 o
 -13  10   4    753.24    729.02     79.01 o
 -12  10   4  11762.60  12325.20    266.44 o
 -11  10   4   4440.14   4369.31    138.80 o
 -10  10   4  22861.70  23660.20    434.28 o
  -9  10   4   8415.27   8233.63    186.69 o
  -8  10   4  15204.90  14772.10    284.54 o
  -7  10   4  15329.80  15303.20    265.96 o
  -6  10   4    252.33    403.01     51.12 o
  -5  10   4  47819.40  46810.20    676.79 o
  -4  10   4  19735.80  19096.60    291.48 o
  -3  10   4   3376.22   3551.50    104.28 o
  -2  10   4  79763.80  81752.60   1237.43 o
  -1  10   4    623.76    822.67     43.82 o
   0  10   4 239686.00 242170.00   4398.13 o
   1  10   4    286.55    398.37     43.82 o
   2  10   4    123.49    190.55     36.52 o
   3  10   4  23895.10  23149.30    381.41 o
   4  10   4   5195.78   5260.35    134.85 o
   5  10   4  32511.20  31539.20    554.03 o
   6  10   4   2802.23   2684.22    106.92 o
   7  10   4   3127.86   3111.91    117.54 o
   8  10   4  50478.80  49449.30    850.92 o
   9  10   4   9771.98   9740.21    249.80 o
  10  10   4    523.67    646.02     72.37 o
  11  10   4   1506.53   1540.45    122.84 o
  12  10   4   9325.99   9908.37    295.60 o
 -14  11   4  17114.50  17564.10    398.75 o
 -13  11   4   6980.04   7090.38    185.98 o
 -12  11   4   6295.87   6572.17    175.35 o
 -11  11   4  12399.50  12768.70    265.79 o
 -10  11   4  22245.10  22053.30    413.63 o
  -9  11   4   2457.27   2512.78    104.26 o
  -8  11   4    220.50    288.15     51.12 o
  -7  11   4  34373.80  33450.90    580.08 o
  -6  11   4  30967.80  30260.50    465.48 o
  -5  11   4  30312.50  30376.00    456.23 o
  -4  11   4  21202.40  20956.60    332.74 o
  -3  11   4   1540.02   1474.18     66.40 o
  -2  11   4  30833.50  31390.90    551.73 o
  -1  11   4    657.11    776.85     45.15 o
   0  11   4  11745.40  11596.80    214.08 o
   1  11   4   4335.19   4688.95    127.54 o
   2  11   4    140.65    183.91     37.18 o
   3  11   4     54.15    118.18     38.51 o
   4  11   4  57253.10  56190.90    949.20 o
   5  11   4  55901.00  54919.10    930.04 o
   6  11   4   4561.57   4465.23    133.50 o
   7  11   4   9720.11   9513.72    215.27 o
   8  11   4  11594.20  11699.90    253.16 o
   9  11   4   7528.23   7816.27    196.62 o
  10  11   4  24219.80  25338.10    420.89 o
  11  11   4   5800.72   6084.29    189.28 o
  12  11   4   2803.81   2940.33    169.99 o
 -14  12   4  14091.20  14384.10    335.55 o
 -13  12   4    228.46    277.52     72.37 o
 -12  12   4   6215.25   6695.62    179.33 o
 -11  12   4    135.07    211.13     65.07 o
 -10  12   4  41727.60  41450.50    719.14 o
  -9  12   4   8543.36   8403.39    215.91 o
  -8  12   4    730.92    764.89     61.75 o
  -7  12   4   7656.85   7553.16    164.10 o
  -6  12   4  71158.70  69601.70   1065.23 o
  -5  12   4  34318.70  33486.40    500.28 o
  -4  12   4    157.51    279.52     41.83 o
  -3  12   4   5117.22   5389.38    118.91 o
  -2  12   4   3329.80   3217.89     91.66 o
  -1  12   4    396.98    420.28     40.50 o
   0  12   4  30628.10  29790.20    443.64 o
   1  12   4     22.57     67.72     47.80 <
   2  12   4   1207.06   1148.73     63.08 o
   3  12   4  11873.20  12000.80    223.33 o
   4  12   4  23076.30  22449.10    409.16 o
   5  12   4   9493.54   9507.66    208.64 o
   6  12   4  40640.50  39257.20    683.35 o
   7  12   4  15302.00  14485.70    293.78 o
   8  12   4  19057.00  18497.70    360.32 o
   9  12   4    926.45    967.40     75.69 o
  10  12   4  16263.80  17168.80    334.95 o
  11  12   4     89.95    128.80     79.67 <
  12  12   4   8535.79   8856.33    247.76 o
 -14  13   4   3774.43   4026.89    168.01 o
 -13  13   4  16275.20  16899.60    375.47 o
 -12  13   4     22.39     65.06     63.74 <
 -11  13   4   6833.31   6968.30    180.67 o
 -10  13   4    172.24    276.20     59.75 o
  -9  13   4    493.10    504.60     61.75 o
  -8  13   4   6551.83   6340.38    158.76 o
  -7  13   4      1.35    144.74     47.14 o
  -6  13   4  66342.00  65526.00    931.53 o
  -5  13   4  19760.10  19326.20    304.63 o
  -4  13   4  96036.10  95553.30   1342.80 o
  -3  13   4  12835.00  12620.80    236.00 o
  -2  13   4    422.94    590.26     41.83 o
  -1  13   4   7693.73   7609.92    149.50 o
   0  13   4    105.22    185.24     38.51 o
   1  13   4    224.74    193.87     45.15 o
   2  13   4  26576.70  26288.30    478.56 o
   3  13   4  13868.40  13674.00    259.92 o
   4  13   4 140786.00 137970.00   2070.61 o
   5  13   4     27.62     33.20     48.47 <
   6  13   4   1818.79   1686.60     92.30 o
   7  13   4   2156.31   1974.81     97.61 o
   8  13   4   1333.94   1455.45    100.93 o
   9  13   4     72.87    142.08     61.08 <
  10  13   4   1354.82   1418.26    110.22 o
  11  13   4  16221.20  17124.50    396.07 o
 -13  14   4     55.47    109.55     71.04 <
 -12  14   4   1249.23   1191.83     94.28 o
 -11  14   4   9729.58  10382.10    232.51 o
 -10  14   4  17522.60  17460.80    340.99 o
  -9  14   4    357.86    431.56     59.75 o
  -8  14   4    708.31    737.00     71.04 o
  -7  14   4  20405.00  20045.40    347.12 o
  -6  14   4   2265.23   2346.75     89.65 o
  -5  14   4  22119.40  21500.00    336.59 o
  -4  14   4  12382.30  11650.30    256.56 o
  -3  14   4  85400.00  83056.20   1272.16 o
  -2  14   4  11316.90  11132.00    182.78 o
  -1  14   4  15041.10  14988.30    269.27 o
   0  14   4  57919.20  59505.30    853.79 o
   1  14   4  76572.00  77929.50   1204.15 o
   2  14   4   2031.40   2045.26     99.61 o
   3  14   4  62902.40  62490.20    964.50 o
   4  14   4    508.98    514.56     55.11 o
   5  14   4  19058.90  18763.90    356.38 o
   6  14   4   1315.97   1300.09     80.34 o
   7  14   4  19192.40  19187.90    370.29 o
   8  14   4  17283.90  17247.40    343.63 o
   9  14   4   5388.14   5251.39    181.98 o
  10  14   4    545.01    641.37     94.28 o
  11  14   4   4331.80   4746.23    214.50 o
 -13  15   4  15436.60  16473.00    392.72 o
 -12  15   4   4582.40   4462.11    168.02 o
 -11  15   4   9750.36   9746.25    242.48 o
 -10  15   4  19443.40  19165.50    368.27 o
  -9  15   4    415.23    452.81     68.39 o
  -8  15   4   1421.85   1466.10     81.01 o
  -7  15   4   3868.94   3918.96    125.52 o
  -6  15   4     30.84     59.09     41.83 <
  -5  15   4   2839.90   2860.19     96.29 o
  -4  15   4   6938.57   6815.24    170.07 o
  -3  15   4  38845.70  39002.20    625.54 o
  -2  15   4  53141.10  51984.50    749.77 o
  -1  15   4   5931.45   5973.84    116.91 o
   0  15   4   8759.68   8730.07    158.80 o
   1  15   4  28313.50  27858.70    463.22 o
   2  15   4  46031.10  47403.90    755.80 o
   3  15   4  33047.40  33458.40    599.79 o
   4  15   4   1057.72   1084.28     68.39 o
   5  15   4   3183.20   3060.08    134.81 o
   6  15   4   5230.43   5138.66    152.76 o
   7  15   4   1610.21   1555.08     92.30 o
   8  15   4   4578.72   4465.52    152.08 o
   9  15   4   1058.74   1029.15     94.28 o
  10  15   4  23876.00  24863.50    491.98 o
  11  15   4  12980.60  13261.50    312.27 o
 -13  16   4     93.88    124.82     72.37 <
 -12  16   4  16685.00  16917.70    378.14 o
 -11  16   4   1084.83   1097.54    118.19 o
 -10  16   4   1727.76   1604.88     88.31 o
  -9  16   4  38332.70  37035.80    602.35 o
  -8  16   4    435.69    519.21     63.74 o
  -7  16   4  20122.70  20122.70    353.72 o
  -6  16   4   2051.81   2052.51     88.98 o
  -5  16   4   2566.11   2459.01    104.26 o
  -4  16   4  17349.70  17490.20    339.74 o
  -3  16   4      2.34    102.91     43.82 <
  -2  16   4   1291.60   1243.67     66.40 o
  -1  16   4    867.49    819.34     54.45 o
   0  16   4   4107.11   3998.19    104.94 o
   1  16   4   3125.31   3254.73     96.29 o
   2  16   4  26549.80  26158.50    407.18 o
   3  16   4   8912.77   9082.71    216.59 o
   4  16   4   2452.18   2453.65    109.57 o
   5  16   4     61.07     69.05     53.11 <
   6  16   4   2388.99   2401.14    117.53 o
   7  16   4  48880.30  49397.50    792.53 o
   8  16   4   1796.04   1889.07    105.58 o
   9  16   4  13522.40  13913.60    314.95 o
  10  16   4   5034.46   5393.94    212.52 o
 -12  17   4     34.34    110.88     91.62 <
 -11  17   4     71.93     98.26     69.71 <
 -10  17   4   9622.37   9711.58    250.45 o
  -9  17   4    360.08    401.68     63.74 o
  -8  17   4  39554.50  38581.90    625.05 o
  -7  17   4  20429.30  20878.50    402.90 o
  -6  17   4   1686.63   1696.53     87.65 o
  -5  17   4   1681.41   1600.26     84.99 o
  -4  17   4   2495.16   2694.72    118.86 o
  -3  17   4  23558.00  23148.20    357.85 o
  -2  17   4   3112.72   2955.86    102.93 o
  -1  17   4   3318.12   3207.60    106.26 o
   0  17   4   3483.20   3408.86     98.95 o
   1  17   4  24384.10  24447.10    386.46 o
   2  17   4    136.71    201.17     68.39 <
   3  17   4  10275.70  10444.70    247.16 o
   4  17   4   2371.09   2448.96    125.50 o
   5  17   4  10554.70  10405.80    231.21 o
   6  17   4  23841.30  23595.70    421.58 o
   7  17   4   5632.00   5661.27    164.71 o
   8  17   4  24837.70  25239.80    488.04 o
   9  17   4    340.54    373.13     84.32 o
  10  17   4    922.65    802.06     95.61 o
 -12  18   4   6307.07   6567.86    205.89 o
 -11  18   4  10579.10  10933.50    312.23 o
 -10  18   4    547.90    532.48     81.00 o
  -9  18   4    151.00    126.15     65.07 <
  -8  18   4  14782.60  14699.80    280.44 o
  -7  18   4    534.94    523.19     65.73 o
  -6  18   4  25222.20  24640.80    426.97 o
  -5  18   4    713.63    667.94     71.71 o
  -4  18   4  27253.60  26522.80    489.61 o
  -3  18   4  13304.90  13468.30    252.54 o
  -2  18   4  34139.80  34077.30    550.46 o
  -1  18   4   5515.16   5387.31    146.12 o
   0  18   4  21209.10  21132.10    322.51 o
   1  18   4  16186.50  16138.50    275.86 o
   2  18   4  56121.30  57003.70    898.56 o
   3  18   4    125.12     84.98     55.11 <
   4  18   4    138.62    152.04     65.07 <
   5  18   4    347.14    328.65     66.39 o
   6  18   4  33879.90  34349.60    572.18 o
   7  18   4   1441.44   1568.33     97.61 o
   8  18   4   1288.07   1447.47    106.90 o
   9  18   4   6304.01   6373.96    227.14 o
 -11  19   4     89.33     88.30     79.67 <
 -10  19   4     90.96     63.07     67.06 <
  -9  19   4  12676.40  12697.80    301.65 o
  -8  19   4  14064.30  13925.30    320.29 o
  -7  19   4   1849.80   1670.63    100.26 o
  -6  19   4   3761.10   3690.34    132.15 o
  -5  19   4   1594.92   1450.83    115.54 o
  -4  19   4   7976.56   7731.67    198.62 o
  -3  19   4    253.52    219.10     61.75 o
  -2  19   4  21411.10  20947.90    363.05 o
  -1  19   4  66206.70  65417.90    938.52 o
   0  19   4   3043.14   2779.79    103.60 o
   1  19   4  23346.20  24132.90    340.48 o
   2  19   4  13551.20  13989.20    223.95 o
   3  19   4    542.85    594.90     69.71 o
   4  19   4   1827.76   1785.51     96.28 o
   5  19   4    500.52    576.97     73.70 o
   6  19   4  17434.30  17570.10    330.32 o
   7  19   4  11172.70  11065.60    265.74 o
   8  19   4   4429.08   4313.28    170.67 o
   9  19   4   7495.51   7816.98    270.33 o
 -10  20   4     50.53     49.79     68.38 <
  -9  20   4    860.48    863.15     91.63 o
  -8  20   4   2977.67   3016.75    169.33 o
  -7  20   4   3418.28   3343.57    160.70 o
  -6  20   4    994.63   1025.17     85.65 o
  -5  20   4  26816.30  27393.10    510.11 o
  -4  20   4  14153.40  14174.70    269.14 o
  -3  20   4     42.90      9.29     57.10 <
  -2  20   4   1486.68   1460.78     86.98 o
  -1  20   4    116.47    160.67     61.08 <
   0  20   4  13455.90  12962.90    249.20 o
   1  20   4   2504.81   2509.39     97.61 o
   2  20   4   3057.82   2985.60    115.55 o
   3  20   4  12778.60  13145.80    233.89 o
   4  20   4   6169.85   6387.42    179.99 o
   5  20   4  17830.30  17820.40    341.63 o
   6  20   4   2586.34   2486.78    157.37 o
   7  20   4     61.00     82.33     76.35 <
   8  20   4   5220.01   5256.50    197.91 o
 -10  21   4   2110.14   2129.46    151.39 o
  -9  21   4   5109.23   5425.18    185.29 o
  -8  21   4    993.79    886.39    138.77 o
  -7  21   4  16444.20  16650.90    376.15 o
  -6  21   4    168.12    170.63     76.35 <
  -5  21   4   5889.04   6059.87    162.06 o
  -4  21   4     32.75     33.20     52.45 <
  -3  21   4    235.57    262.25     57.76 o
  -2  21   4   7649.14   7427.67    175.36 o
  -1  21   4   6116.59   6096.58    158.74 o
   0  21   4    988.27    936.19     70.38 o
   1  21   4   1398.73   1388.39     84.33 o
   2  21   4   2866.90   3130.97    119.53 o
   3  21   4     88.54     71.04     51.79 <
   4  21   4   1083.99   1157.30     83.00 o
   5  21   4  30828.10  31968.00    542.08 o
   6  21   4    999.48    995.95    112.87 o
   7  21   4   1051.74    879.75    125.49 o
  -9  22   4    198.02    181.25     85.65 <
  -8  22   4   1150.66   1221.70    111.55 o
  -7  22   4    813.25    845.22    115.53 o
  -6  22   4  14181.00  14404.60    386.73 o
  -5  22   4  36028.30  37228.20    731.90 o
  -4  22   4      4.95     13.28     63.07 <
  -3  22   4   4092.45   4204.37    142.12 o
  -2  22   4     21.22     61.75     55.11 <
  -1  22   4   1158.22   1122.11     75.69 o
   0  22   4    700.21    865.13     76.35 o
   1  22   4      1.96     13.94     58.43 <
   2  22   4   2389.32   2403.76    111.56 o
   3  22   4  25652.60  26093.50    499.37 o
   4  22   4   4339.79   4507.20    153.41 o
   5  22   4  19804.60  20564.50    416.09 o
   6  22   4   8324.19   8729.38    262.37 o
  -8  23   4    109.53     99.59     94.94 <
  -7  23   4      3.50    -39.84     77.68 <
  -6  23   4  15394.00  15960.20    362.82 o
  -5  23   4    503.10    519.87     84.32 o
  -4  23   4  23535.00  23754.90    629.61 o
  -3  23   4     68.30    114.86    102.91 <
  -2  23   4   2429.91   2326.07    139.45 o
  -1  23   4  22719.70  22749.70    480.67 o
   0  23   4     94.20     84.98     68.38 <
   1  23   4   6262.35   5948.98    208.55 o
   2  23   4  12903.60  13056.00    295.67 o
   3  23   4   1244.45   1302.72    103.58 o
   4  23   4  34298.20  35721.00    844.16 o
   5  23   4    320.52    381.76    127.48 <
  -6  24   4    128.54    129.47     68.38 <
  -5  24   4     78.34    138.10     73.03 <
  -4  24   4     27.46     81.00     69.71 <
  -3  24   4  16894.70  17682.30    393.43 o
  -2  24   4   9476.78   9576.40    254.42 o
  -1  24   4   3434.40   3305.01    156.72 o
   0  24   4  24045.10  24593.40    521.91 o
   1  24   4  17057.40  17903.70    452.58 o
   2  24   4   1717.07   1402.35    111.55 o
   3  24   4   2989.28   2658.14    183.94 o
   4  24   4   1105.82   1084.26    125.49 o
  -5  25   4    341.97    292.13    101.58 <
  -4  25   4    115.88    152.70     76.35 <
  -3  25   4   7284.69   7672.80    237.12 o
  -2  25   4   4562.70   4842.59    227.79 o
  -1  25   4    353.50    491.32    103.57 o
   0  25   4   1101.22   1188.50    129.47 o
   1  25   4   2948.93   2861.99    285.54 o
   2  25   4   3348.64   3509.50    223.12 o
 -15   0   5   1034.11    924.91     84.32 o
 -13   0   5   5986.09   6207.56    195.94 o
 -11   0   5  53967.20  52481.10   1131.57 o
  -9   0   5  23981.30  23807.30    569.68 o
  -7   0   5  39891.30  40758.10    872.13 o
  -5   0   5   5775.32   6729.94    143.54 o
  -3   0   5 273948.00 289578.00   8083.29 o
  -1   0   5 572011.00 622418.00  16621.00 o
   1   0   5    363.43    697.17     56.44 o
   3   0   5  51117.90  50460.10   1328.83 o
   5   0   5  31891.30  32364.20    880.81 o
   7   0   5  96673.00  94117.70   2461.40 o
   9   0   5   1558.18   1613.52    128.82 o
  11   0   5   8462.83   7997.23    314.87 o
  13   0   5   8637.72  10381.50    483.57 o
 -16   1   5     48.30    -14.61     49.13 <
 -15   1   5   9091.59   9063.47    180.68 o
 -14   1   5    990.62    930.88     59.09 o
 -13   1   5  25733.20  24856.60    401.71 o
 -12   1   5    635.08    590.92     50.46 o
 -11   1   5  48768.30  48889.70    747.84 o
 -10   1   5  10008.70   9895.98    172.77 o
  -9   1   5    502.63    525.19     48.47 o
  -8   1   5  17232.40  16940.70    271.40 o
  -7   1   5  58122.80  55768.30    836.66 o
  -6   1   5    524.51    607.54     29.88 o
  -5   1   5  49579.30  49184.70    635.15 o
  -4   1   5  38711.00  37847.40    526.89 o
  -3   1   5 188265.00 186166.00   3832.84 o
  -2   1   5 133554.00 131609.00   4757.40 o
  -1   1   5   2159.71   2269.68     45.17 o
   0   1   5  87295.80  90848.50   1477.99 o
   1   1   5   6845.35   7564.22    161.54 o
   2   1   5    145.27    203.83     34.52 o
   3   1   5 168630.00 167264.00   4296.45 o
   4   1   5  74197.90  74742.30   1380.34 o
   5   1   5   9485.66   9312.68    213.34 o
   6   1   5  31550.00  31242.70    608.71 o
   7   1   5    190.04    224.41     52.45 o
   8   1   5   4614.88   4584.10    148.11 o
   9   1   5  30285.30  29214.60    586.21 o
  10   1   5   1313.84   1188.53     98.27 o
  11   1   5  12106.00  11817.50    286.37 o
  12   1   5    927.31    982.66    124.16 o
  13   1   5  20140.80  22343.80    547.69 o
 -16   2   5    856.41    879.74     71.71 o
 -15   2   5  14721.80  14391.80    257.16 o
 -14   2   5   1904.72   1806.09     77.69 o
 -13   2   5     50.19    187.23     43.82 o
 -12   2   5  18043.30  17465.60    293.18 o
 -11   2   5  11975.70  12337.60    215.98 o
 -10   2   5  32988.50  32633.20    482.75 o
  -9   2   5  17602.50  16583.00    251.40 o
  -8   2   5  35092.80  33135.00    480.55 o
  -7   2   5 105427.00 101724.00   1510.04 o
  -6   2   5   2012.55   2248.03     75.71 o
  -5   2   5  12075.90  12100.10    195.57 o
  -4   2   5   2078.13   2351.84     50.48 o
  -3   2   5   4646.95   5186.01     90.38 o
  -2   2   5  36076.10  37621.40    461.52 o
  -1   2   5   4424.66   4144.69     67.12 o
   0   2   5   7471.56   7189.51    136.30 o
   1   2   5  37039.50  38064.80    635.55 o
   2   2   5  14306.10  15145.90    301.44 o
   3   2   5  30272.30  30990.00    590.06 o
   4   2   5  21031.00  20892.80    412.70 o
   5   2   5  57889.60  56409.40   1055.64 o
   6   2   5  49615.00  48807.80    923.32 o
   7   2   5  33225.20  31863.30    624.58 o
   8   2   5  10173.90   9743.67    236.55 o
   9   2   5  14671.80  14171.90    319.02 o
  10   2   5    271.21    293.46     70.38 o
  11   2   5   2565.61   2695.97    136.13 o
  12   2   5   8710.61   9066.56    340.77 o
  13   2   5  13286.20  14290.40    407.29 o
 -16   3   5  12008.00  10733.60    235.19 o
 -15   3   5   7410.79   7107.76    156.09 o
 -14   3   5  23172.70  22997.00    376.99 o
 -13   3   5    207.36    302.75     49.80 o
 -12   3   5   8442.96   8512.75    166.75 o
 -11   3   5   1125.46   1168.61     61.75 o
 -10   3   5   2090.78   2157.49     78.36 o
  -9   3   5  56942.80  53841.60    723.01 o
  -8   3   5  23138.10  23118.80    346.11 o
  -7   3   5  35701.70  35619.80    669.49 o
  -6   3   5  35154.30  33407.30    627.12 o
  -5   3   5 148271.00 152245.00   2251.26 o
  -4   3   5  40988.70  40855.20    570.34 o
  -3   3   5  69352.50  71902.70   1177.00 o
  -2   3   5  22301.30  22939.60    326.09 o
  -1   3   5   1179.42   1240.50     42.50 o
   0   3   5    531.56    584.31     31.21 o
   1   3   5   5877.72   5896.96    121.62 o
   2   3   5  12954.40  13235.80    242.82 o
   3   3   5 177377.00 176011.00   4518.68 o
   4   3   5    214.81    326.66     42.49 o
   5   3   5  24884.20  24760.30    489.30 o
   6   3   5   5302.49   5378.55    151.45 o
   7   3   5  70298.00  68112.80   1275.15 o
   8   3   5  24058.20  23113.10    472.95 o
   9   3   5   4550.57   4289.70    149.43 o
  10   3   5  33330.50  32155.30    644.10 o
  11   3   5   1046.58   1068.99     88.97 o
  12   3   5  14083.00  14191.80    460.48 o
  13   3   5    225.42    317.36    140.75 <
 -16   4   5   1397.61   1233.67     77.02 o
 -15   4   5   3912.86   3987.12    114.22 o
 -14   4   5    122.70    194.53     53.11 o
 -13   4   5  31613.50  31308.50    500.98 o
 -12   4   5   1050.87   1108.84     58.43 o
 -11   4   5  12775.50  12372.00    215.99 o
 -10   4   5    833.96    858.52     48.47 o
  -9   4   5   3825.51   4261.97    101.62 o
  -8   4   5  29299.20  29354.50    522.14 o
  -7   4   5   4118.26   4011.42    110.93 o
  -6   4   5  68210.00  66663.10   1096.07 o
  -5   4   5 107508.00 105949.00   1454.99 o
  -4   4   5 101748.00 102759.00   1528.95 o
  -3   4   5  15228.10  15696.60    277.61 o
  -2   4   5  10597.80  11684.20    214.21 o
  -1   4   5  22630.40  22865.10    357.36 o
   0   4   5 145562.00 145774.00   2646.22 o
   1   4   5  68027.60  69903.80   1151.97 o
   2   4   5 174972.00 179172.00   4593.39 o
   3   4   5    639.49    721.08     47.14 o
   4   4   5  35046.00  35355.70    606.67 o
   5   4   5  19483.90  19464.40    356.60 o
   6   4   5     40.71    245.65     49.13 o
   7   4   5   4487.24   4495.84    142.80 o
   8   4   5  14213.40  13853.50    309.07 o
   9   4   5   8876.48   8684.33    222.56 o
  10   4   5   5872.76   5553.90    176.67 o
  11   4   5  25549.90  24405.10    512.69 o
  12   4   5      3.73     66.39     88.97 <
  13   4   5   1702.39   1884.40    153.38 o
 -16   5   5    419.50    381.10     66.39 o
 -15   5   5  11073.90  11299.30    267.73 o
 -14   5   5   3270.72   3363.46    118.87 o
 -13   5   5   6110.60   6285.91    140.81 o
 -12   5   5   1305.57   1333.29     62.41 o
 -11   5   5   6120.80   6211.30    128.20 o
 -10   5   5     21.50     51.79     46.47 <
  -9   5   5  73398.50  70882.20   1095.63 o
  -8   5   5   2674.17   2839.73    119.54 o
  -7   5   5  22617.10  21622.60    378.10 o
  -6   5   5   5036.05   5509.50    118.92 o
  -5   5   5  43854.80  44538.60    584.57 o
  -4   5   5  35508.10  35911.40    552.11 o
  -3   5   5 119280.00 118320.00   1925.08 o
  -2   5   5   2425.87   2543.91     65.76 o
  -1   5   5 140075.00 139199.00   2526.82 o
   0   5   5   1845.18   1932.62     59.11 o
   1   5   5 359893.00 374747.00   7613.95 o
   2   5   5   1490.67   1516.73     63.75 o
   3   5   5  19009.90  19760.40    353.40 o
   4   5   5   3495.23   3482.36    100.96 o
   5   5   5  17655.70  17930.00    374.47 o
   6   5   5   5735.84   5795.83    147.47 o
   7   5   5     80.37    169.97     49.79 o
   8   5   5    125.23    171.29     53.11 o
   9   5   5  43174.80  42383.40    741.20 o
  10   5   5   7652.13   7567.89    194.63 o
  11   5   5    335.05    363.84     75.03 o
  12   5   5   1113.08   1149.99    123.50 o
  13   5   5   1569.54   1620.12    136.78 o
 -16   6   5   1025.74    962.75     83.00 o
 -15   6   5   9228.17   9167.72    213.90 o
 -14   6   5   2982.97   2910.51     93.63 o
 -13   6   5  45546.70  45634.00    707.84 o
 -12   6   5   4750.77   4611.17    136.81 o
 -11   6   5   9163.69   8798.48    194.66 o
 -10   6   5  17299.60  17471.00    325.12 o
  -9   6   5   4655.39   5933.36    170.04 o
  -8   6   5    189.65    365.17     51.12 o
  -7   6   5     51.32    196.52     35.85 o
  -6   6   5  55194.20  54284.80    899.71 o
  -5   6   5 130631.00 132387.00   1970.77 o
  -4   6   5  42883.40  44306.50    676.80 o
  -3   6   5  29447.90  29883.70    463.56 o
  -2   6   5   1561.75   1927.86     61.76 o
  -1   6   5  15851.00  16647.40    298.87 o
   0   6   5  33002.70  34083.20    580.59 o
   1   6   5  98796.80  98527.20   1474.26 o
   2   6   5  63799.40  63826.20   1058.66 o
   3   6   5   3912.13   3927.67    104.95 o
   4   6   5   5581.07   5852.13    139.51 o
   5   6   5  41996.70  41886.60    803.38 o
   6   6   5  14306.00  14320.80    281.20 o
   7   6   5    193.53    277.52     51.79 o
   8   6   5  14370.20  13915.00    330.33 o
   9   6   5  28611.20  28165.10    514.23 o
  10   6   5    315.91    353.22     64.40 o
  11   6   5  42781.90  42502.30    840.71 o
  12   6   5    496.94    616.14    106.23 o
  13   6   5    771.31    743.63    159.35 o
 -15   7   5   5121.47   5163.54    158.73 o
 -14   7   5   5128.29   5075.29    176.66 o
 -13   7   5   4991.34   5107.88    155.41 o
 -12   7   5   3868.33   4074.27    132.16 o
 -11   7   5  14109.30  14068.70    309.05 o
 -10   7   5     53.86    184.57     47.80 o
  -9   7   5 105596.00 100886.00   1419.31 o
  -8   7   5  24056.20  23100.80    391.30 o
  -7   7   5   7645.11   7450.02    157.48 o
  -6   7   5  29566.50  29404.70    502.34 o
  -5   7   5  51288.40  52595.20    803.94 o
  -4   7   5    126.98    223.75     28.55 o
  -3   7   5   8647.15   9197.01    164.86 o
  -2   7   5     22.20     67.72     27.22 <
  -1   7   5  17091.90  16814.50    278.90 o
   0   7   5     25.40     59.75     31.20 <
   1   7   5  16894.80  17007.30    280.83 o
   2   7   5    615.56    663.98     45.81 o
   3   7   5  14380.80  14231.80    269.34 o
   4   7   5  12521.70  12223.20    240.00 o
   5   7   5  64642.20  63206.20   1061.55 o
   6   7   5     82.60     78.34     45.15 <
   7   7   5  56512.30  56246.30    957.06 o
   8   7   5  16921.30  17064.90    335.70 o
   9   7   5   2951.59   2870.06    124.18 o
  10   7   5   6449.99   6399.55    185.31 o
  11   7   5    489.49    625.44     84.32 o
  12   7   5   5443.90   6117.32    231.12 o
 -15   8   5    314.42    278.85     72.37 o
 -14   8   5    167.73    146.07     75.02 <
 -13   8   5   4600.48   4763.06    166.69 o
 -12   8   5  39276.50  39202.20    686.32 o
 -11   8   5   3915.64   4177.94    128.84 o
 -10   8   5  23409.60  23780.50    429.02 o
  -9   8   5  14523.50  14278.90    255.26 o
  -8   8   5  11239.70  11038.10    216.00 o
  -7   8   5  51517.60  49977.50    796.91 o
  -6   8   5    251.37    273.55     37.18 o
  -5   8   5  72843.20  71725.70   1081.66 o
  -4   8   5   6991.13   6891.80    136.89 o
  -3   8   5  78983.30  78475.20   1294.41 o
  -2   8   5  21900.50  22813.50    404.90 o
  -1   8   5   1307.37   1459.57     60.43 o
   0   8   5   2659.20   2590.24     86.34 o
   1   8   5  48457.70  49088.40    752.24 o
   2   8   5  11801.60  11373.20    204.78 o
   3   8   5  27982.20  28030.00    490.17 o
   4   8   5  25106.00  24486.90    439.98 o
   5   8   5 106959.00 105481.00   1740.00 o
   6   8   5  18179.40  17888.00    340.46 o
   7   8   5   1054.15   1053.07     69.72 o
   8   8   5   8410.59   8136.04    197.97 o
   9   8   5     33.01     63.74     62.41 <
  10   8   5    270.68    335.29     75.69 o
  11   8   5   1633.94   1646.69    112.21 o
  12   8   5  16010.30  17363.50    453.21 o
 -15   9   5   8212.10   8152.80    225.18 o
 -14   9   5    186.20    164.65     62.41 <
 -13   9   5   3994.48   4019.08    179.97 o
 -12   9   5   1778.82   1675.95     88.31 o
 -11   9   5  11142.40  11064.40    234.55 o
 -10   9   5  17229.60  17941.00    337.72 o
  -9   9   5   9211.72   9132.64    196.01 o
  -8   9   5   3870.96   3528.67    117.56 o
  -7   9   5   1888.44   1686.68     79.69 o
  -6   9   5   6985.81   6666.10    138.20 o
  -5   9   5   4018.90   4011.28     90.34 o
  -4   9   5  89443.00  92893.70   1397.20 o
  -3   9   5  69009.90  69429.30   1153.23 o
  -2   9   5 214915.00 215045.00   3183.84 o
  -1   9   5  15228.80  15429.40    242.81 o
   0   9   5  47257.20  47727.00    808.80 o
   1   9   5  22641.50  22313.50    362.83 o
   2   9   5  12071.20  12232.90    220.06 o
   3   9   5  16825.30  16382.80    306.61 o
   4   9   5  30320.10  29723.10    522.72 o
   5   9   5    267.32    419.61     52.45 o
   6   9   5  43889.00  42773.70    737.63 o
   7   9   5   1159.37   1238.99     78.35 o
   8   9   5  27059.50  26883.20    492.91 o
   9   9   5  17523.40  17101.90    342.32 o
  10   9   5    653.90    658.64     79.01 o
  11   9   5   2544.20   2520.64    139.45 o
  12   9   5    149.54    228.39     96.93 <
 -15  10   5    772.15    731.68     82.33 o
 -14  10   5     75.85     81.00     62.41 <
 -13  10   5   8283.72   8435.47    204.59 o
 -12  10   5  13186.50  13378.90    275.77 o
 -11  10   5  21574.60  21670.40    401.61 o
 -10  10   5   6961.27   7023.32    171.38 o
  -9  10   5  14344.50  14345.30    279.17 o
  -8  10   5  11814.50  11276.40    205.36 o
  -7  10   5   3779.29   3929.17    110.92 o
  -6  10   5  20852.20  20409.90    323.34 o
  -5  10   5   1094.17    898.40     46.48 o
  -4  10   5    548.98    665.29     47.14 o
  -3  10   5  88295.20  88445.30   1634.07 o
  -2  10   5   8457.25   8779.36    155.52 o
  -1  10   5 191399.00 190760.00   2624.54 o
   0  10   5   7195.23   7684.78    172.10 o
   1  10   5   9893.64  10254.50    214.02 o
   2  10   5  36782.70  35731.30    564.55 o
   3  10   5  21895.00  21883.60    367.29 o
   4  10   5  26772.70  25662.00    469.23 o
   5  10   5   3262.31   3321.22    113.56 o
   6  10   5     20.78     98.26     47.14 <
   7  10   5  49921.20  48998.10    843.63 o
   8  10   5   1527.58   1610.85     89.64 o
   9  10   5    250.04    285.49     63.07 o
  10  10   5      6.65     11.95     67.72 <
  11  10   5  13924.20  14293.90    313.63 o
  12  10   5   5962.18   6482.73    233.78 o
 -15  11   5   4913.77   5282.30    180.64 o
 -14  11   5   5966.28   5863.81    187.96 o
 -13  11   5  12916.00  13338.00    279.07 o
 -12  11   5   1351.23   1474.04     88.31 o
 -11  11   5  30195.70  29437.30    526.90 o
 -10  11   5    232.49    293.46     61.75 o
  -9  11   5     23.09     94.28     49.13 <
  -8  11   5  39070.20  38825.20    610.80 o
  -7  11   5  19067.50  18717.30    305.92 o
  -6  11   5  24175.50  24625.80    390.62 o
  -5  11   5   4477.69   4395.85    100.96 o
  -4  11   5   6298.56   6381.93    135.53 o
  -3  11   5  44614.70  44272.90    755.24 o
  -2  11   5   3958.53   4283.55     98.97 o
  -1  11   5    520.35    513.91     40.50 o
   0  11   5    135.56    112.87     41.83 <
   1  11   5   2240.88   2272.49     99.61 o
   2  11   5    106.01    183.91     40.50 o
   3  11   5  67854.70  66835.40   1024.33 o
   4  11   5  30040.00  28941.70    512.58 o
   5  11   5   8585.29   8839.80    197.99 o
   6  11   5   2786.66   2811.66    113.56 o
   7  11   5    908.70    920.26     73.70 o
   8  11   5  15337.30  15656.90    317.68 o
   9  11   5  10629.20  10647.20    242.50 o
  10  11   5   8320.73   8206.23    233.15 o
  11  11   5   8729.38   9449.06    246.44 o
 -14  12   5    783.24    760.23     84.32 o
 -13  12   5   2146.92   2177.95    118.86 o
 -12  12   5    365.27    418.28     63.74 o
 -11  12   5  11223.70  11734.90    250.49 o
 -10  12   5   6822.39   6972.56    172.70 o
  -9  12   5   8655.86   8671.82    195.32 o
  -8  12   5   1248.61   1289.47     72.38 o
  -7  12   5  96714.90  95476.20   1348.78 o
  -6  12   5  41268.30  39652.60    587.76 o
  -5  12   5    661.00    726.38     50.46 o
  -4  12   5   3781.43   3926.60    104.28 o
  -3  12   5   1414.69   1438.94     96.95 o
  -2  12   5   2218.42   2273.14     88.99 o
  -1  12   5  34166.00  34109.10    592.33 o
   0  12   5    449.02    628.77     47.14 o
   1  12   5   6828.07   6801.21    170.08 o
   2  12   5  12709.40  12588.60    231.32 o
   3  12   5   3076.88   3072.83    101.61 o
   4  12   5   5069.61   4980.91    138.82 o
   5  12   5  19879.80  19496.30    366.40 o
   6  12   5  16687.90  16129.50    329.72 o
   7  12   5  36740.20  36197.40    640.33 o
   8  12   5    830.42    737.00     71.71 o
   9  12   5  27635.60  27891.40    516.09 o
  10  12   5     35.58     82.33     67.72 <
  11  12   5   4168.68   4177.74    181.96 o
 -14  13   5   9934.62  10235.50    261.73 o
 -13  13   5    454.52    511.24     79.01 o
 -12  13   5   2022.93   1974.76    102.26 o
 -11  13   5   2964.48   3191.43    125.51 o
 -10  13   5   6010.24   5674.23    156.09 o
  -9  13   5    880.48    856.52     66.40 o
  -8  13   5   6331.41   6444.52    154.10 o
  -7  13   5  58336.30  56784.30    813.15 o
  -6  13   5   9630.40   9139.83    166.78 o
  -5  13   5  65195.50  64400.10    866.15 o
  -4  13   5   7218.22   7066.94    159.45 o
  -3  13   5   9215.21   9091.87    178.09 o
  -2  13   5   4055.58   4060.18    103.61 o
  -1  13   5  10088.30  10143.40    182.09 o
   0  13   5    153.43    212.46     41.16 o
   1  13   5  44558.90  45173.60    781.35 o
   2  13   5   6202.59   6320.76    166.07 o
   3  13   5 116011.00 113523.00   1716.41 o
   4  13   5    324.35    306.74     53.12 o
   5  13   5     29.12     84.98     50.46 <
   6  13   5     10.72     78.34     51.12 <
   7  13   5   8504.45   8497.15    203.94 o
   8  13   5   1337.88   1282.81     99.60 o
   9  13   5    168.21    180.59     69.71 <
  10  13   5  17183.40  18330.70    355.55 o
  11  13   5   5703.40   5905.51    187.29 o
 -14  14   5    425.88    511.23     84.32 o
 -13  14   5    959.84    846.55     90.30 o
 -12  14   5   4495.67   4407.66    162.71 o
 -11  14   5   9613.60   9926.34    224.54 o
 -10  14   5   3330.98   3079.96    122.85 o
  -9  14   5    330.57    307.40     57.10 o
  -8  14   5  25893.40  25553.80    429.05 o
  -7  14   5  10135.40   9956.07    202.66 o
  -6  14   5  15699.80  15622.80    271.23 o
  -5  14   5   1925.23   1899.80     84.33 o
  -4  14   5  34064.40  32773.00    534.73 o
  -3  14   5  10599.70  10053.50    186.08 o
  -2  14   5    184.22    268.23     43.82 o
  -1  14   5  55082.00  55065.50    791.37 o
   0  14   5 127929.00 128640.00   1791.68 o
   1  14   5   5388.02   5256.79    138.83 o
   2  14   5  55545.10  56934.30    974.55 o
   3  14   5   1464.35   1419.64     73.04 o
   4  14   5   6445.74   6517.01    164.74 o
   5  14   5    330.50    321.35     57.76 o
   6  14   5   5869.83   5656.95    159.41 o
   7  14   5  21167.10  21033.80    415.53 o
   8  14   5  12266.00  12127.20    268.43 o
   9  14   5   1192.33   1257.56     94.28 o
  10  14   5   8703.49   9295.59    233.82 o
 -13  15   5   5946.30   6285.50    195.26 o
 -12  15   5   6353.16   6261.15    205.23 o
 -11  15   5  15637.00  15867.00    319.65 o
 -10  15   5   2414.94   2493.42    112.22 o
  -9  15   5   2049.67   2035.88    104.92 o
  -8  15   5    608.64    614.16     62.41 o
  -7  15   5    645.75    637.40     67.06 o
  -6  15   5  11989.70  11775.00    209.33 o
  -5  15   5   6998.44   6800.43    165.41 o
  -4  15   5  35636.80  34737.40    627.27 o
  -3  15   5  32762.40  31570.20    474.70 o
  -2  15   5   6946.78   7019.88    155.45 o
  -1  15   5  18555.40  17974.50    293.26 o
   0  15   5   8993.71   8989.10    175.41 o
   1  15   5  48132.20  48801.70    771.89 o
   2  15   5   8265.41   8665.33    210.60 o
   3  15   5     49.62    108.88     55.77 <
   4  15   5   6842.74   6766.16    170.71 o
   5  15   5     54.23     66.39     52.45 <
   6  15   5  12301.00  12001.70    257.15 o
   7  15   5   4194.02   4055.68    143.45 o
   8  15   5   2241.39   2253.01    116.20 o
   9  15   5  19043.00  19920.60    413.42 o
  10  15   5  13789.80  14560.60    340.19 o
 -13  16   5  11495.50  11538.40    285.01 o
 -12  16   5   4513.57   4405.62    166.02 o
 -11  16   5   3229.59   3228.63    146.09 o
 -10  16   5  36755.10  35554.50    580.93 o
  -9  16   5   3222.18   3260.56    122.85 o
  -8  16   5  10882.10  10808.10    225.90 o
  -7  16   5    244.16    267.57     57.10 o
  -6  16   5  11735.60  11800.20    215.96 o
  -5  16   5  22577.50  22539.90    422.98 o
  -4  16   5   4459.53   4611.91    161.39 o
  -3  16   5   1210.97   1323.33     69.72 o
  -2  16   5    100.92    106.23     40.50 <
  -1  16   5  10471.00  10289.60    195.36 o
   0  16   5   6289.58   6214.15    141.49 o
   1  16   5  14744.50  14782.10    255.91 o
   2  16   5   3837.99   3616.80    127.51 o
   3  16   5   3893.77   3856.52    144.78 o
   4  16   5   3542.97   3382.22    119.54 o
   5  16   5   9477.52   9310.88    214.59 o
   6  16   5  49902.40  49602.00    857.23 o
   7  16   5    134.40    250.97     63.07 o
   8  16   5   6181.85   6000.11    195.27 o
   9  16   5   4071.37   3961.24    170.01 o
  10  16   5   1308.93   1318.65    111.55 o
 -12  17   5    358.72    320.68     90.30 o
 -11  17   5  12213.30  12361.80    304.29 o
 -10  17   5     58.43    111.54     65.06 <
  -9  17   5  33930.20  32752.70    540.26 o
  -8  17   5   9601.20   9454.92    205.28 o
  -7  17   5     52.58     73.03     55.77 <
  -6  17   5    443.29    438.20     65.07 o
  -5  17   5  10392.60  10580.30    239.86 o
  -4  17   5  36083.80  36756.50    726.29 o
  -3  17   5     44.19    104.24     52.45 <
  -2  17   5  10057.90   9542.64    182.72 o
  -1  17   5   5647.79   5375.47    116.24 o
   0  17   5  15231.10  15256.70    253.91 o
   1  17   5    585.36    619.47     63.74 o
   2  17   5    285.08    320.68     59.75 o
   3  17   5    690.43    699.15     70.38 o
   4  17   5  18295.50  19040.40    392.20 o
   5  17   5  27545.90  26390.50    484.87 o
   6  17   5   8694.23   8589.90    209.91 o
   7  17   5  18863.10  18808.50    369.56 o
   8  17   5    533.80    532.48     88.97 o
   9  17   5    592.71    630.75    102.25 o
 -12  18   5   8892.61   8709.69    236.47 o
 -11  18   5      3.32     38.51     67.06 <
 -10  18   5    107.55    177.93     69.71 <
  -9  18   5   3807.33   3963.89    162.04 o
  -8  18   5   1866.39   1766.25     95.62 o
  -7  18   5   5580.89   5596.94    171.35 o
  -6  18   5    167.25    197.85     96.93 <
  -5  18   5  40724.20  40166.40    707.75 o
  -4  18   5   8476.13   8444.90    182.69 o
  -3  18   5  54223.20  54224.50    844.48 o
  -2  18   5   6951.86   6914.29    160.75 o
  -1  18   5  15827.50  15417.40    246.60 o
   0  18   5  24279.20  23813.40    355.82 o
   1  18   5  20027.60  19664.10    303.84 o
   2  18   5    595.44    672.58     63.08 o
   3  18   5   9317.88   9202.47    227.21 o
   4  18   5   1821.72   1816.72    106.24 o
   5  18   5  52809.00  53363.80   1041.83 o
   6  18   5    276.36    250.97     63.74 o
   7  18   5   2304.58   2200.55    124.83 o
   8  18   5   4452.20   4372.39    203.88 o
   9  18   5   1352.32   1300.06    108.23 o
 -11  19   5    349.98    359.86     77.02 o
 -10  19   5  10473.80  10699.60    269.05 o
  -9  19   5  14693.60  15029.80    340.23 o
  -8  19   5    616.77    549.75     76.35 o
  -7  19   5   4656.16   4599.70    145.44 o
  -6  19   5     34.29    185.90     64.40 <
  -5  19   5   1778.00   1673.29     96.94 o
  -4  19   5   5289.83   5643.40    191.94 o
  -3  19   5   5803.10   5510.12    132.84 o
  -2  19   5  67061.50  65662.10   1117.22 o
  -1  19   5  13381.70  12656.80    245.21 o
   0  19   5  12006.90  11901.40    207.98 o
   1  19   5  26803.80  27670.00    466.26 o
   2  19   5   8016.02   8689.43    203.93 o
   3  19   5   1805.29   1809.41     97.61 o
   4  19   5   6563.51   6134.55    182.65 o
   5  19   5  11611.20  11700.00    278.38 o
   6  19   5  10384.00  10578.20    234.51 o
   7  19   5    715.99    763.55     94.95 o
   8  19   5   5768.45   6187.79    201.23 o
 -10  20   5   2959.28   2845.40    146.09 o
  -9  20   5   6746.54   6749.44    203.24 o
  -8  20   5   1981.83   1779.53    124.17 o
  -7  20   5   2903.96   2883.94    154.72 o
  -6  20   5  15200.20  15484.10    322.97 o
  -5  20   5  10199.70   9760.08    232.52 o
  -4  20   5    510.06    511.24     63.74 o
  -3  20   5   3049.33   3004.86    112.89 o
  -2  20   5   6871.07   7072.69    156.09 o
  -1  20   5  16727.60  16769.30    285.14 o
   0  20   5     30.80     39.17     51.12 <
   1  20   5   4627.19   4654.85    124.19 o
   2  20   5  16672.20  16841.70    295.10 o
   3  20   5   9441.00   9369.52    221.22 o
   4  20   5  20108.30  20626.80    386.88 o
   5  20   5    349.60    322.01     73.70 o
   6  20   5    155.58    189.22     92.95 <
   7  20   5    489.83    397.04    102.25 o
 -10  21   5    643.66    650.67    172.63 o
  -9  21   5   1387.17   1493.95    155.37 o
  -8  21   5  26853.50  27825.70   1083.88 o
  -7  21   5     32.11    101.58     76.35 <
  -6  21   5  14073.50  14582.20    382.75 o
  -5  21   5     27.54    -16.60     57.10 <
  -4  21   5     12.28     71.70     53.11 <
  -3  21   5   5969.18   6055.29    156.74 o
  -2  21   5   3291.21   3480.36    124.18 o
  -1  21   5    945.94   1000.60     67.72 o
   0  21   5    725.90    642.71     63.74 o
   1  21   5   4499.99   4348.60    128.84 o
   2  21   5     22.44     89.63     58.43 <
   3  21   5   1511.84   1436.87    100.93 o
   4  21   5  16604.10  16671.50    325.64 o
   5  21   5    297.94    265.58     96.93 <
   6  21   5    727.09    829.94    124.16 o
  -9  22   5   3987.57   4171.70    191.25 o
  -8  22   5   1593.78   1394.37    160.02 o
  -7  22   5  18148.60  17902.80    548.31 o
  -6  22   5  29049.10  28900.60    677.69 o
  -5  22   5     10.25    -11.95     61.75 <
  -4  22   5   1487.44   1661.29    102.92 o
  -3  22   5    303.87    358.53     69.05 o
  -2  22   5   3006.38   3194.07    143.43 o
  -1  22   5    117.67     99.59     67.06 <
   0  22   5   3162.26   2928.47    137.46 o
   1  22   5    549.43    526.51     75.03 o
   2  22   5  27854.80  28156.40    454.21 o
   3  22   5   2775.77   2675.39    120.19 o
   4  22   5  15915.10  16301.60    322.30 o
   5  22   5   5073.32   5298.98    238.42 o
  -7  23   5  14292.70  14291.20    411.96 o
  -6  23   5    522.08    497.96    106.23 o
  -5  23   5  15352.00  15760.90    353.52 o
  -4  23   5     87.80     23.24     66.39 <
  -3  23   5    387.54    322.01     74.36 o
  -2  23   5  22276.40  22029.40    557.10 o
  -1  23   5   3896.28   4221.54    171.33 o
   0  23   5   3179.75   2996.19    148.75 o
   1  23   5  20992.90  21236.40    475.29 o
   2  23   5   5451.35   5655.77    174.00 o
   3  23   5  29385.20  31531.30    612.50 o
   4  23   5     37.21     42.49     79.01 <
  -6  24   5    117.51     56.43     65.73 <
  -5  24   5   2643.62   2668.05    134.80 o
  -4  24   5  10106.40  10455.50    290.30 o
  -3  24   5  11992.00  12419.30    302.96 o
  -2  24   5   1013.24    950.80     90.96 o
  -1  24   5  15813.80  15746.00    360.84 o
   0  24   5  21099.50  21990.40    477.94 o
   1  24   5      5.28    -90.96     77.02 <
   2  24   5   3211.95   3370.69    205.19 o
   3  24   5    365.76    436.21    104.90 o
  -4  25   5   9667.26  10298.40    275.68 o
  -3  25   5   5865.39   5812.58    227.14 o
  -2  25   5    209.87    250.97     75.02 o
  -1  25   5    499.57    557.71     89.63 o
   0  25   5   1364.98   1420.91    114.87 o
   1  25   5   1293.96   1151.99    134.12 o
 -16   0   6    779.93    675.24     81.00 o
 -14   0   6   9124.20   9047.19    305.58 o
 -12   0   6  17087.00  17401.30    408.16 o
 -10   0   6   2337.65   2541.36    148.09 o
  -8   0   6  65925.80  64516.40   1366.73 o
  -6   0   6  38872.60  40591.90    748.16 o
  -4   0   6 182476.00 179745.00   3239.90 o
  -2   0   6 297452.00 314130.00   8809.76 o
   0   0   6  94803.40  92164.50   1941.58 o
   2   0   6 155846.00 154280.00   3960.90 o
   4   0   6  14301.00  15260.20    446.87 o
   6   0   6  61042.10  62880.30   1666.30 o
   8   0   6    616.77    594.24     96.27 o
  10   0   6  24709.00  23786.90    700.89 o
  12   0   6   3820.72   3698.21    312.11 o
 -16   1   6    796.00    804.71     63.74 o
 -15   1   6    840.86    772.85     63.08 o
 -14   1   6  21695.60  21372.30    350.37 o
 -13   1   6     10.13     89.63     48.47 <
 -12   1   6  60856.00  59690.10    904.94 o
 -11   1   6   8320.57   8100.61    170.08 o
 -10   1   6   5818.44   5709.35    121.56 o
  -9   1   6  10197.50  10061.80    190.07 o
  -8   1   6  10714.50  11374.90    188.11 o
  -7   1   6   7272.24   7170.69    123.60 o
  -6   1   6   2429.05   2621.37     63.09 o
  -5   1   6  76950.00  77849.70   1073.05 o
  -4   1   6 212730.00 217422.00   7840.22 o
  -3   1   6 121842.00 125208.00   1602.35 o
  -2   1   6   1728.85   1995.04     44.50 o
  -1   1   6   9648.25  10327.50    144.98 o
   0   1   6   3836.69   4492.99     97.66 o
   1   1   6  47505.30  48249.20    801.82 o
   2   1   6 186051.00 188581.00   3421.55 o
   3   1   6  92136.10  93117.70   1707.66 o
   4   1   6    603.60    596.24     50.46 o
   5   1   6  21919.70  21577.70    433.17 o
   6   1   6   6097.44   5924.81    163.42 o
   7   1   6   1385.16   1306.75     79.02 o
   8   1   6   8452.92   8300.34    223.22 o
   9   1   6   6276.95   6116.74    181.99 o
  10   1   6  20265.70  19582.70    422.14 o
  11   1   6   1844.17   2031.84    164.67 o
  12   1   6  28300.30  28462.70    825.27 o
 -16   2   6  12248.40  11940.30    248.48 o
 -15   2   6   8511.57   8354.39    168.72 o
 -14   2   6   1201.56   1134.07     60.42 o
 -13   2   6  26350.30  26004.70    415.69 o
 -12   2   6    147.75    339.93     47.14 o
 -11   2   6  31039.20  29410.30    419.30 o
 -10   2   6  28555.00  26832.70    382.71 o
  -9   2   6   6607.41   6628.20    124.23 o
  -8   2   6  80290.90  78033.20   1653.27 o
  -7   2   6  12725.40  12345.10    252.01 o
  -6   2   6  10800.20  10592.10    176.19 o
  -5   2   6  31568.50  31571.30    445.55 o
  -4   2   6  11674.60  11589.10    186.24 o
  -3   2   6  28327.90  28854.40    380.92 o
  -2   2   6  10334.20  10157.70    154.97 o
  -1   2   6   6202.37   6166.45    100.36 o
   0   2   6  12655.70  12422.40    223.54 o
   1   2   6  21622.00  23239.10    406.98 o
   2   2   6   7793.64   8323.20    168.82 o
   3   2   6   6109.53   6246.92    152.15 o
   4   2   6  38909.00  37680.30    716.79 o
   5   2   6  21581.40  20876.70    421.17 o
   6   2   6  56968.10  55835.60   1053.02 o
   7   2   6     10.84    175.94     52.45 o
   8   2   6  22091.50  21786.00    522.04 o
   9   2   6   8045.08   7831.34    211.91 o
  10   2   6    100.16     65.07     60.42 <
  11   2   6  16520.20  16031.80    507.74 o
  12   2   6   6163.94   6325.45    308.83 o
 -16   3   6   8734.54   8808.64    237.80 o
 -15   3   6  10133.00  10441.80    195.31 o
 -14   3   6    932.84    959.43     59.09 o
 -13   3   6    815.57    961.42     55.77 o
 -12   3   6    110.72    199.18     39.17 o
 -11   3   6  29816.20  29402.20    419.92 o
 -10   3   6  30614.50  29066.10    470.63 o
  -9   3   6  39320.10  38178.40    665.07 o
  -8   3   6  27055.00  26190.60    584.59 o
  -7   3   6  34913.40  34518.30    657.97 o
  -6   3   6 114739.00 115889.00   1720.10 o
  -5   3   6  16939.30  17344.40    256.23 o
  -4   3   6  40216.80  41090.60    573.86 o
  -3   3   6   2430.00   2551.15     51.14 o
  -2   3   6   1455.02   1548.65     47.81 o
  -1   3   6    954.14   1064.44     45.15 o
   0   3   6    218.32    296.12     29.21 o
   1   3   6   1476.00   1475.56     59.77 o
   2   3   6  85887.90  86760.00   1425.64 o
   3   3   6  11514.80  11866.20    256.63 o
   4   3   6  30239.10  30661.70    534.22 o
   5   3   6  25356.10  24713.50    489.86 o
   6   3   6  71145.10  69600.50   1300.15 o
   7   3   6  29754.70  28835.70    573.01 o
   8   3   6  11068.80  10755.10    258.48 o
   9   3   6  19176.70  18636.90    402.87 o
  10   3   6    176.36    199.18     65.07 o
  11   3   6   3521.93   3409.98    206.52 o
  12   3   6    221.58     73.03    139.43 <
 -16   4   6   2446.53   2609.58    142.10 o
 -15   4   6    492.24    515.22     58.43 o
 -14   4   6  14148.30  14316.80    247.86 o
 -13   4   6    169.92    220.43     41.83 o
 -12   4   6  17296.10  16399.90    334.37 o
 -11   4   6   2346.52   2607.71    118.86 o
 -10   4   6  15371.60  15345.40    290.51 o
  -9   4   6  20687.50  19665.60    370.52 o
  -8   4   6     83.70    235.70     41.16 o
  -7   4   6  33010.30  33240.70    561.80 o
  -6   4   6  66462.50  64970.30    901.11 o
  -5   4   6  26997.60  27093.70    387.18 o
  -4   4   6   5586.41   5614.17    121.60 o
  -3   4   6  64517.60  67468.70   1110.57 o
  -2   4   6  34267.00  33752.70    518.04 o
  -1   4   6 171411.00 168213.00   3048.49 o
   0   4   6  53070.90  52392.70    795.09 o
   1   4   6 129701.00 130138.00   2119.40 o
   2   4   6     62.16    156.69     33.20 o
   3   4   6   9473.05   9991.26    200.07 o
   4   4   6  49890.70  49982.60    844.99 o
   5   4   6   6013.14   6365.42    173.38 o
   6   4   6   2698.59   2830.32    105.59 o
   7   4   6  38836.80  38263.30    668.65 o
   8   4   6   3861.76   3821.31    142.12 o
   9   4   6   8110.81   8216.61    250.44 o
  10   4   6  24861.10  24267.40    458.16 o
  11   4   6     56.99     53.11     79.67 <
  12   4   6   5708.70   5717.59    265.66 o
 -16   5   6  10259.90  10222.30    228.52 o
 -15   5   6   1786.61   1622.80     86.98 o
 -14   5   6    352.61    507.91     71.71 o
 -13   5   6    810.20    744.96     70.38 o
 -12   5   6   5004.97   4821.14    149.44 o
 -11   5   6   3419.19   3238.15    123.52 o
 -10   5   6  68329.50  65092.80   1017.59 o
  -9   5   6   4145.76   4150.45    118.89 o
  -8   5   6  19600.00  19413.60    345.26 o
  -7   5   6   6194.35   6305.65    134.21 o
  -6   5   6    463.79    584.29     35.19 o
  -5   5   6  30623.70  30784.40    477.96 o
  -4   5   6  27222.80  27466.20    471.88 o
  -3   5   6    270.57    318.70     30.54 o
  -2   5   6 197778.00 195378.00   7028.34 o
  -1   5   6      1.32    139.42     29.88 o
   0   5   6 376978.00 382575.00   7715.68 o
   1   5   6      2.75    144.74     32.53 o
   2   5   6    411.75    539.14     41.83 o
   3   5   6   3631.81   3675.02    102.29 o
   4   5   6    463.96    622.79     57.76 o
   5   5   6   5257.94   5625.57    142.82 o
   6   5   6   2200.24   2313.55    100.27 o
   7   5   6   1265.83   1277.52     75.03 o
   8   5   6  70735.50  70319.70   1187.82 o
   9   5   6   2100.88   2123.53    108.90 o
  10   5   6      2.70    120.83     58.43 <
  11   5   6    168.16    119.51     82.99 <
  12   5   6   3954.20   4005.69    200.55 o
 -16   6   6   4124.70   4375.61    146.10 o
 -15   6   6   2534.79   2257.68    122.18 o
 -14   6   6  18087.80  18522.00    352.93 o
 -13   6   6   3622.51   3654.44    126.18 o
 -12   6   6  12945.10  12804.00    257.17 o
 -11   6   6   8367.80   8310.27    184.69 o
 -10   6   6  22233.70  22132.30    357.84 o
  -9   6   6   7125.45   6739.15    156.79 o
  -8   6   6   1823.38   1996.12     79.02 o
  -7   6   6  35976.80  35281.60    597.17 o
  -6   6   6 114099.00 112376.00   1551.36 o
  -5   6   6  13899.90  13739.50    232.12 o
  -4   6   6  23504.70  23764.10    415.60 o
  -3   6   6  15007.40  14488.30    262.14 o
  -2   6   6  24023.90  24896.60    393.07 o
  -1   6   6  22579.30  22830.60    364.33 o
   0   6   6  43842.00  43824.00    740.05 o
   1   6   6  36848.00  36480.30    567.02 o
   2   6   6   1342.03   1398.45     67.07 o
   3   6   6    140.75    243.00     40.50 o
   4   6   6  80403.20  78879.40   1310.46 o
   5   6   6  24676.10  24421.30    440.52 o
   6   6   6   3014.13   3012.33    110.24 o
   7   6   6  14834.40  14908.90    297.78 o
   8   6   6  13675.80  13400.40    279.79 o
   9   6   6     50.15    120.83     57.76 <
  10   6   6  28833.10  28190.20    523.44 o
  11   6   6   1219.18   1140.04    116.86 o
  12   6   6   7340.03   7478.22    267.01 o
 -15   7   6   1344.05   1224.37     82.33 o
 -14   7   6  11745.80  11528.60    246.49 o
 -13   7   6     44.75    104.90     55.77 <
 -12   7   6  12392.60  12299.70    251.18 o
 -11   7   6   1665.97   1678.61     97.61 o
 -10   7   6  54703.40  52611.80    768.85 o
  -9   7   6  44925.50  44276.70    707.17 o
  -8   7   6  12313.30  11890.20    224.00 o
  -7   7   6  21584.40  20960.20    342.68 o
  -6   7   6  59519.00  59046.60    896.25 o
  -5   7   6   2490.15   2457.26     86.34 o
  -4   7   6   6143.60   5946.14    120.93 o
  -3   7   6    405.60    508.59     44.49 o
  -2   7   6  20365.00  19701.70    294.26 o
  -1   7   6   1298.12   1243.75     55.78 o
   0   7   6  27178.20  28140.30    491.04 o
   1   7   6    356.82    452.82     38.51 o
   2   7   6  12747.10  12373.70    236.70 o
   3   7   6   1663.94   1609.64     72.38 o
   4   7   6  38496.70  38208.00    658.41 o
   5   7   6   1012.08    897.71     61.09 o
   6   7   6  36982.40  36423.50    637.97 o
   7   7   6  18629.30  18787.00    458.09 o
   8   7   6  16969.80  17062.60    337.67 o
   9   7   6   7020.74   6686.80    184.66 o
  10   7   6   5337.17   5563.53    188.62 o
  11   7   6   1123.97   1073.64    114.20 o
  12   7   6   7876.71   8509.96    291.59 o
 -15   8   6   3839.50   3753.99    146.10 o
 -14   8   6   5103.46   5430.57    162.71 o
 -13   8   6  34843.30  34691.10    610.16 o
 -12   8   6   1409.92   1379.77     79.01 o
 -11   8   6  10881.30  10758.70    224.58 o
 -10   8   6   4412.06   4355.52    124.20 o
  -9   8   6   1422.70   1600.25     88.31 o
  -8   8   6  24366.10  23560.00    395.25 o
  -7   8   6   4106.48   4318.60    107.60 o
  -6   8   6  68640.00  67462.30   1021.23 o
  -5   8   6  13428.60  12885.30    251.35 o
  -4   8   6  76269.90  76231.00   1150.42 o
  -3   8   6  29108.70  29221.70    463.77 o
  -2   8   6   2127.41   2192.21     65.08 o
  -1   8   6    109.32    194.53     32.53 o
   0   8   6  19690.20  19929.10    362.04 o
   1   8   6  14788.50  14369.50    247.40 o
   2   8   6  37868.00  37022.80    633.34 o
   3   8   6  13667.70  13261.00    257.96 o
   4   8   6 111846.00 109455.00   1809.33 o
   5   8   6   5601.77   5628.17    146.80 o
   6   8   6   2012.32   2089.04     99.60 o
   7   8   6    725.22    852.53     70.38 o
   8   8   6   3691.35   3702.32    132.82 o
   9   8   6   1033.44   1030.48     90.30 o
  10   8   6   1752.80   1915.63    115.54 o
  11   8   6  28022.60  29833.20    716.20 o
  12   8   6   4675.53   5025.23    230.44 o
 -15   9   6    563.47    537.80     76.35 o
 -14   9   6   2689.21   2753.07    124.17 o
 -13   9   6     29.42     78.34     56.43 <
 -12   9   6  10143.40  10332.30    224.56 o
 -11   9   6   9289.24   9301.71    203.96 o
 -10   9   6  12156.80  12250.70    231.26 o
  -9   9   6    928.50   1078.30     69.72 o
  -8   9   6    411.63    532.49     55.77 o
  -7   9   6  34369.40  33938.60    536.20 o
  -6   9   6    706.26    844.57     52.45 o
  -5   9   6  66941.70  66732.00   1116.10 o
  -4   9   6  41821.30  41156.00    638.39 o
  -3   9   6 121543.00 118751.00   1779.01 o
  -2   9   6   8059.06   8044.53    143.54 o
  -1   9   6  11125.90  11202.50    203.43 o
   0   9   6  29711.50  30057.30    526.96 o
   1   9   6  45122.30  44636.80    691.24 o
   2   9   6  23201.80  22641.80    412.62 o
   3   9   6  52198.80  51667.90    872.14 o
   4   9   6   1061.01   1142.06     67.73 o
   5   9   6  38641.70  38151.20    663.41 o
   6   9   6   2006.79   2035.91    100.27 o
   7   9   6  10340.20  10293.20    227.90 o
   8   9   6  24588.30  24218.90    458.20 o
   9   9   6   3892.78   3706.28    142.78 o
  10   9   6   3000.32   2785.67    146.09 o
  11   9   6   1567.05   1699.80    183.26 o
 -15  10   6   1952.80   1840.60    114.21 o
 -14  10   6   8733.98   8768.94    207.91 o
 -13  10   6  15535.40  15820.40    313.67 o
 -12  10   6  12879.80  13217.80    269.11 o
 -11  10   6   7032.96   7050.32    193.30 o
 -10  10   6  15620.50  15081.80    292.46 o
  -9  10   6   1849.85   2010.00     90.97 o
  -8  10   6  18012.40  17561.10    319.84 o
  -7  10   6   4125.91   3875.46    107.60 o
  -6  10   6   1505.09   1665.37     71.05 o
  -5  10   6   9182.41   9152.18    180.76 o
  -4  10   6  55466.80  54478.70    836.16 o
  -3  10   6  19129.20  18871.30    318.69 o
  -2  10   6 109281.00 108329.00   1503.91 o
  -1  10   6  10769.30  11040.30    188.78 o
   0  10   6  30923.50  31037.70    546.91 o
   1  10   6  27933.20  28292.10    514.70 o
   2  10   6  54774.10  53274.30    823.03 o
   3  10   6  11972.50  11884.20    239.28 o
   4  10   6   3397.98   3124.02    108.25 o
   5  10   6    445.58    440.86     55.11 o
   6  10   6  24273.60  23436.80    469.59 o
   7  10   6    732.41    657.32     65.73 o
   8  10   6    539.62    652.00     73.03 o
   9  10   6   1165.72   1151.33     83.00 o
  10  10   6  18854.50  18987.50    422.06 o
  11  10   6  10152.60  10828.90    338.13 o
 -15  11   6   1980.22   2104.87    127.49 o
 -14  11   6  15751.50  15865.60    353.53 o
 -13  11   6      3.40     86.31     57.10 <
 -12  11   6  25942.30  25456.20    516.05 o
 -11  11   6   4238.44   3998.63    131.49 o
 -10  11   6    269.66    310.72     54.44 o
  -9  11   6  45963.50  43931.40    611.62 o
  -8  11   6   6888.82   6548.65    148.14 o
  -7  11   6   8491.20   8010.19    164.77 o
  -6  11   6     39.42    167.31     41.16 o
  -5  11   6  18525.60  18388.50    303.96 o
  -4  11   6  59125.80  58521.40    985.79 o
  -3  11   6   1699.13   1859.32    101.60 o
  -2  11   6    512.46    727.70     54.44 o
  -1  11   6     41.30     74.36     40.50 <
   0  11   6    749.92    822.00     67.73 o
   1  11   6    237.87    258.94     48.47 o
   2  11   6  70265.50  68578.00   1048.54 o
   3  11   6  15081.10  14778.80    288.53 o
   4  11   6    896.78   1104.85     68.39 o
   5  11   6     17.97     77.02     47.14 <
   6  11   6   1581.88   1594.93     88.31 o
   7  11   6  23194.20  23187.80    434.90 o
   8  11   6   3189.45   2961.72    145.43 o
   9  11   6   7836.03   7930.40    227.17 o
  10  11   6  16958.60  17413.40    395.43 o
  11  11   6   1958.77   2084.95    146.74 o
 -14  12   6    172.54    265.57     90.96 <
 -13  12   6    176.68    142.74     69.05 <
 -12  12   6    210.18    318.69     60.42 o
 -11  12   6   2179.77   2231.11    105.58 o
 -10  12   6  20115.10  19762.70    369.66 o
  -9  12   6    538.45    681.88     57.76 o
  -8  12   6 101138.00  97520.60   1494.92 o
  -7  12   6  32054.40  30793.50    470.64 o
  -6  12   6     14.05    159.34     51.12 o
  -5  12   6   2131.84   2128.30     82.34 o
  -4  12   6   2649.74   2583.32    112.23 o
  -3  12   6   4707.65   4574.55    128.20 o
  -2  12   6  23329.40  23735.20    391.28 o
  -1  12   6   1415.59   1561.10     71.05 o
   0  12   6  10569.70  10468.10    203.37 o
   1  12   6   5071.34   4829.67    141.48 o
   2  12   6    199.84    353.21     56.43 o
   3  12   6   2550.40   2596.51    121.53 o
   4  12   6   5993.73   5771.61    150.78 o
   5  12   6  18818.50  18269.80    404.90 o
   6  12   6  41976.30  41254.80    719.83 o
   7  12   6   1277.63   1399.67     84.99 o
   8  12   6  34134.30  34281.00    626.76 o
   9  12   6    795.65    843.22     89.63 o
  10  12   6    343.36    297.44     79.67 o
  11  12   6     80.70     51.79     86.31 <
 -14  13   6    916.89    853.19     84.32 o
 -13  13   6    134.68    147.39     67.06 <
 -12  13   6   4128.99   4345.15    142.78 o
 -11  13   6  15137.80  14972.70    298.39 o
 -10  13   6    419.46    486.67     59.09 o
  -9  13   6   4596.59   4834.29    133.49 o
  -8  13   6  37281.10  36379.90    559.93 o
  -7  13   6   8163.97   7858.66    168.08 o
  -6  13   6  20538.90  20099.50    302.60 o
  -5  13   6   2414.53   2243.21     94.96 o
  -4  13   6  24631.50  24519.70    402.56 o
  -3  13   6   5926.21   5643.78    130.86 o
  -2  13   6  31070.20  31140.30    464.75 o
  -1  13   6    154.38    352.55     45.81 o
   0  13   6  41100.30  40035.40    589.09 o
   1  13   6  12175.70  11857.10    251.90 o
   2  13   6  77605.60  75961.30   1279.06 o
   3  13   6    683.02    730.36     69.05 o
   4  13   6   7457.71   7342.56    178.03 o
   5  13   6    842.18    887.06     71.04 o
   6  13   6  25220.30  24542.50    454.24 o
   7  13   6   2828.54   2688.06    136.13 o
   8  13   6      2.81     29.88     65.73 <
   9  13   6  14777.70  14643.00    344.21 o
  10  13   6   5295.12   5121.73    240.41 o
 -14  14   6   2968.69   2798.91    144.10 o
 -13  14   6   2300.28   2399.08    150.73 o
 -12  14   6   4365.00   4437.50    160.05 o
 -11  14   6   3252.59   3180.85    117.54 o
 -10  14   6     79.64     51.12     53.11 <
  -9  14   6  27248.40  26852.20    448.32 o
  -8  14   6  15162.00  15241.80    256.56 o
  -7  14   6   5135.92   4891.72    135.49 o
  -6  14   6      1.33     35.85     45.81 <
  -5  14   6   4513.70   4213.51    127.52 o
  -4  14   6   9252.52   8925.51    196.68 o
  -3  14   6   9262.96   9364.86    186.05 o
  -2  14   6  31422.70  30871.20    464.02 o
  -1  14   6 134316.00 134042.00   1865.13 o
   0  14   6  17882.60  17749.20    290.58 o
   1  14   6  41302.00  41222.10    722.17 o
   2  14   6   9154.18   9325.05    221.25 o
   3  14   6    218.39    410.31     53.78 o
   4  14   6    141.45    216.44     54.44 o
   5  14   6    488.24    517.88     63.74 o
   6  14   6  17340.60  16972.90    335.67 o
   7  14   6  14693.70  14487.00    300.37 o
   8  14   6    255.01    310.72     71.04 o
   9  14   6   9517.64   9528.60    258.41 o
  10  14   6   3762.36   3910.68    175.98 o
 -13  15   6   1019.47   1075.62    100.26 o
 -12  15   6  13133.10  13169.80    306.97 o
 -11  15   6   8129.94   8091.94    186.65 o
 -10  15   6   5120.34   4900.70    142.13 o
  -9  15   6   1810.40   1924.29    103.58 o
  -8  15   6   4989.06   4773.29    136.15 o
  -7  15   6  17857.70  17144.90    294.50 o
  -6  15   6   5620.35   5421.26    140.81 o
  -5  15   6  42078.30  41036.40    660.78 o
  -4  15   6  20356.20  19345.20    367.09 o
  -3  15   6   2591.96   2641.66     98.28 o
  -2  15   6  25213.20  25208.30    390.53 o
  -1  15   6     47.54    228.39     47.14 o
   0  15   6  49360.80  49217.10    718.57 o
   1  15   6    286.41    388.40     55.77 o
   2  15   6   2190.94   2152.81    108.90 o
   3  15   6  22660.20  22859.20    435.60 o
   4  15   6   1676.05   1687.90     90.30 o
   5  15   6  15616.60  15407.30    308.39 o
   6  15   6   2318.70   2138.16    112.88 o
   7  15   6   1561.91   1420.94     86.32 o
   8  15   6  13328.70  13296.30    318.93 o
   9  15   6   9295.06   9607.44    263.05 o
 -13  16   6   5714.42   5624.57    187.29 o
 -12  16   6   4840.40   4863.94    172.00 o
 -11  16   6  22985.60  23263.10    481.34 o
 -10  16   6   4514.38   4385.79    138.13 o
  -9  16   6   3735.62   3432.66    123.52 o
  -8  16   6     24.77     55.77     61.08 <
  -7  16   6  23147.30  23248.30    397.67 o
  -6  16   6  26554.90  25971.40    446.35 o
  -5  16   6  13596.70  13395.00    262.52 o
  -4  16   6    940.00    950.81     74.36 o
  -3  16   6     73.24     74.36     41.83 <
  -2  16   6  14797.20  14229.70    245.94 o
  -1  16   6   6509.87   6541.65    149.46 o
   0  16   6   8548.79   8631.38    175.39 o
   1  16   6    551.57    517.88     73.03 o
   2  16   6    535.19    574.98     70.38 o
   3  16   6   5307.56   5170.59    164.05 o
   4  16   6  12261.20  12077.60    254.49 o
   5  16   6  27671.80  26855.00    492.19 o
   6  16   6     10.88     -3.98     55.77 <
   7  16   6    872.55    808.70     91.63 o
   8  16   6   2783.70   2603.01    144.10 o
   9  16   6  10041.90  10317.20    271.70 o
 -12  17   6   8688.58   9124.14    291.61 o
 -11  17   6    671.76    693.83     78.35 o
 -10  17   6  18621.40  18643.30    400.80 o
  -9  17   6   4651.83   4541.90    141.46 o
  -8  17   6   2101.71   2088.33     97.61 o
  -7  17   6    686.93    624.12     84.32 o
  -6  17   6  24929.40  24301.70    451.58 o
  -5  17   6  30850.00  30145.10    557.59 o
  -4  17   6    405.52    499.95     57.10 o
  -3  17   6   7616.42   7289.34    156.11 o
  -2  17   6   5968.43   5726.90    126.20 o
  -1  17   6    982.87    798.10     66.40 o
   0  17   6   1507.61   1573.68     77.69 o
   1  17   6    228.89    201.17     49.80 o
   2  17   6     89.39    110.88     55.11 <
   3  17   6  29131.10  28930.40    593.39 o
   4  17   6  17070.90  17046.70    386.17 o
   5  17   6  10303.90  10057.00    229.87 o
   6  17   6  11545.00  11504.60    253.13 o
   7  17   6   1552.34   1342.58     96.94 o
   8  17   6   5777.11   5644.55    242.41 o
 -12  18   6    619.89    640.71     80.34 o
 -11  18   6     20.87     54.44     69.05 <
 -10  18   6     19.49     53.11     65.73 <
  -9  18   6   3590.61   3498.98    145.43 o
  -8  18   6    141.71    160.67     58.43 <
  -7  18   6     14.95     31.87     66.39 <
  -6  18   6  42951.30  41789.40    743.72 o
  -5  18   6   4280.34   4074.37    153.41 o
  -4  18   6  44469.00  43675.70    646.66 o
  -3  18   6   3254.15   3281.87    116.21 o
  -2  18   6   3669.13   3651.21    105.59 o
  -1  18   6  26468.50  25917.30    383.80 o
   0  18   6   1329.07   1262.24     73.04 o
   1  18   6   1083.19    952.14     67.73 o
   2  18   6  26062.10  25643.00    444.94 o
   3  18   6   3858.83   3917.48    140.79 o
   4  18   6  59402.00  60248.50   1042.94 o
   5  18   6     40.88     26.56     71.04 <
   6  18   6    746.43    609.51     89.63 o
   7  18   6   3080.48   3194.05    153.39 o
   8  18   6     79.61    135.44     99.59 <
 -11  19   6   7540.76   7745.96    263.02 o
 -10  19   6  12088.60  12248.60    291.67 o
  -9  19   6    203.68    246.98     70.38 o
  -8  19   6   1417.68   1274.85    124.83 o
  -7  19   6   2063.80   2062.42    108.23 o
  -6  19   6    661.34    678.56     71.71 o
  -5  19   6   4940.30   4872.79    138.14 o
  -4  19   6     27.54     64.40     49.79 <
  -3  19   6  49049.60  47580.80    756.70 o
  -2  19   6  20736.30  19908.40    371.65 o
  -1  19   6   3013.12   2993.58    108.91 o
   0  19   6  29870.20  29712.60    435.74 o
   1  19   6  26430.00  26615.70    395.72 o
   2  19   6    412.31    484.68     58.43 o
   3  19   6   8881.21   8945.41    190.65 o
   4  19   6   2258.13   1907.06    110.23 o
   5  19   6   5856.59   5561.65    202.57 o
   6  19   6     68.26     73.03     88.30 <
   7  19   6   2839.70   2993.45    156.05 o
 -10  20   6   8632.47   8922.17    274.33 o
  -9  20   6     34.27    108.22     75.02 <
  -8  20   6   2420.00   2197.91    150.73 o
  -7  20   6   5369.70   5456.58    196.59 o
  -6  20   6   6036.43   5482.08    196.60 o
  -5  20   6   3744.08   3915.43    127.50 o
  -4  20   6   4891.44   4549.97    136.15 o
  -3  20   6  17343.30  17607.70    320.37 o
  -2  20   6  17677.00  17409.40    315.06 o
  -1  20   6    910.36    924.90     66.40 o
   0  20   6   6094.97   6033.45    140.81 o
   1  20   6  13654.50  13532.50    251.85 o
   2  20   6   5912.31   5939.00    156.74 o
   3  20   6   9933.55  10039.30    245.14 o
   4  20   6    439.42    451.48     78.35 o
   5  20   6   1645.16   1780.82    117.53 o
   6  20   6     76.99    134.78    126.81 <
  -9  21   6  33094.90  33743.60    943.20 o
  -8  21   6     89.62     96.27     85.65 <
  -7  21   6  16055.90  17072.30    429.96 o
  -6  21   6      3.25    -44.48     68.38 <
  -5  21   6    808.04    831.28     77.02 o
  -4  21   6   5566.60   5714.37    175.34 o
  -3  21   6    447.68    507.92     65.07 o
  -2  21   6   2270.40   2175.99    100.93 o
  -1  21   6      5.24     28.55     53.78 <
   0  21   6   4012.81   4031.02    125.51 o
   1  21   6   1386.14   1500.60     88.31 o
   2  21   6   2117.28   2156.70    114.21 o
   3  21   6   4904.92   5042.64    193.26 o
   4  21   6      3.99     -2.66     75.02 <
   5  21   6   3241.94   2921.81    222.46 o
   6  21   6     16.06    -23.24     90.96 <
  -8  22   6  16552.20  17322.60    711.06 o
  -7  22   6  16977.80  17974.60    545.61 o
  -6  22   6    161.49    144.74     63.07 <
  -5  22   6     78.14     65.07     60.42 <
  -4  22   6    961.04    932.87     82.33 o
  -3  22   6  16899.70  17712.80    384.14 o
  -2  22   6     32.80     -6.64     59.09 <
  -1  22   6   7880.57   7635.43    197.28 o
   0  22   6    818.09    762.22     78.35 o
   1  22   6  17770.80  18261.10    315.70 o
   2  22   6   1123.48    991.97     90.96 o
   3  22   6   6785.42   6893.56    201.91 o
   4  22   6   2585.91   2571.76    214.48 o
   5  22   6   7624.26   8202.28    268.34 o
  -7  23   6   1889.89   1751.62    104.91 o
  -6  23   6   5423.99   5702.21    203.22 o
  -5  23   6     79.96    110.88     69.05 <
  -4  23   6   6655.22   7052.93    204.57 o
  -3  23   6  14701.40  15378.30    346.86 o
  -2  23   6  12857.10  13205.40    367.42 o
  -1  23   6   1165.68   1205.77     98.27 o
   0  23   6  20409.70  20384.60    400.82 o
   1  23   6  13393.30  13323.30    308.30 o
   2  23   6  13985.60  14454.50    337.54 o
   3  23   6    689.86    577.64     90.30 o
  -6  24   6   4093.32   4199.62    224.46 o
  -5  24   6   4427.98   4671.21    179.30 o
  -4  24   6   7250.22   7294.20    213.87 o
  -3  24   6    124.15    160.67     71.04 <
  -2  24   6   6328.70   6244.46    209.21 o
  -1  24   6  23047.50  24164.50    583.69 o
   0  24   6   2248.84   2290.83    134.79 o
   1  24   6   2731.31   2816.80    140.11 o
   2  24   6   5229.88   5833.61    223.14 o
  -2  25   6     97.97    124.15     86.31 <
  -1  25   6     19.73     26.56    119.51 <
 -15   0   7  13124.90  13395.80    332.89 o
 -13   0   7   3325.90   3671.66    157.38 o
 -11   0   7    277.50    383.76     77.02 o
  -9   0   7  62273.90  60871.40   1290.21 o
  -7   0   7  21555.80  21016.20    463.89 o
  -5   0   7  38769.50  37204.80    611.34 o
  -3   0   7 124600.00 131140.00   2121.45 o
  -1   0   7 223381.00 232372.00   6930.70 o
   1   0   7 204218.00 200341.00   7259.02 o
   3   0   7    774.28    873.14     82.33 o
   5   0   7  28401.30  28507.00    792.79 o
   7   0   7    958.71   1155.31    110.22 o
   9   0   7  49272.50  47609.20   1302.16 o
  11   0   7   1623.33   1733.01    205.84 o
 -16   1   7   1731.50   1762.23     84.99 o
 -15   1   7  14520.60  14838.20    255.17 o
 -14   1   7     14.34     78.34     40.50 <
 -13   1   7  33954.80  34945.90    547.65 o
 -12   1   7   1712.02   1743.02     79.02 o
 -11   1   7   5707.08   5668.47    125.54 o
 -10   1   7   2437.10   2345.47     75.04 o
  -9   1   7   1117.12   1280.18     54.45 o
  -8   1   7  12315.40  12888.50    259.92 o
  -7   1   7   3193.05   3213.23     75.05 o
  -6   1   7  62909.70  64332.50    835.03 o
  -5   1   7  99817.70  97115.80   1246.70 o
  -4   1   7  59446.50  60228.60    832.95 o
  -3   1   7   5186.59   5435.78     80.40 o
  -2   1   7  13311.20  13964.50    190.93 o
  -1   1   7    266.80    306.08     22.57 o
   0   1   7  82802.30  83505.70   1366.80 o
   1   1   7  97384.50  96779.70   1583.48 o
   2   1   7  68710.00  67961.30   1254.50 o
   3   1   7   1067.75   1268.25     70.38 o
   4   1   7   6988.61   7067.12    183.37 o
   5   1   7  23395.20  23479.20    471.73 o
   6   1   7   4307.41   4279.87    139.47 o
   7   1   7    233.38    305.41     59.09 o
   8   1   7  16026.10  15956.20    349.62 o
   9   1   7  20688.30  20150.20    431.47 o
  10   1   7   1254.63   1270.19    111.55 o
  11   1   7  25023.10  25462.70    745.34 o
  12   1   7    193.59    122.83     98.26 <
 -16   2   7  10547.80  10621.20    251.78 o
 -15   2   7   5034.48   4506.07    125.52 o
 -14   2   7  18497.30  18223.90    301.11 o
 -13   2   7    223.02    333.96     41.83 o
 -12   2   7  10331.40   9956.97    178.73 o
 -11   2   7  13546.50  12856.50    229.96 o
 -10   2   7    792.58   1096.88     64.41 o
  -9   2   7  90958.40  88062.40   1612.92 o
  -8   2   7  45608.00  44635.70    829.77 o
  -7   2   7  18594.70  18631.40    296.73 o
  -6   2   7  21744.30  22162.40    298.90 o
  -5   2   7  32678.50  32312.60    492.10 o
  -4   2   7   7020.15   7159.57    115.64 o
  -3   2   7  18467.80  18354.10    234.34 o
  -2   2   7   4345.29   4282.42     79.72 o
  -1   2   7   5246.84   5052.35     96.34 o
   0   2   7   2245.16   2542.30     81.69 o
   1   2   7    447.22    576.32     39.84 o
   2   2   7    537.45    608.20     44.49 o
   3   2   7  20909.70  21222.90    380.63 o
   4   2   7   2738.52   2815.81    121.53 o
   5   2   7  67360.30  66668.70   1245.76 o
   6   2   7   8190.33   8149.89    205.29 o
   7   2   7  25923.50  25232.90    511.56 o
   8   2   7  22742.90  22226.40    462.16 o
   9   2   7   5962.76   5387.86    176.01 o
  10   2   7  16735.60  16764.00    447.28 o
  11   2   7    250.00    252.29     98.93 <
  12   2   7   4366.83   4206.33    232.43 o
 -16   3   7   2384.48   2689.26    128.82 o
 -15   3   7   2780.43   2770.35    124.84 o
 -14   3   7   1808.17   1835.96    100.26 o
 -13   3   7   1222.43   1207.11     77.02 o
 -12   3   7  34970.50  33281.00    557.09 o
 -11   3   7   8285.01   8224.00    192.66 o
 -10   3   7  52431.10  50426.10    863.58 o
  -9   3   7  22109.20  21793.80    427.77 o
  -8   3   7  17015.20  17350.90    345.17 o
  -7   3   7  65063.90  63603.10   1048.51 o
  -6   3   7   3786.28   3535.02     67.09 o
  -5   3   7  24600.90  24132.90    348.34 o
  -4   3   7   9427.38   9067.06    142.26 o
  -3   3   7  14542.90  14617.50    236.18 o
  -2   3   7   5539.39   5771.48    110.30 o
  -1   3   7    472.07    573.67     37.18 o
   0   3   7   2768.53   2942.30     79.70 o
   1   3   7  26495.30  26320.00    454.32 o
   2   3   7  10163.10   9950.16    197.42 o
   3   3   7  23227.10  23542.30    468.57 o
   4   3   7  31339.90  31107.30    609.36 o
   5   3   7  57019.80  55858.70   1057.02 o
   6   3   7  20917.90  20729.40    427.64 o
   7   3   7  17883.40  17355.10    372.96 o
   8   3   7   4325.78   4219.85    150.09 o
   9   3   7   1882.94   1950.85    112.22 o
  10   3   7   1005.12    976.03    106.24 o
  11   3   7    242.83    185.90     98.26 <
  12   3   7  13738.80  14224.20    400.65 o
 -16   4   7    172.25    108.22     70.38 <
 -15   4   7   5461.49   5534.92    168.69 o
 -14   4   7     26.00     19.92     57.10 <
 -13   4   7  18080.20  18307.60    380.88 o
 -12   4   7   3183.94   3077.32    148.09 o
 -11   4   7  24164.90  23691.40    415.72 o
 -10   4   7  13147.30  12873.00    266.52 o
  -9   4   7   1908.18   2090.40     89.65 o
  -8   4   7   3798.92   3777.17     96.97 o
  -7   4   7  29591.00  28919.80    418.28 o
  -6   4   7    667.10    912.30     39.84 o
  -5   4   7     44.68    148.72     24.57 o
  -4   4   7  85978.00  83989.60   1158.39 o
  -3   4   7  69306.40  68447.00    948.45 o
  -2   4   7 181729.00 179652.00   3759.26 o
  -1   4   7  16076.10  16898.30    278.80 o
   0   4   7  25283.30  24968.00    428.99 o
   1   4   7   2361.08   2495.76     79.03 o
   2   4   7   5243.15   5260.79    127.55 o
   3   4   7  64090.60  63853.40   1071.44 o
   4   4   7  20902.40  20848.70    385.85 o
   5   4   7   3962.00   4086.56    123.53 o
   6   4   7  53407.60  52437.90    895.50 o
   7   4   7   1232.45   1211.78     90.97 o
   8   4   7   4987.73   5197.01    154.08 o
   9   4   7  15022.90  15025.90    309.02 o
  10   4   7   1130.82   1230.34    111.55 o
  11   4   7  12160.50  12484.60    362.76 o
  12   4   7      6.93     21.91     89.63 <
 -16   5   7    455.89    406.33     65.07 o
 -15   5   7     67.57    103.57     56.43 <
 -14   5   7     12.43    -33.20     51.12 <
 -13   5   7   2228.01   2389.15    112.22 o
 -12   5   7   9192.77   8722.27    209.27 o
 -11   5   7  34177.20  33114.60    506.55 o
 -10   5   7   5003.66   4893.14    134.17 o
  -9   5   7   4435.34   4404.23    111.58 o
  -8   5   7   1459.73   1618.88     67.07 o
  -7   5   7   8839.24   9555.47    170.79 o
  -6   5   7   6574.27   6335.27    113.62 o
  -5   5   7    108.30    224.41     40.50 o
  -4   5   7   1021.57   1177.96     60.43 o
  -3   5   7 198173.00 196228.00   2684.88 o
  -2   5   7   3826.41   3753.77     95.65 o
  -1   5   7 173678.00 172300.00   2555.86 o
   0   5   7   1680.76   1814.23     65.74 o
   1   5   7  22211.20  21997.70    386.77 o
   2   5   7   3986.18   3749.52    103.62 o
   3   5   7   7841.00   7846.61    171.43 o
   4   5   7   9401.23   9981.67    209.99 o
   5   5   7   9629.77   9583.78    207.32 o
   6   5   7   1831.24   1945.59     98.28 o
   7   5   7  66349.10  65679.40   1111.49 o
   8   5   7     59.93     78.34     53.11 <
   9   5   7    546.57    624.11     70.38 o
  10   5   7     82.91    114.86     81.00 <
  11   5   7   7450.84   7724.09    278.30 o
 -16   6   7   3221.52   3017.42    124.84 o
 -15   6   7   5234.00   5280.47    152.75 o
 -14   6   7   2415.67   2453.56    125.50 o
 -13   6   7  23014.60  22918.80    418.23 o
 -12   6   7   2712.76   2737.21    106.91 o
 -11   6   7  45374.20  44156.80    657.50 o
 -10   6   7   5064.51   4902.42    136.16 o
  -9   6   7   1590.85   1660.04     77.69 o
  -8   6   7  37508.60  36036.60    610.30 o
  -7   6   7  48380.50  47198.40    721.91 o
  -6   6   7    754.04    880.44     41.17 o
  -5   6   7  10973.10  10956.90    214.72 o
  -4   6   7  27107.00  26678.90    463.63 o
  -3   6   7  43621.40  44564.20    682.28 o
  -2   6   7   5718.86   5996.98    121.59 o
  -1   6   7   1778.78   1930.46     67.07 o
   0   6   7  10280.70  10077.70    203.41 o
   1   6   7   3933.88   3845.20    100.96 o
   2   6   7   2805.33   2910.20     92.31 o
   3   6   7 101282.00 100951.00   1663.10 o
   4   6   7  42519.30  42673.20    731.17 o
   5   6   7   1915.35   2034.60     94.29 o
   6   6   7   7707.83   7568.66    181.36 o
   7   6   7   1686.63   1942.88     99.60 o
   8   6   7   3454.12   3601.31    139.46 o
   9   6   7  10244.70  10290.90    237.18 o
  10   6   7   3361.94   3691.50    189.26 o
  11   6   7  19095.70  19930.80    857.40 o
 -15   7   7  15166.90  14744.00    330.92 o
 -14   7   7   2250.25   2409.05    114.21 o
 -13   7   7   3162.72   3286.43    120.19 o
 -12   7   7   5229.10   5139.94    141.47 o
 -11   7   7  18449.40  17892.20    310.47 o
 -10   7   7  32224.80  30985.10    508.52 o
  -9   7   7  24092.90  23878.90    405.15 o
  -8   7   7   3530.73   3409.69     96.30 o
  -7   7   7  68550.50  67091.60   1015.97 o
  -6   7   7   7316.63   7031.76    159.46 o
  -5   7   7    702.08    822.00     53.12 o
  -4   7   7    806.64   1000.63     49.14 o
  -3   7   7   5035.19   5046.24    110.94 o
  -2   7   7   1533.64   1457.59     63.08 o
  -1   7   7  32061.60  30949.20    487.86 o
   0   7   7    629.46    685.22     50.46 o
   1   7   7  13717.60  13435.60    252.67 o
   2   7   7     71.70     88.97     39.17 <
   3   7   7  19987.30  20277.40    369.85 o
   4   7   7   1292.27   1278.87     69.06 o
   5   7   7  14048.00  13864.20    275.85 o
   6   7   7  18011.90  17229.40    333.75 o
   7   7   7  45611.90  45718.90    793.97 o
   8   7   7   3158.60   3413.96    139.45 o
   9   7   7  17783.50  18052.90    360.25 o
  10   7   7    526.19    632.74     96.27 o
  11   7   7   3263.72   3332.86    189.25 o
 -15   8   7   4883.98   5143.53    158.06 o
 -14   8   7  24283.80  24253.60    444.81 o
 -13   8   7   1456.31   1612.16     88.97 o
 -12   8   7   3101.25   2953.75    112.89 o
 -11   8   7     99.45    203.16     60.42 o
 -10   8   7   2715.71   2870.75    113.56 o
  -9   8   7   8556.47   8128.85    201.31 o
  -8   8   7   5921.77   5994.40    133.52 o
  -7   8   7  71359.20  70523.00   1066.79 o
  -6   8   7  20589.10  19848.80    408.50 o
  -5   8   7  37457.10  36866.10    633.92 o
  -4   8   7  37573.70  36868.30    574.04 o
  -3   8   7   7028.24   6680.48    136.88 o
  -2   8   7    750.74    803.42     53.78 o
  -1   8   7     18.76    124.15     33.86 o
   0   8   7  12092.10  11567.70    232.02 o
   1   8   7  34707.70  34188.50    591.05 o
   2   8   7  10860.50  11001.20    220.00 o
   3   8   7  92391.50  89926.80   1487.88 o
   4   8   7    702.84    798.09     61.75 o
   5   8   7   7869.37   7620.71    180.70 o
   6   8   7   2253.02   2285.62    107.57 o
   7   8   7  11670.40  12017.50    257.15 o
   8   8   7   6056.72   5963.75    190.62 o
   9   8   7   1163.47   1057.05     83.00 o
  10   8   7  28911.70  30003.70    716.26 o
  11   8   7   3677.57   4121.17    203.20 o
 -15   9   7   1592.92   1572.32     89.64 o
 -14   9   7    575.23    652.00     69.05 o
 -13   9   7   6072.41   6081.85    162.72 o
 -12   9   7   3019.34   3155.60    123.51 o
 -11   9   7  12146.00  11518.90    221.94 o
 -10   9   7   7730.89   7545.87    180.03 o
  -9   9   7     85.55    204.49     56.43 o
  -8   9   7  35853.00  35781.90    564.07 o
  -7   9   7   4211.41   4351.71    108.93 o
  -6   9   7  38216.40  38151.70    663.05 o
  -5   9   7  20097.20  19856.80    367.90 o
  -4   9   7  37907.30  36771.10    629.93 o
  -3   9   7   6864.96   6668.12    140.86 o
  -2   9   7    386.41    568.34     41.17 o
  -1   9   7  26056.20  25850.00    418.12 o
   0   9   7  98666.90  99255.50   1835.90 o
   1   9   7  32339.60  32396.90    632.11 o
   2   9   7  70133.50  69924.60   1164.26 o
   3   9   7    437.09    472.73     51.12 o
   4   9   7  27877.90  27678.40    493.12 o
   5   9   7   2908.36   2827.64    109.57 o
   6   9   7     47.88    144.74     51.79 <
   7   9   7  17101.40  16930.60    335.01 o
   8   9   7  11142.20  10958.60    245.83 o
   9   9   7   2261.59   2134.81    130.15 o
  10   9   7   3426.15   3386.69    186.60 o
  11   9   7   7112.34   7210.43    261.03 o
 -15  10   7   6940.25   6689.65    205.23 o
 -14  10   7  13204.00  13153.10    272.42 o
 -13  10   7   6703.09   7018.56    194.61 o
 -12  10   7   2872.80   2912.51    117.54 o
 -11  10   7   8486.36   8316.48    182.68 o
 -10  10   7    707.13    732.35     67.06 o
  -9  10   7  27593.90  26002.20    451.10 o
  -8  10   7    518.99    515.89     54.44 o
  -7  10   7   6462.28   6271.67    136.85 o
  -6  10   7  24073.60  23719.00    437.17 o
  -5  10   7  31843.90  31609.80    502.81 o
  -4  10   7  34741.20  34050.20    658.91 o
  -3  10   7  44299.30  42760.20    616.92 o
  -2  10   7   4188.12   4419.01    104.95 o
  -1  10   7  57334.20  56339.40    870.82 o
   0  10   7  13049.10  12826.40    264.58 o
   1  10   7  78882.30  79061.60   1321.80 o
   2  10   7   7585.10   7767.31    172.74 o
   3  10   7    973.33   1102.21     76.36 o
   4  10   7   9351.96   9367.76    205.31 o
   5  10   7   6210.58   5863.23    189.31 o
   6  10   7   2049.07   2050.50    104.25 o
   7  10   7   4823.60   4637.69    147.44 o
   8  10   7   4450.52   4133.43    161.38 o
   9  10   7  25854.20  25799.50    540.61 o
  10  10   7  12504.60  13410.90    402.63 o
 -15  11   7  13021.80  13601.00    323.57 o
 -14  11   7   1633.08   1577.63     92.96 o
 -13  11   7  17228.50  17493.20    338.95 o
 -12  11   7   5879.43   5971.56    160.73 o
 -11  11   7   2296.33   2415.73    108.24 o
 -10  11   7  34819.20  33121.20    476.54 o
  -9  11   7    112.53    355.87     58.43 o
  -8  11   7   4312.93   4081.88    118.22 o
  -7  11   7    503.61    566.35     50.46 o
  -6  11   7  23836.50  23321.60    383.89 o
  -5  11   7  71902.70  71121.00   1084.68 o
  -4  11   7   3257.88   3235.65    116.89 o
  -3  11   7   4008.49   4003.04    116.90 o
  -2  11   7   1309.38   1370.52     63.74 o
  -1  11   7    660.28    677.91     48.47 o
   0  11   7      5.73     71.70     41.16 <
   1  11   7  51063.80  50427.90    864.44 o
   2  11   7   6563.13   6332.15    144.15 o
   3  11   7   1834.81   1826.07    103.59 o
   4  11   7    610.11    768.86     63.08 o
   5  11   7   8653.21   8634.52    199.97 o
   6  11   7  30895.40  29691.60    535.60 o
   7  11   7     69.41    233.70     68.38 o
   8  11   7   6967.73   6802.19    183.32 o
   9  11   7  20762.10  21199.90    460.00 o
  10  11   7    471.76    433.55    101.58 o
 -14  12   7    148.21    146.07     68.38 <
 -13  12   7   2394.97   2313.44    107.57 o
 -12  12   7    333.71    385.08     61.08 o
 -11  12   7  22895.30  21908.10    375.67 o
 -10  12   7    229.26    356.53     53.78 o
  -9  12   7  74541.90  71477.70   1027.28 o
  -8  12   7  30340.00  29828.10    466.49 o
  -7  12   7    726.30    784.81     56.44 o
  -6  12   7    208.05    369.15     52.45 o
  -5  12   7   8464.20   9107.18    225.24 o
  -4  12   7   3662.33   3751.75    117.55 o
  -3  12   7   6020.16   5984.61    126.22 o
  -2  12   7    742.46    838.59     51.79 o
  -1  12   7  12241.60  12149.50    210.70 o
   0  12   7   3841.34   3500.75    108.92 o
   1  12   7   2827.93   3042.85    116.88 o
   2  12   7   2626.51   2697.45    115.55 o
   3  12   7   1222.21   1399.69     77.69 o
   4  12   7  28432.40  27165.30    549.57 o
   5  12   7  47419.20  45992.50    794.07 o
   6  12   7   1178.02   1308.04     83.00 o
   7  12   7  27536.90  27106.50    558.01 o
   8  12   7   3000.70   2952.35    132.81 o
   9  12   7   2557.21   2740.43    173.31 o
  10  12   7    565.13    570.99    100.26 o
 -14  13   7    391.29    353.88     73.03 o
 -13  13   7   4960.74   5086.47    170.01 o
 -12  13   7  18583.80  18118.30    324.36 o
 -11  13   7    315.41    467.41     62.41 o
 -10  13   7   4354.95   4373.88    120.21 o
  -9  13   7  11349.40  11052.50    213.95 o
  -8  13   7   1539.81   1534.51     82.34 o
  -7  13   7   7142.44   6665.50    167.40 o
  -6  13   7   1886.18   1917.71     83.00 o
  -5  13   7  59375.70  58661.60    902.07 o
  -4  13   7  10355.70   9719.85    211.98 o
  -3  13   7  39892.70  40066.90    585.61 o
  -2  13   7   2409.32   2729.31     90.31 o
  -1  13   7  18759.50  18823.60    302.58 o
   0  13   7  10094.50  10015.30    201.34 o
   1  13   7  33337.30  32908.80    589.19 o
   2  13   7   1339.88   1310.73     83.00 o
   3  13   7  23975.90  24390.50    455.62 o
   4  13   7   4935.37   4708.25    140.80 o
   5  13   7  52303.80  51184.90    878.20 o
   6  13   7   3486.82   3363.55    128.83 o
   7  13   7     42.70     39.84     56.43 <
   8  13   7   6683.66   6546.92    203.91 o
   9  13   7   1877.29   2164.63    159.36 o
  10  13   7      2.18     17.93     82.99 <
 -13  14   7   1445.68   1472.04    108.89 o
 -12  14   7   2110.54   2009.95    100.26 o
 -11  14   7    129.99    180.59     55.77 o
 -10  14   7  15660.90  15351.50    287.11 o
  -9  14   7  14786.30  14300.00    241.91 o
  -8  14   7      5.08     27.88     59.75 <
  -7  14   7     19.63     98.26     66.39 <
  -6  14   7    506.02    657.31     67.72 o
  -5  14   7   2565.64   2337.49    102.26 o
  -4  14   7  23636.00  23452.30    433.05 o
  -3  14   7  12036.80  11890.10    223.30 o
  -2  14   7 115826.00 115370.00   1610.67 o
  -1  14   7  25434.20  25046.40    387.88 o
   0  14   7  14803.40  14712.90    251.93 o
   1  14   7  15500.30  15904.50    320.40 o
   2  14   7   6448.18   6849.76    210.57 o
   3  14   7     21.34     19.92     61.08 <
   4  14   7   7095.55   6874.37    174.70 o
   5  14   7   7778.73   7529.50    187.32 o
   6  14   7  22514.70  22486.80    442.81 o
   7  14   7     44.16    127.47     59.09 <
   8  14   7   7650.14   7805.94    227.16 o
   9  14   7   7422.29   7531.41    262.36 o
 -13  15   7   8222.49   8365.34    231.15 o
 -12  15   7  16577.30  16717.10    364.18 o
 -11  15   7   9211.03   9148.66    199.29 o
 -10  15   7   4113.42   3962.00    130.16 o
  -9  15   7   8012.37   7605.94    163.41 o
  -8  15   7   8284.15   7911.16    175.38 o
  -7  15   7    939.73    948.15     80.34 o
  -6  15   7  33579.10  32564.70    539.77 o
  -5  15   7   7092.59   6616.91    167.40 o
  -4  15   7    154.95    256.94     41.83 o
  -3  15   7  33135.70  32720.00    527.19 o
  -2  15   7  12066.30  11972.00    214.65 o
  -1  15   7  37933.90  37503.10    559.35 o
   0  15   7    625.75    708.44     64.40 o
   1  15   7  11208.10  10892.20    244.53 o
   2  15   7  30379.10  29912.10    548.28 o
   3  15   7   5394.69   5526.62    167.37 o
   4  15   7  13197.90  12964.70    268.46 o
   5  15   7   1691.75   1528.52     86.98 o
   6  15   7     68.29    136.77     58.43 <
   7  15   7   8642.32   8584.33    221.20 o
   8  15   7   1550.95   1462.09    108.23 o
   9  15   7   8332.88   8441.74    278.98 o
 -13  16   7   7428.93   7606.40    239.11 o
 -12  16   7   7918.60   7932.18    243.77 o
 -11  16   7   6447.91   6222.68    185.97 o
 -10  16   7     58.77     71.70     55.11 <
  -9  16   7    100.65     89.63     55.11 <
  -8  16   7  39737.90  39452.50    697.61 o
  -7  16   7  11835.90  11422.80    305.65 o
  -6  16   7  11606.50  11769.70    243.20 o
  -5  16   7    566.71    582.29     67.72 o
  -4  16   7    427.40    491.32     53.12 o
  -3  16   7  13571.00  13501.30    251.22 o
  -2  16   7   5380.64   5375.31    138.15 o
  -1  16   7   2881.88   2642.99    108.91 o
   0  16   7    467.64    474.06     53.78 o
   1  16   7     13.21     55.11     48.47 <
   2  16   7   1000.79    968.07     81.00 o
   3  16   7  17295.60  17318.80    379.54 o
   4  16   7  13878.10  13952.40    330.27 o
   5  16   7    105.37     87.64     57.10 <
   6  16   7    598.74    638.72     72.37 o
   7  16   7   1377.97   1316.01     94.95 o
   8  16   7  21276.60  21566.30    541.09 o
 -12  17   7   1570.37   1329.30     99.60 o
 -11  17   7   5784.17   5792.69    179.98 o
 -10  17   7   1239.93   1273.50     91.63 o
  -9  17   7  10247.70  10125.90    215.25 o
  -8  17   7   1505.07   1654.66     93.62 o
  -7  17   7  33810.90  32246.00    626.81 o
  -6  17   7  29252.70  27677.90    482.30 o
  -5  17   7     36.64     77.68     57.10 <
  -4  17   7    160.91    211.79     51.79 o
  -3  17   7   3283.03   3137.12    100.28 o
  -2  17   7   3983.82   4138.10    130.17 o
  -1  17   7   3593.87   3430.05    112.23 o
   0  17   7    708.14    715.08     65.73 o
   1  17   7   1678.29   1673.95     81.67 o
   2  17   7  25480.00  25251.70    441.60 o
   3  17   7   7875.08   7892.15    209.91 o
   4  17   7   7434.90   7394.28    222.52 o
   5  17   7   3967.46   3768.69    138.13 o
   6  17   7   5550.26   5673.77    168.69 o
   7  17   7  15887.50  16372.70    390.08 o
   8  17   7    217.20    234.37     86.98 <
 -11  18   7   1104.96   1076.95     93.62 o
 -10  18   7   6077.98   6259.05    187.96 o
  -9  18   7    167.23    152.70     73.03 <
  -8  18   7    262.65    312.05     77.68 o
  -7  18   7  37750.90  37499.80    748.04 o
  -6  18   7   1314.73   1399.01     92.29 o
  -5  18   7  22173.50  21239.00    358.38 o
  -4  18   7    476.00    563.03     78.35 o
  -3  18   7   3110.48   3188.85    105.59 o
  -2  18   7  19902.20  20325.10    357.01 o
  -1  18   7   5038.36   5206.96    145.45 o
   0  18   7    129.46    144.07     61.08 <
   1  18   7  34326.70  33773.90    519.70 o
   2  18   7   8980.35   8849.95    188.66 o
   3  18   7  45062.90  46066.50    816.28 o
   4  18   7     55.07     38.51     68.38 <
   5  18   7    138.21    111.54     73.70 <
   6  18   7    971.84    849.87     86.98 o
   7  18   7   1996.17   1810.73    129.48 o
 -11  19   7   7199.09   7666.10    242.43 o
 -10  19   7   1522.67   1408.97     97.61 o
  -9  19   7     14.44    -26.56     79.01 <
  -8  19   7   6596.94   6744.16    262.35 o
  -7  19   7   6174.87   6368.79    239.10 o
  -6  19   7   4320.96   4227.03    147.43 o
  -5  19   7   1015.69    960.76     71.04 o
  -4  19   7  24087.30  23434.60    375.70 o
  -3  19   7  18989.40  19005.20    316.42 o
  -2  19   7    142.88    209.80     50.46 o
  -1  19   7  20633.50  20066.90    314.46 o
   0  19   7  43782.60  44373.60    663.14 o
   1  19   7   1174.40   1250.26     79.01 o
   2  19   7   6516.89   6552.95    176.68 o
   3  19   7    136.39    212.46     67.06 o
   4  19   7   1593.28   1614.82    112.88 o
   5  19   7   1371.01   1428.88    109.56 o
   6  19   7    198.84    270.22    100.25 <
 -10  20   7   1095.33   1055.71     98.93 o
  -9  20   7    287.99    242.34     94.28 <
  -8  20   7    924.31    879.75    107.56 o
  -7  20   7    584.25    604.19     81.67 o
  -6  20   7   7108.96   7241.24    192.62 o
  -5  20   7   6371.41   6420.03    172.02 o
  -4  20   7  24264.40  24854.50    422.23 o
  -3  20   7  13275.40  12763.30    259.81 o
  -2  20   7    783.90    698.48     60.42 o
  -1  20   7   7659.53   7503.31    152.78 o
   0  20   7   3144.97   3174.18    114.88 o
   1  20   7   2835.70   2943.69    125.50 o
   2  20   7   4163.38   4319.92    160.71 o
   3  20   7   2581.49   2579.74    159.37 o
   4  20   7   7882.74   7738.93    211.23 o
   5  20   7    362.90    345.25    109.55 o
   6  20   7   2225.60   1889.10    177.95 o
  -9  21   7    233.26    165.98     90.29 <
  -8  21   7   7101.62   7850.11    371.95 o
  -7  21   7     36.11     44.48     69.71 <
  -6  21   7   5759.19   6280.87    179.99 o
  -5  21   7   3062.21   3283.05    114.88 o
  -4  21   7    156.07    272.21     64.40 o
  -3  21   7   1760.82   1641.40     98.94 o
  -2  21   7      5.23     27.88     59.09 <
  -1  21   7   4314.64   4337.23    142.12 o
   0  21   7   5693.29   6011.25    164.05 o
   1  21   7   3541.72   3530.84    148.09 o
   2  21   7    751.92    719.73     82.99 o
   3  21   7    147.74    147.39     70.38 <
   4  21   7   3462.82   3350.82    207.18 o
   5  21   7     14.73    -46.47    113.53 <
  -8  22   7   8613.01   8581.37    316.18 o
  -7  22   7   1469.15   1474.04     93.62 o
  -6  22   7   3463.25   3736.65    151.40 o
  -5  22   7   3182.91   3437.78    140.78 o
  -4  22   7  26321.90  27644.50    496.72 o
  -3  22   7     77.09     69.71     61.75 <
  -2  22   7   5686.88   5501.80    176.66 o
  -1  22   7   1351.37   1269.53     95.61 o
   0  22   7   6138.70   6300.92    170.69 o
   1  22   7    242.54    150.71     62.41 <
   2  22   7   1353.40   1394.35    114.20 o
   3  22   7   1838.67   1859.18    121.51 o
   4  22   7  18452.50  18859.50    626.06 o
  -7  23   7   1116.96   1054.38     85.65 o
  -6  23   7     11.75    -23.24     61.75 <
  -5  23   7  15438.40  16094.30    356.17 o
  -4  23   7   7554.42   7991.79    247.75 o
  -3  23   7  14792.50  15218.10    316.30 o
  -2  23   7      3.06     27.88     67.72 <
  -1  23   7  10028.80  10153.30    267.71 o
   0  23   7  19963.40  20604.40    456.63 o
   1  23   7   3152.63   3209.32    148.75 o
   2  23   7   1218.49   1248.26    104.24 o
  -5  24   7   1984.25   1879.12    152.72 o
  -4  24   7     18.92     64.40     83.65 <
  -3  24   7   1147.89   1205.10    100.92 o
  -2  24   7  19446.40  20200.60    392.81 o
  -1  24   7   9036.50   9130.26    226.51 o
   0  24   7   1334.17   1414.27    101.59 o
 -14   0   8    874.09    967.39     75.03 o
 -12   0   8    528.74    571.00     81.00 o
 -10   0   8  72523.80  72012.10   1520.85 o
  -8   0   8   8696.47   8839.07    205.33 o
  -6   0   8   1750.62   1537.30     86.99 o
  -4   0   8   3348.12   3422.01     81.03 o
  -2   0   8 164534.00 166042.00   3004.81 o
   0   0   8 190819.00 189210.00   4848.93 o
   2   0   8    495.02    488.01     65.73 o
   4   0   8   1840.49   1948.95    134.13 o
   6   0   8  13471.30  13859.20    434.66 o
   8   0   8  54553.30  54503.90   1474.59 o
  10   0   8    316.19    358.53    146.07 <
 -15   1   8     45.48     94.94     37.84 <
 -14   1   8  14878.80  15266.40    253.85 o
 -13   1   8    843.66    811.36     65.73 o
 -12   1   8  16970.20  16552.30    259.24 o
 -11   1   8    104.85    193.87     44.48 o
 -10   1   8   8117.31   8116.64    182.70 o
  -9   1   8  12026.70  12211.50    251.24 o
  -8   1   8   5967.34   6122.98    140.83 o
  -7   1   8  42020.90  41723.40    548.18 o
  -6   1   8  67975.00  68024.40    879.15 o
  -5   1   8    560.28    569.02     28.55 o
  -4   1   8    516.57    506.61     26.56 o
  -3   1   8  19353.80  19461.50    302.85 o
  -2   1   8  11485.80  11668.00    176.87 o
  -1   1   8  67029.30  66262.10    859.75 o
   0   1   8  34113.50  33980.30    576.68 o
   1   1   8  45615.20  45970.90    771.51 o
   2   1   8   6371.72   6494.28    144.83 o
   3   1   8      6.21     99.59     47.14 <
   4   1   8  45975.90  44423.50    844.03 o
   5   1   8  28994.30  28923.30    571.69 o
   6   1   8     62.11     74.36     52.45 <
   7   1   8  15812.00  15784.70    348.95 o
   8   1   8  17854.40  17908.70    388.19 o
   9   1   8   1244.17   1253.59     90.30 o
  10   1   8  15762.70  15871.30    507.71 o
  11   1   8    585.65    773.50    154.04 o
 -16   2   8  11885.00  11847.70    269.73 o
 -15   2   8   7617.80   7590.07    203.25 o
 -14   2   8   2188.20   2297.49    108.23 o
 -13   2   8      3.20     86.31     68.38 <
 -12   2   8   5297.49   5120.12    152.10 o
 -11   2   8   7871.55   7884.85    190.00 o
 -10   2   8  52561.40  52645.10    978.86 o
  -9   2   8  43008.80  41592.20    777.11 o
  -8   2   8  23262.60  23415.00    404.58 o
  -7   2   8  13979.40  14151.10    200.13 o
  -6   2   8  52567.50  51473.50    718.62 o
  -5   2   8    896.46    988.69     39.84 o
  -4   2   8  10880.30  11096.70    169.53 o
  -3   2   8      4.45    106.89     21.25 o
  -2   2   8   4905.32   5086.23     99.65 o
  -1   2   8     39.35     90.29     20.58 o
   0   2   8    214.24    228.40     33.20 o
   1   2   8    191.98    264.25     35.85 o
   2   2   8  14650.80  14848.40    278.62 o
   3   2   8     87.29    127.47     39.17 o
   4   2   8  45933.30  47016.80    801.34 o
   5   2   8  14423.40  14298.80    311.09 o
   6   2   8  20065.50  19540.80    408.94 o
   7   2   8  26092.90  25817.30    524.81 o
   8   2   8  14113.10  13869.70    318.32 o
   9   2   8  11140.50  11160.30    275.06 o
  10   2   8   1921.52   2091.60    167.33 o
  11   2   8    133.98    159.34    146.07 <
 -16   3   8   1901.67   1915.63    108.23 o
 -15   3   8   7475.59   7305.71    191.96 o
 -14   3   8   1966.38   1905.70    101.59 o
 -13   3   8  29367.90  27954.50    515.53 o
 -12   3   8   2052.06   2272.94    112.88 o
 -11   3   8  22855.30  21775.10    410.35 o
 -10   3   8  10688.90  11255.40    242.54 o
  -9   3   8   4100.67   4517.66    122.87 o
  -8   3   8  37320.60  35817.00    678.96 o
  -7   3   8   2172.00   2214.03     63.09 o
  -6   3   8  68778.40  67945.30    943.28 o
  -5   3   8  23232.10  22783.10    329.54 o
  -4   3   8  19795.60  19232.20    263.55 o
  -3   3   8  18283.40  18690.70    274.17 o
  -2   3   8   2573.44   2483.22     63.76 o
  -1   3   8   1931.65   1913.23     51.80 o
   0   3   8   6724.82   6399.36    136.21 o
   1   3   8   5974.42   5703.61    129.55 o
   2   3   8  28560.70  28039.70    488.77 o
   3   3   8  15529.00  15809.10    297.88 o
   4   3   8  50168.70  50710.20    861.62 o
   5   3   8   4839.30   4728.37    134.83 o
   6   3   8  27930.20  27914.80    504.99 o
   7   3   8      6.30     27.88     51.12 <
   8   3   8   3755.01   3658.47    133.48 o
   9   3   8  10050.00   9908.61    236.51 o
  10   3   8    441.83    287.49     88.30 o
  11   3   8  22959.60  24177.50    604.29 o
 -16   4   8   1776.16   1791.45    106.90 o
 -15   4   8    362.53    290.80     62.41 o
 -14   4   8  15160.10  15587.50    332.27 o
 -13   4   8   1035.10   1072.31     87.64 o
 -12   4   8  13477.80  13128.80    303.70 o
 -11   4   8   9944.59   9747.69    222.58 o
 -10   4   8   6775.31   6753.82    166.07 o
  -9   4   8   1748.34   1705.22     73.04 o
  -8   4   8   9424.78   9378.97    167.46 o
  -7   4   8  13904.20  14091.10    217.41 o
  -6   4   8    298.25    372.47     30.54 o
  -5   4   8  90927.70  90861.00   1360.49 o
  -4   4   8  51759.90  51422.60    724.16 o
  -3   4   8  78453.40  75943.00   1052.37 o
  -2   4   8   5838.26   5856.70    126.24 o
  -1   4   8    870.33   1062.39     53.78 o
   0   4   8   1681.23   1765.06     68.40 o
   1   4   8  57291.30  56447.00    941.32 o
   2   4   8  42613.30  41754.50    719.49 o
   3   4   8  55518.90  56063.00    943.06 o
   4   4   8   3115.19   3054.89    105.59 o
   5   4   8  41422.10  42131.70    727.44 o
   6   4   8    340.64    423.60     58.43 o
   7   4   8    175.85    282.84     58.43 o
   8   4   8   5828.77   5848.09    168.04 o
   9   4   8   2702.68   2856.68    147.42 o
  10   4   8  15353.70  15900.70    429.95 o
  11   4   8    532.32    588.92    101.58 o
 -16   5   8    304.73    308.07     65.73 o
 -15   5   8    395.92    374.46     59.75 o
 -14   5   8   4353.78   4354.51    132.16 o
 -13   5   8   7992.44   7799.83    176.70 o
 -12   5   8  19940.20  18866.00    317.79 o
 -11   5   8   2689.34   2704.04    122.85 o
 -10   5   8   1642.63   1650.73     79.68 o
  -9   5   8     95.76    181.92     38.51 o
  -8   5   8  25832.50  25304.60    401.30 o
  -7   5   8   1218.32   1352.58     53.12 o
  -6   5   8   7047.08   7153.15    124.25 o
  -5   5   8    471.35    584.95     35.19 o
  -4   5   8 113917.00 113949.00   1470.48 o
  -3   5   8  10047.40   9805.91    176.15 o
  -2   5   8  81071.30  79135.90   1190.46 o
  -1   5   8   2335.77   2470.48     75.71 o
   0   5   8  60231.00  57754.60    958.49 o
   1   5   8   8103.87   7808.51    164.79 o
   2   5   8  62011.40  61899.80   1159.69 o
   3   5   8  15796.10  15747.50    299.20 o
   4   5   8  11935.70  12577.00    252.55 o
   5   5   8    659.10    779.49     64.40 o
   6   5   8  39349.40  38046.60    769.74 o
   7   5   8    139.81    171.29     54.44 o
   8   5   8   3854.63   3961.30    140.79 o
   9   5   8   1423.06   1414.28    111.55 o
  10   5   8  13656.00  13598.00    384.05 o
  11   5   8   3484.03   3733.31    197.22 o
 -16   6   8   1032.53   1118.78     83.66 o
 -15   6   8   1445.80   1446.15     81.01 o
 -14   6   8  29495.60  29461.50    532.09 o
 -13   6   8     19.65     79.67     50.46 <
 -12   6   8  33974.80  33375.20    522.38 o
 -11   6   8   4928.99   4918.79    136.82 o
 -10   6   8    114.76    229.06     48.47 o
  -9   6   8  26909.50  25953.50    417.22 o
  -8   6   8   7824.05   8209.91    175.40 o
  -7   6   8     28.67     86.31     31.20 <
  -6   6   8    639.85    615.50     37.85 o
  -5   6   8  41013.70  40451.80    686.20 o
  -4   6   8  66847.30  66066.00   1098.31 o
  -3   6   8   3678.26   3721.54     81.03 o
  -2   6   8    197.15    250.31     33.86 o
  -1   6   8   3481.10   3584.61     92.99 o
   0   6   8   5622.59   5629.53    150.14 o
   1   6   8  12268.30  12486.90    245.96 o
   2   6   8  76929.90  76155.00   1262.82 o
   3   6   8  50784.10  49702.30    847.72 o
   4   6   8      4.16     46.47     44.48 <
   5   6   8   1610.49   1678.62     86.32 o
   6   6   8   1542.38   1551.10     87.65 o
   7   6   8  17833.40  17433.90    343.00 o
   8   6   8   1168.47   1258.90     85.65 o
   9   6   8   5288.82   5609.31    222.49 o
  10   6   8  29116.80  30087.80    720.90 o
  11   6   8    571.40    480.03     98.93 o
 -15   7   8   4930.08   4796.88    144.78 o
 -14   7   8    148.86    292.13     82.33 o
 -13   7   8   7009.90   6953.70    168.71 o
 -12   7   8   2003.40   2156.05     98.94 o
 -11   7   8  10243.10  10119.00    210.62 o
 -10   7   8  25600.70  24826.10    416.43 o
  -9   7   8    120.88    194.53     42.49 o
  -8   7   8 103297.00  99544.50   1491.90 o
  -7   7   8  15317.30  15004.90    256.64 o
  -6   7   8   4833.25   5067.51    136.83 o
  -5   7   8   1968.72   2110.39     84.34 o
  -4   7   8    302.72    443.52     46.48 o
  -3   7   8     67.77    106.89     27.22 o
  -2   7   8  12227.80  11668.20    206.76 o
  -1   7   8   1897.07   1902.54     73.05 o
   0   7   8  14706.30  14291.60    309.86 o
   1   7   8   1598.22   1428.99     71.72 o
   2   7   8   6350.06   6521.64    150.80 o
   3   7   8   2370.61   2327.54    106.25 o
   4   7   8   5170.11   5164.22    140.15 o
   5   7   8  14156.70  14753.80    293.11 o
   6   7   8  76258.20  75967.50   1276.35 o
   7   7   8      9.11     96.93     57.10 <
   8   7   8  22504.00  22054.40    420.86 o
   9   7   8   4812.20   4953.65    209.86 o
  10   7   8     50.50     71.04     89.63 <
 -15   8   8  14187.30  14596.80    300.34 o
 -14   8   8   1102.17   1110.16     85.65 o
 -13   8   8     24.93     35.85     63.74 <
 -12   8   8    813.04    797.42     74.36 o
 -11   8   8  12698.40  12172.60    241.22 o
 -10   8   8   1627.76   1697.86     83.66 o
  -9   8   8  13568.80  13358.00    237.94 o
  -8   8   8  45970.30  45368.40    699.84 o
  -7   8   8  21795.50  21334.00    350.58 o
  -6   8   8  17721.50  17407.60    326.54 o
  -5   8   8  19974.50  19403.30    359.90 o
  -4   8   8  32166.80  31904.00    550.22 o
  -3   8   8  16540.50  16102.10    250.07 o
  -2   8   8   9361.13   9878.27    184.75 o
  -1   8   8    879.52    873.14     58.43 o
   0   8   8  31354.60  30911.30    543.46 o
   1   8   8   2883.03   3001.77     96.96 o
   2   8   8  56555.70  55334.70    930.25 o
   3   8   8   4732.42   4620.80    128.19 o
   4   8   8  27216.50  27284.20    489.05 o
   5   8   8  11481.80  12065.90    305.00 o
   6   8   8  22469.50  22202.80    416.94 o
   7   8   8  10692.80  10730.60    273.73 o
   8   8   8    920.39   1043.75     81.00 o
   9   8   8  20351.50  20706.20    523.80 o
  10   8   8   3395.87   3445.77    222.46 o
 -15   9   8   2037.54   1912.32    101.59 o
 -14   9   8   5353.24   4975.69    194.59 o
 -13   9   8    270.73    290.80     58.43 o
 -12   9   8  13195.00  12638.00    240.55 o
 -11   9   8   8617.80   8262.11    168.07 o
 -10   9   8   1122.79   1199.81     73.70 o
  -9   9   8  32677.20  32095.40    511.85 o
  -8   9   8   8854.71   8904.41    173.41 o
  -7   9   8  10202.70  10310.00    194.04 o
  -6   9   8  12447.80  12093.20    245.27 o
  -5   9   8    483.52    726.37     59.09 o
  -4   9   8   3845.26   3777.17    127.52 o
  -3   9   8  18672.00  18578.00    286.02 o
  -2   9   8  30123.60  29567.70    474.80 o
  -1   9   8 146134.00 142723.00   2133.46 o
   0   9   8  29560.70  28891.90    514.67 o
   1   9   8  73782.10  72407.90   1214.52 o
   2   9   8    410.59    493.98     50.46 o
   3   9   8    583.46    648.02     57.10 o
   4   9   8   2259.58   2361.33    102.26 o
   5   9   8   7141.07   6930.35    173.38 o
   6   9   8   7431.29   7484.27    186.66 o
   7   9   8  22787.20  23090.90    434.85 o
   8   9   8   1184.38   1233.66     86.32 o
   9   9   8   6575.63   6882.25    247.74 o
  10   9   8   6543.43   6749.30    250.39 o
 -15  10   8   6527.90   6715.39    176.67 o
 -14  10   8   3168.13   3142.27    142.77 o
 -13  10   8      3.12     73.03     54.44 <
 -12  10   8   2339.50   2481.46    107.57 o
 -11  10   8   4898.51   4995.68    138.14 o
 -10  10   8  29467.10  28740.80    447.09 o
  -9  10   8    588.25    784.13     65.07 o
  -8  10   8   4782.88   4742.89    118.89 o
  -7  10   8  27268.10  27046.20    545.66 o
  -6  10   8   7242.91   7453.32    181.37 o
  -5  10   8  32525.30  32051.60    559.35 o
  -4  10   8   6012.26   5681.76    139.50 o
  -3  10   8     55.28     87.64     40.50 <
  -2  10   8  73136.10  70842.00   1010.17 o
  -1  10   8   1972.34   2203.31     86.99 o
   0  10   8  91480.80  92376.30   1534.43 o
   1  10   8    212.96    272.21     51.79 o
   2  10   8   2000.59   1962.89     89.64 o
   3  10   8  30773.30  30148.30    602.33 o
   4  10   8    110.05    231.05     59.75 o
   5  10   8   7113.10   7348.73    180.01 o
   6  10   8  14828.60  14860.20    301.72 o
   7  10   8   3565.87   3423.31    132.15 o
   8  10   8  23636.90  24041.20    507.96 o
   9  10   8   8185.97   8386.70    274.33 o
  10  10   8   3819.11   4074.71    199.88 o
 -14  11   8   9109.29   9746.84    238.47 o
 -13  11   8   7211.64   7527.49    182.66 o
 -12  11   8  11369.90  11346.50    223.90 o
 -11  11   8  14104.60  13331.30    231.92 o
 -10  11   8   4094.89   4056.40    142.12 o
  -9  11   8   1646.81   1576.35     79.68 o
  -8  11   8   1734.27   1818.07     86.99 o
  -7  11   8  38982.30  38125.10    659.35 o
  -6  11   8  63110.80  61982.70   1047.89 o
  -5  11   8   3632.81   3921.72    118.88 o
  -4  11   8   2309.25   2237.89     93.63 o
  -3  11   8    590.10    656.66     45.15 o
  -2  11   8   4048.00   4329.72    105.60 o
  -1  11   8     84.23    146.07     43.16 o
   0  11   8  15964.00  15665.90    280.57 o
   1  11   8   5941.83   5844.81    158.76 o
   2  11   8   7916.98   7583.57    174.06 o
   3  11   8   1664.96   1734.40     84.33 o
   4  11   8  26601.20  25966.10    470.97 o
   5  11   8  37354.70  36883.20    648.34 o
   6  11   8    174.50    142.75     63.07 <
   7  11   8   1642.39   1555.07     89.64 o
   8  11   8  15228.70  15515.40    377.45 o
   9  11   8   5883.97   5993.28    318.79 o
 -14  12   8   8357.69   8086.44    214.55 o
 -13  12   8     14.16    190.55     57.76 o
 -12  12   8  14168.90  13762.40    259.15 o
 -11  12   8     61.43     92.29     55.77 <
 -10  12   8  35094.40  33838.80    525.74 o
  -9  12   8  14410.10  13543.90    245.24 o
  -8  12   8   6678.66   6636.56    167.39 o
  -7  12   8   1793.61   1936.28     93.63 o
  -6  12   8  21519.90  21339.00    399.05 o
  -5  12   8  10236.10   9767.37    209.98 o
  -4  12   8     40.41     89.63     38.51 <
  -3  12   8     72.27    150.05     38.51 o
  -2  12   8  15939.00  15177.60    249.98 o
  -1  12   8    424.76    437.54     47.14 o
   0  12   8   7863.34   7765.72    170.08 o
   1  12   8   1686.91   1605.59     87.65 o
   2  12   8   1937.03   1985.44    117.53 o
   3  12   8  29110.90  28277.90    523.64 o
   4  12   8  37010.60  36138.30    635.04 o
   5  12   8     86.28    132.79     54.44 <
   6  12   8  10167.40  10069.00    235.85 o
   7  12   8   7263.27   7362.89    191.96 o
   8  12   8  17204.00  17667.60    459.90 o
   9  12   8    742.73    652.67     98.27 o
 -14  13   8   3941.87   3804.46    150.74 o
 -13  13   8  18578.20  18615.80    394.79 o
 -12  13   8   1715.96   1633.42     84.99 o
 -11  13   8   1945.12   1949.52     91.63 o
 -10  13   8    562.02    679.89     67.72 o
  -9  13   8   1176.25   1295.42     83.00 o
  -8  13   8   1080.11   1086.93     91.63 o
  -7  13   8   1218.74   1239.00     74.37 o
  -6  13   8  85258.10  81939.50   1365.32 o
  -5  13   8  13088.00  12708.80    260.53 o
  -4  13   8  30312.60  29505.70    473.88 o
  -3  13   8   5516.46   5569.54    125.54 o
  -2  13   8    261.20    417.62     47.14 o
  -1  13   8   6938.45   7038.93    147.48 o
   0  13   8   2418.65   2505.47    101.60 o
   1  13   8   2404.12   2306.91    114.88 o
   2  13   8  47646.50  46678.20    839.52 o
   3  13   8   8870.64   8678.38    198.64 o
   4  13   8  61021.20  60358.50   1023.39 o
   5  13   8    320.47    310.72     59.09 o
   6  13   8    128.78     92.95     56.43 <
   7  13   8   1657.62   1658.65     94.29 o
   8  13   8     75.41    119.51     81.66 <
   9  13   8    660.04    670.59    102.91 o
 -13  14   8    574.33    617.47     76.35 o
 -12  14   8     12.00     31.20     55.77 <
 -11  14   8   5792.51   5772.22    150.10 o
 -10  14   8  13909.70  13020.50    229.92 o
  -9  14   8   2097.50   2051.15     95.62 o
  -8  14   8     79.06    114.20     61.75 <
  -7  14   8   7626.43   7824.66    187.99 o
  -6  14   8    587.66    758.24     62.41 o
  -5  14   8  27857.70  27578.10    499.67 o
  -4  14   8   5048.53   4859.18    124.87 o
  -3  14   8  66972.90  66522.40    947.72 o
  -2  14   8  26856.40  26656.90    409.17 o
  -1  14   8   1374.81   1592.93     73.04 o
   0  14   8  17820.30  17921.10    297.84 o
   1  14   8  41994.90  42673.10    833.83 o
   2  14   8    761.77    833.94     77.68 o
   3  14   8  19319.20  19580.10    424.82 o
   4  14   8   4119.18   3930.85    132.82 o
   5  14   8  20549.90  20294.20    387.58 o
   6  14   8    182.11    241.67     60.42 o
   7  14   8   3309.65   3142.31    156.72 o
   8  14   8  11331.50  10114.80    348.79 o
 -13  15   8  19887.70  20185.20    424.05 o
 -12  15   8  10923.20  10903.90    261.09 o
 -11  15   8   3478.85   3367.46    124.18 o
 -10  15   8   7450.06   7285.29    158.09 o
  -9  15   8    833.76    904.32     95.61 o
  -8  15   8    832.82    834.60     80.34 o
  -7  15   8  11161.40  10542.00    251.82 o
  -6  15   8    283.68    260.26     55.11 o
  -5  15   8   7971.93   7666.82    166.08 o
  -4  15   8  24334.40  23434.30    403.07 o
  -3  15   8  21010.30  20629.40    385.68 o
  -2  15   8  23515.80  23543.00    401.72 o
  -1  15   8   1699.58   1779.54     83.00 o
   0  15   8  19458.10  19591.70    321.80 o
   1  15   8  22232.70  22034.10    384.36 o
   2  15   8  14548.50  14980.00    315.02 o
   3  15   8  11503.70  11618.30    286.37 o
   4  15   8    157.80    256.94     82.33 o
   5  15   8   2832.58   3005.46    132.81 o
   6  15   8   3130.30   3021.43    128.83 o
   7  15   8    133.14    187.89     83.66 <
   8  15   8   9871.30   9923.87    306.24 o
 -12  16   8   7147.14   7171.31    203.24 o
 -11  16   8   5006.09   5032.03    162.71 o
 -10  16   8    940.94    926.23     72.37 o
  -9  16   8  39653.90  38943.10    645.60 o
  -8  16   8   2639.28   2904.50    128.82 o
  -7  16   8   5302.21   5239.56    204.56 o
  -6  16   8    104.46    124.15     59.09 <
  -5  16   8   2597.82   2800.28     92.30 o
  -4  16   8  12509.90  12448.40    237.23 o
  -3  16   8   2276.13   2222.52     91.64 o
  -2  16   8   1427.54   1290.80     71.05 o
  -1  16   8    260.18    229.06     55.11 o
   0  16   8    220.76    174.62     51.12 o
   1  16   8    159.57    221.75     52.45 o
   2  16   8  20032.90  20148.50    400.22 o
   3  16   8   7301.79   7351.14    229.16 o
   4  16   8    559.87    531.16     81.67 o
   5  16   8   3932.11   3678.36    136.80 o
   6  16   8      4.26     38.51     61.08 <
   7  16   8  27912.70  26980.10    666.31 o
 -12  17   8    193.03    264.24     75.02 o
 -11  17   8    383.72    391.73     71.71 o
 -10  17   8  17376.90  17492.40    432.66 o
  -9  17   8    731.45    768.20     71.71 o
  -8  17   8  30588.10  29850.00    601.34 o
  -7  17   8  25663.20  24424.90    475.49 o
  -6  17   8    942.95    880.42     94.28 o
  -5  17   8   1404.90   1321.34     84.99 o
  -4  17   8     96.38    105.57     44.48 <
  -3  17   8  14491.20  14793.70    273.81 o
  -2  17   8   2667.94   2584.47    111.56 o
  -1  17   8   1388.58   1316.69     74.37 o
   0  17   8   5155.83   4932.69    146.11 o
   1  17   8  17513.80  17626.30    301.77 o
   2  17   8   1300.97   1301.40    106.90 o
   3  17   8   2033.74   2099.60    125.50 o
   4  17   8    473.44    459.45     80.34 o
   5  17   8  13951.60  14170.50    341.54 o
   6  17   8  24754.50  24826.20    609.68 o
   7  17   8   1100.61   1015.87    103.58 o
 -11  18   8   6174.62   6393.16    229.80 o
 -10  18   8    179.25    132.79     75.69 <
  -9  18   8     51.16    132.79     79.01 <
  -8  18   8  21378.10  20887.60    525.85 o
  -7  18   8     85.30    123.49     76.35 <
  -6  18   8   7730.49   7486.78    188.65 o
  -5  18   8     35.50     79.01     53.78 <
  -4  18   8  24544.70  24245.60    361.09 o
  -3  18   8  14214.20  14596.10    303.03 o
  -2  18   8  17217.60  17099.50    295.12 o
  -1  18   8     19.64     59.75     55.11 <
   0  18   8  29119.80  28826.10    489.57 o
   1  18   8  12560.40  12818.70    240.53 o
   2  18   8  22612.80  21716.40    359.02 o
   3  18   8    234.08    305.41     79.01 o
   4  18   8   5331.65   5192.87    190.61 o
   5  18   8     65.45    106.23     92.29 <
   6  18   8   9572.96   9774.27    395.91 o
 -10  19   8    495.88    387.08    108.89 o
  -9  19   8  10118.90  10000.60    337.47 o
  -8  19   8   9881.79  10275.60    431.80 o
  -7  19   8   1224.12   1148.68    139.43 o
  -6  19   8   1228.01   1289.44     94.28 o
  -5  19   8   5769.04   5460.76    162.06 o
  -4  19   8   9998.11  10002.40    199.30 o
  -3  19   8   5119.07   5052.79    128.84 o
  -2  19   8  12647.20  12452.00    248.51 o
  -1  19   8  52265.10  51933.70    765.37 o
   0  19   8   8844.29   8631.15    187.33 o
   1  19   8   3935.02   3819.82    158.72 o
   2  19   8   3697.38   3966.51    152.74 o
   3  19   8    955.48    933.53     85.65 o
   4  19   8   3089.81   2838.79    159.37 o
   5  19   8    510.55    421.61    127.48 o
   6  19   8  12103.00  12937.30    478.35 o
 -10  20   8    626.27    604.19    102.91 o
  -9  20   8     23.93     33.20     92.95 <
  -8  20   8    649.93    697.15    101.58 o
  -7  20   8   7861.75   7893.73    290.93 o
  -6  20   8   5012.08   5085.20    156.07 o
  -5  20   8  19521.40  20315.50    393.51 o
  -4  20   8   7957.76   7735.17    198.61 o
  -3  20   8     10.08     35.85     59.09 <
  -2  20   8   9773.67   9685.84    207.27 o
  -1  20   8     20.41     66.39     62.41 <
   0  20   8   2292.90   2371.87    124.17 o
   1  20   8    600.44    630.75     77.68 o
   2  20   8   4902.51   4950.33    188.61 o
   3  20   8  14835.50  14759.10    359.49 o
   4  20   8    893.19    980.67    121.50 o
   5  20   8   4332.35   4518.44    276.92 o
  -9  21   8   1047.03    926.23    106.90 o
  -8  21   8    328.32    501.27     95.61 o
  -7  21   8  16852.70  17105.90    427.98 o
  -6  21   8    853.97    899.66     76.36 o
  -5  21   8    917.45    952.78     79.01 o
  -4  21   8   1079.81   1074.30     87.64 o
  -3  21   8     14.09     43.82     62.41 <
  -2  21   8   3474.99   3505.59    126.17 o
  -1  21   8   7266.10   7148.90    166.72 o
   0  21   8   4144.11   3930.73    142.12 o
   1  21   8     54.04    126.15     65.06 <
   2  21   8    120.96    101.58    102.91 <
   3  21   8   1282.85   1155.31    104.91 o
   4  21   8    542.39    441.52    132.79 o
  -7  22   8   6418.85   6997.63    218.51 o
  -6  22   8   6500.63   6938.58    192.61 o
  -5  22   8  25388.70  27304.30    624.33 o
  -4  22   8    344.07    331.97     68.39 o
  -3  22   8   1024.65    866.47     81.00 o
  -2  22   8    608.44    619.46     76.35 o
  -1  22   8    255.00    261.59     67.72 o
   0  22   8     11.03     15.93     77.68 <
   1  22   8    220.65    167.31     86.31 <
   2  22   8   1692.46   1513.89    132.80 o
  -6  23   8  17530.70  18622.60    395.42 o
  -5  23   8   2570.91   2659.40    127.49 o
  -4  23   8  10484.60  10783.90    259.08 o
  -3  23   8   1144.86   1088.91     87.64 o
  -2  23   8   1358.05   1283.47    114.20 o
  -1  23   8  22961.90  24152.20    517.20 o
   0  23   8      3.90      1.33     67.72 <
   1  23   8    531.41    535.14     80.34 o
 -15   0   9   1315.56   1454.11    179.27 o
 -13   0   9    820.90   1086.90    134.12 o
 -11   0   9  66850.00  67349.40   2502.08 o
  -9   0   9   2514.32   2530.10    138.79 o
  -7   0   9   9423.18  10272.50    249.20 o
  -5   0   9   1311.37   1600.29    126.16 o
  -3   0   9 193190.00 188785.00   3410.01 o
  -1   0   9 117289.00 118076.00   2149.66 o
   1   0   9  13145.60  13035.70    321.11 o
   3   0   9  12114.90  12078.50    373.53 o
   5   0   9  17521.70  17815.20    531.19 o
   7   0   9  65057.90  63130.70   1704.38 o
   9   0   9    918.99    823.31    165.99 o
 -16   1   9    248.63    222.42     96.27 <
 -15   1   9   3261.24   3502.87    197.22 o
 -14   1   9    633.10    609.51     98.26 o
 -13   1   9  28704.90  28228.20    493.55 o
 -12   1   9   1117.83   1103.53     79.01 o
 -11   1   9  13073.30  12735.20    262.51 o
 -10   1   9  16865.50  17118.40    337.06 o
  -9   1   9    126.06    298.77     37.84 o
  -8   1   9   8694.72   8503.07    130.23 o
  -7   1   9  35766.00  35190.80    497.03 o
  -6   1   9   4428.28   4567.27     92.99 o
  -5   1   9     31.06    132.12     22.57 o
  -4   1   9  46810.40  47535.90    715.50 o
  -3   1   9  37411.60  37927.00    575.43 o
  -2   1   9  57519.50  56500.10    735.11 o
  -1   1   9  10042.80  10553.00    166.17 o
   0   1   9  15974.40  15862.40    264.03 o
   1   1   9  12768.10  13475.20    254.61 o
   2   1   9   8386.93   8577.46    185.38 o
   3   1   9  42014.20  41206.20    707.05 o
   4   1   9  41231.00  40617.90    778.77 o
   5   1   9     69.71    200.51     52.45 o
   6   1   9  14768.20  15037.80    331.65 o
   7   1   9   9809.95  10219.90    261.76 o
   8   1   9    219.01    173.95     65.07 <
   9   1   9   5770.54   5515.14    251.05 o
  10   1   9   1386.46   1527.15    143.42 o
 -16   2   9    728.22    659.30     79.67 o
 -15   2   9   1802.88   1824.66     92.30 o
 -14   2   9   2783.67   2634.91    136.13 o
 -13   2   9    708.33    845.22     83.66 o
 -12   2   9  16244.00  15825.80    317.05 o
 -11   2   9  12813.10  13258.50    320.98 o
 -10   2   9  22828.00  22457.40    436.33 o
  -9   2   9  43327.80  43700.50    731.02 o
  -8   2   9   8300.37   8052.23    126.24 o
  -7   2   9  45653.10  45011.70    632.21 o
  -6   2   9    142.48    292.13     27.89 o
  -5   2   9  29395.30  28697.90    408.29 o
  -4   2   9   3603.25   3979.19     78.37 o
  -3   2   9   2637.79   2835.81     68.40 o
  -2   2   9   2230.82   2506.95     68.40 o
  -1   2   9   2473.30   2323.05     56.45 o
   0   2   9   3382.73   3225.18     91.65 o
   1   2   9  20422.60  20093.80    360.59 o
   2   2   9    802.52   1023.85     59.76 o
   3   2   9  37754.40  37663.30    650.81 o
   4   2   9  14211.50  14155.50    279.17 o
   5   2   9  13616.50  13708.40    275.82 o
   6   2   9  19858.90  20596.80    456.76 o
   7   2   9  27625.20  27655.50    513.49 o
   8   2   9   3230.69   3314.32    131.48 o
   9   2   9   4896.40   5018.08    212.52 o
  10   2   9    929.99    869.79    129.47 o
 -16   3   9  11479.60  11480.60    307.59 o
 -15   3   9   3986.06   3844.35    159.38 o
 -14   3   9  17917.80  17383.30    357.58 o
 -13   3   9    707.09    735.66     81.67 o
 -12   3   9   4865.83   4876.83    152.75 o
 -11   3   9   8903.46   9365.47    211.27 o
 -10   3   9   3430.48   3333.81    107.58 o
  -9   3   9  13849.80  14299.80    297.79 o
  -8   3   9  12755.10  12930.90    204.73 o
  -7   3   9  57269.70  56825.60    794.44 o
  -6   3   9  23636.60  23759.40    344.74 o
  -5   3   9  20812.20  20787.90    304.09 o
  -4   3   9  18081.40  17880.60    264.77 o
  -3   3   9  11285.30  11302.30    190.12 o
  -2   3   9    279.14    322.01     32.53 o
  -1   3   9    538.24    676.58     33.86 o
   0   3   9   2436.86   2425.27     81.68 o
   1   3   9  25462.70  25782.80    505.86 o
   2   3   9   5890.60   5863.70    140.83 o
   3   3   9  33243.20  32853.80    573.30 o
   4   3   9     14.71     41.16     43.82 <
   5   3   9  33293.80  33524.30    591.72 o
   6   3   9   4445.26   4534.05    140.80 o
   7   3   9   7533.98   7170.66    185.99 o
   8   3   9  18865.70  18637.80    367.58 o
   9   3   9    221.94    232.38     85.65 <
  10   3   9  22394.70  23044.90    686.04 o
 -16   4   9    753.99    771.51     77.02 o
 -15   4   9  12118.60  12178.30    245.82 o
 -14   4   9     19.08     99.59     68.38 <
 -13   4   9  11336.10  10952.80    243.17 o
 -12   4   9   2825.75   2924.49    136.79 o
 -11   4   9  12706.80  12309.90    234.58 o
 -10   4   9   7163.40   7173.73    143.49 o
  -9   4   9    896.97   1077.63     53.78 o
  -8   4   9  25429.80  25104.70    368.65 o
  -7   4   9    158.58    345.25     33.86 o
  -6   4   9  48285.60  49134.80    690.49 o
  -5   4   9  47328.90  46856.70    657.88 o
  -4   4   9  24130.50  23783.20    346.14 o
  -3   4   9   3707.54   3741.41     79.70 o
  -2   4   9  12310.90  12129.60    208.75 o
  -1   4   9   2897.19   2943.43     88.33 o
   0   4   9 111938.00 109858.00   1797.66 o
   1   4   9  33544.70  33012.40    568.18 o
   2   4   9  76836.60  76972.40   1277.70 o
   3   4   9   1027.91   1156.66     68.39 o
   4   4   9  13861.70  13757.20    273.84 o
   5   4   9   3504.68   3472.58    120.87 o
   6   4   9    761.85    743.64     67.06 o
   7   4   9   2657.50   2601.71    122.85 o
   8   4   9  10394.40  10547.30    241.82 o
   9   4   9  16353.20  16882.60    446.59 o
  10   4   9   2908.76   3024.68    233.74 o
 -16   5   9    926.41    806.05     71.04 o
 -15   5   9   5537.33   5497.06    148.77 o
 -14   5   9   3813.27   3960.56    138.79 o
 -13   5   9  11242.00  10610.50    212.61 o
 -12   5   9    868.01    851.87     79.01 o
 -11   5   9     74.48     82.33     41.16 <
 -10   5   9     19.23     74.36     38.51 <
  -9   5   9  59088.40  58943.70    981.36 o
  -8   5   9     11.34     99.59     32.53 o
  -7   5   9   2878.01   2868.93     75.04 o
  -6   5   9   6633.85   6434.96    116.93 o
  -5   5   9  70231.20  70988.10   1068.56 o
  -4   5   9  18458.80  18658.60    302.67 o
  -3   5   9  20768.60  20121.50    298.76 o
  -2   5   9    629.63    622.14     41.83 o
  -1   5   9 120978.00 120696.00   1972.99 o
   0   5   9   3660.05   3690.79     94.31 o
   1   5   9 112264.00 109606.00   1797.64 o
   2   5   9   1897.09   2038.60     87.65 o
   3   5   9   5427.17   5697.10    144.14 o
   4   5   9   5196.82   5192.04    142.80 o
   5   5   9  22078.20  22255.90    414.30 o
   6   5   9   2571.66   2618.99    114.88 o
   7   5   9  15194.20  15740.00    330.96 o
   8   5   9   1659.33   1622.80     96.28 o
   9   5   9  19336.60  19681.10    504.49 o
  10   5   9   3295.01   3083.18    188.59 o
 -15   6   9  22071.70  22529.50    410.16 o
 -14   6   9   1557.93   1454.13     81.67 o
 -13   6   9  21364.00  20800.10    347.70 o
 -12   6   9   5382.13   5476.69    148.77 o
 -11   6   9   5509.53   5598.41    140.81 o
 -10   6   9   8476.40   8451.19    166.09 o
  -9   6   9     50.94    331.96     55.77 o
  -8   6   9    762.77    967.40     55.11 o
  -7   6   9   1535.37   1688.60     61.75 o
  -6   6   9  37667.10  36463.70    522.39 o
  -5   6   9 109092.00 107733.00   1487.14 o
  -4   6   9   7899.64   8080.50    154.15 o
  -3   6   9   1073.14   1183.25     56.44 o
  -2   6   9     45.92    102.91     34.52 <
  -1   6   9     61.88    204.49     40.50 o
   0   6   9  18934.50  18715.30    384.46 o
   1   6   9  37414.30  36878.60    630.92 o
   2   6   9  42502.10  41001.30    703.72 o
   3   6   9   1802.09   1934.97     90.97 o
   4   6   9    147.88    264.24     49.79 o
   5   6   9  16343.30  15456.00    320.39 o
   6   6   9  27030.10  26904.10    492.21 o
   7   6   9     75.35    119.51     58.43 <
   8   6   9   4148.60   4251.53    193.91 o
   9   6   9  28097.60  28840.90    692.94 o
  10   6   9     62.55     51.12     82.33 <
 -15   7   9   5153.37   5237.91    148.76 o
 -14   7   9   4121.57   4131.29    128.83 o
 -13   7   9    234.73    329.31     67.06 o
 -12   7   9   2734.15   2855.39    112.89 o
 -11   7   9  32125.40  30853.00    469.78 o
 -10   7   9   2594.69   2709.34     92.97 o
  -9   7   9  67756.20  67304.90   1256.15 o
  -8   7   9  15369.00  15369.60    264.58 o
  -7   7   9  10246.70  10169.90    170.12 o
  -6   7   9   4103.64   3835.62    113.57 o
  -5   7   9   3300.15   4218.59    156.07 o
  -4   7   9     81.40    185.90     39.17 o
  -3   7   9    278.45    318.69     42.49 o
  -2   7   9    329.01    348.57     40.50 o
  -1   7   9  23273.60  22735.70    372.64 o
   0   7   9   2449.23   2291.07    102.27 o
   1   7   9    902.56    990.66     59.09 o
   2   7   9   2282.26   2255.13     90.98 o
   3   7   9   1760.22   1827.38     88.98 o
   4   7   9   8986.23   8957.83    200.64 o
   5   7   9  72296.20  71834.50   1207.91 o
   6   7   9   2256.62   2251.05    125.50 o
   7   7   9  11338.40  11134.10    246.49 o
   8   7   9   8198.53   8349.01    271.68 o
   9   7   9   2146.35   2385.78    166.00 o
  10   7   9   4601.52   4935.56    214.50 o
 -15   8   9    957.39    946.15     79.01 o
 -14   8   9   2124.68   1859.22     89.64 o
 -13   8   9   1335.71   1384.40     81.01 o
 -12   8   9  25159.00  23992.70    365.09 o
 -11   8   9   1939.11   2034.54    102.26 o
 -10   8   9  14226.70  14150.90    271.83 o
  -9   8   9  23856.10  23580.50    423.69 o
  -8   8   9   3566.81   3668.59    104.93 o
  -7   8   9   6981.02   6911.60    186.01 o
  -6   8   9   2886.03   2955.23    104.26 o
  -5   8   9  80148.70  78305.50   1454.07 o
  -4   8   9  23373.00  22978.20    415.21 o
  -3   8   9  20866.40  20924.20    316.66 o
  -2   8   9   4375.43   4484.03    113.58 o
  -1   8   9  12468.10  12092.90    221.35 o
   0   8   9    613.68    572.34     59.76 o
   1   8   9  20002.30  19561.50    407.03 o
   2   8   9   5595.18   5431.45    138.82 o
   3   8   9  52368.80  51696.90    877.99 o
   4   8   9  22074.20  22319.90    423.61 o
   5   8   9  31214.00  30761.10    550.93 o
   6   8   9   5401.49   5327.25    154.75 o
   7   8   9   1349.85   1548.41     90.30 o
   8   8   9  10781.90  11290.70    330.85 o
   9   8   9   1866.11   1916.96    140.10 o
  10   8   9    877.34    783.47    134.78 o
 -15   9   9   4335.93   4132.61    136.14 o
 -14   9   9     20.74      5.31     53.78 <
 -13   9   9  10275.20   9783.71    191.33 o
 -12   9   9   4240.01   4045.72    123.52 o
 -11   9   9    629.12    697.15     67.72 o
 -10   9   9  17977.90  17939.50    305.79 o
  -9   9   9   9700.07   9404.67    203.97 o
  -8   9   9      8.00    118.18     45.81 <
  -7   9   9   5701.76   5488.60    167.39 o
  -6   9   9   2946.53   3101.32    109.58 o
  -5   9   9   1193.20   1132.11     77.69 o
  -4   9   9  53185.80  52343.20    806.57 o
  -3   9   9  20563.20  20085.80    307.98 o
  -2   9   9 139489.00 137022.00   2054.80 o
  -1   9   9  23625.60  22933.00    380.58 o
   0   9   9  24178.60  23388.50    428.48 o
   1   9   9   3019.18   3121.25    122.86 o
   2   9   9  21452.30  21193.90    434.29 o
   3   9   9   4391.39   4393.34    129.51 o
   4   9   9  22922.20  22094.30    409.66 o
   5   9   9   5000.22   5215.60    151.43 o
   6   9   9  31868.90  32101.40    578.81 o
   7   9   9   1499.65   1493.97     90.97 o
   8   9   9   7452.48   7905.52    266.35 o
   9   9   9   6611.77   6530.16    289.58 o
 -15  10   9   2727.60   2867.26    122.18 o
 -14  10   9    860.72    856.51     66.40 o
 -13  10   9   1928.86   1853.23     90.30 o
 -12  10   9  12747.60  12100.40    218.60 o
 -11  10   9  26205.90  25279.10    401.70 o
 -10  10   9   2383.89   2498.76    102.26 o
  -9  10   9    845.66    916.27     67.72 o
  -8  10   9  11003.50  11333.40    233.23 o
  -7  10   9    303.29    405.00     57.76 o
  -6  10   9  15894.00  15618.90    303.15 o
  -5  10   9   1061.13    986.02     74.37 o
  -4  10   9   3779.88   3625.57    106.26 o
  -3  10   9  90246.90  89023.80   1244.71 o
  -2  10   9   3127.66   3372.34    103.60 o
  -1  10   9  76758.00  75544.30   1152.87 o
   0  10   9   1579.22   1696.56     81.01 o
   1  10   9  21662.80  20780.30    431.65 o
   2  10   9  37441.90  36390.80    630.57 o
   3  10   9   8066.11   8102.09    254.44 o
   4  10   9  12400.80  12460.80    258.49 o
   5  10   9  12000.40  11670.60    260.47 o
   6  10   9    113.69    207.15     65.73 o
   7  10   9  18815.00  18805.90    371.56 o
   8  10   9   1775.79   1865.82    132.13 o
   9  10   9   3832.90   3910.70    196.56 o
 -14  11   9   4499.04   4362.44    143.44 o
 -13  11   9  18776.20  18418.30    324.35 o
 -12  11   9   1955.73   2031.19     93.62 o
 -11  11   9  12535.20  12105.10    230.57 o
 -10  11   9   2847.77   2883.98    142.77 o
  -9  11   9    761.01    818.00     67.06 o
  -8  11   9  30221.50  29525.50    524.34 o
  -7  11   9  24657.00  24252.80    445.01 o
  -6  11   9   4072.31   4077.17    146.11 o
  -5  11   9     84.30    147.39     47.14 o
  -4  11   9   1830.10   1830.72     77.69 o
  -3  11   9  18781.40  19162.10    300.57 o
  -2  11   9   1178.01   1221.08     61.75 o
  -1  11   9   3048.61   2955.88    100.94 o
   0  11   9   2744.86   2716.06    101.60 o
   1  11   9  10848.30  10263.70    249.85 o
   2  11   9   4005.45   3994.05    148.10 o
   3  11   9  34582.00  33364.90    587.71 o
   4  11   9  28149.70  27970.80    504.23 o
   5  11   9    213.19    298.77     58.43 o
   6  11   9    147.37    172.62     59.09 <
   7  11   9   3541.78   3411.31    163.36 o
   8  11   9  11630.50  11892.90    344.14 o
   9  11   9   2852.26   3204.61    185.26 o
 -14  12   9    627.07    556.39     73.70 o
 -13  12   9   4691.07   5008.69    140.79 o
 -12  12   9    219.85    241.01     57.10 o
 -11  12   9   6528.69   6365.00    158.74 o
 -10  12   9   7101.91   6855.57    178.01 o
  -9  12   9  21406.40  20739.60    436.17 o
  -8  12   9   1074.68   1123.45     74.37 o
  -7  12   9  41625.10  40855.30    716.59 o
  -6  12   9  21943.20  21375.90    450.24 o
  -5  12   9    213.07    306.74     51.79 o
  -4  12   9    354.75    487.33     56.44 o
  -3  12   9  12139.10  11678.00    202.70 o
  -2  12   9    674.86    790.11     53.12 o
  -1  12   9   4852.92   4705.07    127.52 o
   0  12   9     69.56    112.87     45.81 <
   1  12   9   4410.60   4693.53    148.10 o
   2  12   9  20338.00  19933.30    436.85 o
   3  12   9  15270.00  15042.00    297.76 o
   4  12   9    620.07    625.44     68.39 o
   5  12   9    782.30    832.60     69.72 o
   6  12   9  11218.50  11081.90    245.16 o
   7  12   9  33625.90  33702.40    785.65 o
   8  12   9     89.40     94.94    104.24 <
 -14  13   9  12926.80  12826.30    342.83 o
 -13  13   9   3459.87   3534.11    151.40 o
 -12  13   9     65.36     42.49     53.11 <
 -11  13   9     90.99    179.93     64.40 <
 -10  13   9   6024.48   5875.35    169.37 o
  -9  13   9     18.28     56.43     63.07 <
  -8  13   9    249.45    309.39     59.09 o
  -7  13   9  60583.90  59423.40   1134.24 o
  -6  13   9  11500.10  10863.10    268.45 o
  -5  13   9  18505.60  18024.90    343.73 o
  -4  13   9   1928.30   1924.34     85.66 o
  -3  13   9   8050.34   8316.88    161.43 o
  -2  13   9   5834.29   5849.17    132.85 o
  -1  13   9   5644.50   5745.44    133.51 o
   0  13   9   1534.49   1330.00     85.66 o
   1  13   9  52698.70  50289.40    891.08 o
   2  13   9   7190.87   7053.80    203.93 o
   3  13   9  51089.30  50709.70    980.02 o
   4  13   9   1832.47   1973.42     96.28 o
   5  13   9   3508.23   3417.97    130.16 o
   6  13   9     10.72     30.54     59.09 <
   7  13   9   1044.81   1047.07    104.91 o
   8  13   9   2227.58   2029.87    144.09 o
 -13  14   9     10.16    154.03     61.08 <
 -12  14   9   2024.00   1937.56     96.28 o
 -11  14   9  10354.80   9868.09    191.33 o
 -10  14   9   5109.95   4979.04    162.71 o
  -9  14   9    229.42    170.63     73.03 <
  -8  14   9  18619.70  18234.90    350.99 o
  -7  14   9   4938.63   5073.46    163.38 o
  -6  14   9  11536.10  11094.00    274.43 o
  -5  14   9   2183.43   2132.87     92.30 o
  -4  14   9  29280.80  29253.30    479.73 o
  -3  14   9  24128.90  23825.20    375.79 o
  -2  14   9   5561.43   5517.51    143.47 o
  -1  14   9  12576.10  12436.80    223.29 o
   0  14   9  89217.00  86944.20   1331.02 o
   1  14   9   5856.82   5523.48    150.77 o
   2  14   9  28305.00  28380.30    581.39 o
   3  14   9    597.76    650.67     89.63 o
   4  14   9   5559.90   5383.01    157.41 o
   5  14   9    798.39    796.75     73.04 o
   6  14   9    315.57    211.13     68.39 o
   7  14   9  13381.10  14078.00    580.05 o
   8  14   9  10729.80  11393.80    336.81 o
 -13  15   9  10092.80  10237.50    249.78 o
 -12  15   9   1206.03   1217.06     97.60 o
 -11  15   9   5215.58   4941.79    150.09 o
 -10  15   9    429.22    509.24     79.01 o
  -9  15   9   5964.10   5619.58    177.34 o
  -8  15   9     52.59    127.47     73.03 <
  -7  15   9      3.14     89.63     61.75 <
  -6  15   9  19261.10  19069.90    328.41 o
  -5  15   9  14651.10  14309.00    260.53 o
  -4  15   9  24653.20  24376.10    405.70 o
  -3  15   9  13578.20  13553.20    241.24 o
  -2  15   9    748.47    694.50     58.43 o
  -1  15   9  31881.20  31595.40    482.43 o
   0  15   9   8912.97   9100.08    183.36 o
   1  15   9  20418.20  21055.00    378.96 o
   2  15   9   3265.75   3127.76    173.32 o
   3  15   9    937.85   1014.54     89.64 o
   4  15   9  10761.70  10714.90    277.04 o
   5  15   9    430.42    371.81     67.06 o
   6  15   9   3602.11   3594.58    178.63 o
   7  15   9   9689.61   9578.36    294.94 o
 -12  16   9   9373.91   9509.76    235.15 o
 -11  16   9   2101.35   2025.22    119.52 o
 -10  16   9  26585.50  26279.10    546.61 o
  -9  16   9     35.31    165.98     69.05 <
  -8  16   9   3398.52   3273.85    149.41 o
  -7  16   9   1540.57   1589.60    104.25 o
  -6  16   9  10973.90  11132.80    265.10 o
  -5  16   9  14288.70  14110.10    283.77 o
  -4  16   9     60.06    118.18     47.80 <
  -3  16   9    561.76    562.37     55.77 o
  -2  16   9    895.75    735.01     61.08 o
  -1  16   9     60.77     69.05     50.46 <
   0  16   9    977.83    932.21     75.03 o
   1  16   9   9612.28   9193.85    207.27 o
   2  16   9   2585.74   2484.82    122.85 o
   3  16   9   1326.36   1379.75    104.91 o
   4  16   9   5793.08   6045.16    211.20 o
   5  16   9   1618.22   1580.29    104.91 o
   6  16   9  26364.40  24630.60    654.95 o
   7  16   9     68.37    130.79     80.34 <
 -11  17   9  16813.20  16877.80    423.99 o
 -10  17   9    720.86    644.03     75.03 o
  -9  17   9  21539.80  20845.50    484.62 o
  -8  17   9  10696.50  10348.10    306.93 o
  -7  17   9   5325.29   5133.19    179.32 o
  -6  17   9   3300.85   3352.87    108.91 o
  -5  17   9   2392.64   2510.69    107.57 o
  -4  17   9  20823.10  21121.80    372.97 o
  -3  17   9    619.10    649.35     69.71 o
  -2  17   9   2737.47   2526.03    108.90 o
  -1  17   9   9724.51   9523.43    192.66 o
   0  17   9   9436.06   9331.18    191.33 o
   1  17   9      5.65     19.92     51.79 <
   2  17   9     46.30     68.38     59.09 <
   3  17   9     24.50    118.18     73.03 <
   4  17   9  23548.80  24711.60    612.32 o
   5  17   9  26160.70  27172.70    718.11 o
   6  17   9   1135.86    772.19     99.60 o
 -11  18   9      5.93    165.98     90.29 <
 -10  18   9     19.19    -23.24     74.36 <
  -9  18   9   6691.16   6481.78    249.07 o
  -8  18   9    855.01    883.07    118.85 o
  -7  18   9    410.73    342.59    105.57 o
  -6  18   9      7.32     70.38     55.11 <
  -5  18   9  31601.50  31718.80    514.23 o
  -4  18   9   9618.37   9456.08    201.29 o
  -3  18   9  24875.00  24348.80    424.92 o
  -2  18   9      1.64    117.51     52.45 <
  -1  18   9  13845.80  13487.50    247.20 o
   0  18   9  12338.30  12326.60    233.88 o
   1  18   9   7300.03   7151.69    195.95 o
   2  18   9    395.80    418.28     72.37 o
   3  18   9  17423.00  17967.00    479.85 o
   4  18   9    158.32     79.67     90.29 <
   5  18   9  19672.40  19981.00    646.72 o
 -10  19   9   6692.80   6644.40    331.42 o
  -9  19   9  12000.00  11208.80    291.66 o
  -8  19   9     37.77     -1.99    110.21 <
  -7  19   9    373.55    451.48    116.19 o
  -6  19   9    562.56    582.28     82.99 o
  -5  19   9   2679.02   2788.94    118.20 o
  -4  19   9   8732.60   8482.21    188.66 o
  -3  19   9   5717.40   5814.05    166.04 o
  -2  19   9  47560.20  47514.30    842.32 o
  -1  19   9  18631.00  18800.50    374.88 o
   0  19   9    959.46   1055.70     86.32 o
   1  19   9  11302.80  11592.00    269.74 o
   2  19   9   7953.80   8116.29    242.45 o
   3  19   9   1898.19   1696.51    116.20 o
   4  19   9   2434.98   2091.65    151.40 o
   5  19   9   8371.90   8255.75    564.60 o
  -9  20   9   2519.49   2284.23    149.40 o
  -8  20   9   3290.65   3350.13    188.59 o
  -7  20   9   4325.78   4361.09    175.98 o
  -6  20   9   9196.40   9511.87    242.46 o
  -5  20   9   3707.52   3817.74    144.77 o
  -4  20   9   2145.88   2107.57    119.52 o
  -3  20   9   8088.97   8137.68    209.24 o
  -2  20   9   1283.40   1363.14    106.24 o
  -1  20   9   2773.82   2745.78    143.43 o
   0  20   9     94.88     56.43     73.70 <
   1  20   9   6412.41   6556.71    219.18 o
   2  20   9  15747.10  15433.60    467.83 o
   3  20   9   1577.59   1404.33    110.22 o
   4  20   9   4768.88   4545.11    280.92 o
  -8  21   9  24726.90  25324.40    720.02 o
  -7  21   9    234.36    239.02     71.70 o
  -6  21   9   2153.33   2119.51    109.56 o
  -5  21   9    751.99    754.25     83.66 o
  -4  21   9      5.06    107.56     79.67 <
  -3  21   9   3222.34   3275.09    137.46 o
  -2  21   9   3998.92   4177.72    148.75 o
  -1  21   9   4448.85   4181.81    176.65 o
   0  21   9     58.80     19.92     79.67 <
   1  21   9     97.89    111.54     89.63 <
   2  21   9    119.17     78.34     79.67 <
  -7  22   9   6689.39   6963.17    274.30 o
  -6  22   9  16864.60  18441.30    441.26 o
  -5  22   9    412.48    397.04     69.05 o
  -4  22   9     37.77     22.57     67.72 <
  -3  22   9     12.41     34.52     66.39 <
  -2  22   9   1495.72   1687.84    107.57 o
  -1  22   9    103.27     -9.30     72.37 <
   0  22   9   2856.57   2881.90    178.62 o
   1  22   9    976.93   1034.45    105.57 o
  -4  23   9   1358.20   1213.75     89.64 o
  -3  23   9    690.58    730.35     81.00 o
  -2  23   9  19260.10  20942.00    457.27 o
 -16   0  10   1628.80   1367.81    179.28 o
 -14   0  10   1318.34   1547.07    211.15 o
 -12   0  10  32729.10  32308.20   1250.94 o
 -10   0  10     44.05    219.10     70.38 o
  -8   0  10  34846.80  34833.60    757.17 o
  -6   0  10   6372.25   6533.05    215.91 o
  -4   0  10 165142.00 163644.00   4192.69 o
  -2   0  10  74059.20  74004.90   1356.56 o
   0   0  10  79632.00  81025.90   1726.60 o
   2   0  10  45099.80  46083.80   1013.08 o
   4   0  10  18944.00  19326.10    566.48 o
   6   0  10  52870.10  54469.20   2072.11 o
   8   0  10   3615.99   3983.75    305.47 o
 -16   1  10    346.65    351.89     98.26 o
 -15   1  10    726.52    653.99    105.57 o
 -14   1  10  30126.60  28745.80    634.54 o
 -13   1  10   1043.91    966.08    124.16 o
 -12   1  10  15769.10  15192.20    455.94 o
 -11   1  10   5170.70   5354.56    178.00 o
 -10   1  10   1627.44   1985.38     94.95 o
  -9   1  10   5498.24   5398.14    114.25 o
  -8   1  10  17964.30  17640.70    283.94 o
  -7   1  10  15886.10  16331.10    291.22 o
  -6   1  10   1352.03   1312.75     47.14 o
  -5   1  10  50550.20  50409.40    758.67 o
  -4   1  10  67619.40  69044.10   1031.47 o
  -3   1  10  46885.00  46291.30    699.80 o
  -2   1  10   2583.31   2709.53     59.77 o
  -1   1  10    555.66    711.77     35.85 o
   0   1  10  16374.10  16742.40    285.93 o
   1   1  10  24424.00  24440.70    401.90 o
   2   1  10  40397.40  40156.10    688.21 o
   3   1  10  50483.80  51030.50    867.28 o
   4   1  10    504.14    594.90     59.09 o
   5   1  10   8327.78   8515.90    199.30 o
   6   1  10    487.85    514.56    110.88 o
   7   1  10    278.45    357.20     65.73 o
   8   1  10   1268.24   1281.47    128.81 o
   9   1  10   2246.14   2049.80    142.10 o
  10   1  10  25433.50  25995.40    660.21 o
 -16   2  10   1601.93   1464.09    131.47 o
 -15   2  10   9328.96   8838.95    342.11 o
 -14   2  10    233.03    429.57     78.34 o
 -13   2  10  15968.60  15594.80    299.73 o
 -12   2  10   4304.96   4630.23    132.16 o
 -11   2  10  11834.00  11843.80    227.26 o
 -10   2  10  58241.10  57072.50    862.93 o
  -9   2  10    657.08    726.37     41.17 o
  -8   2  10  34352.80  34591.60    492.09 o
  -7   2  10   4740.60   4881.29     96.31 o
  -6   2  10  31552.80  31406.10    446.83 o
  -5   2  10  21853.00  21521.60    312.72 o
  -4   2  10    188.00    396.37     30.54 o
  -3   2  10   9452.39   9012.80    158.17 o
  -2   2  10   5491.83   5514.29    111.60 o
  -1   2  10   4748.93   4817.03     88.34 o
   0   2  10  21937.90  22901.80    373.90 o
   1   2  10   5438.89   5523.25    134.18 o
   2   2  10  18729.60  19309.20    355.10 o
   3   2  10   6437.58   6559.66    159.43 o
   4   2  10   9061.54   9021.61    202.64 o
   5   2  10   9449.95   9410.14    231.20 o
   6   2  10  42426.70  42185.90    825.59 o
   7   2  10     49.42     74.36     55.11 <
   8   2  10   5303.75   4969.07    206.55 o
   9   2  10   4937.68   5194.69    216.50 o
 -15   3  10   8090.53   8818.37    248.42 o
 -14   3  10     16.20    104.90     67.06 <
 -13   3  10     41.28    134.78     66.39 <
 -12   3  10   1703.84   2165.97    100.26 o
 -11   3  10  18416.00  18134.90    332.40 o
 -10   3  10   8817.08   9061.98    156.79 o
  -9   3  10  23095.20  22872.80    366.50 o
  -8   3  10  47976.40  47672.00    671.97 o
  -7   3  10  26167.40  25539.40    370.01 o
  -6   3  10  13205.40  13233.90    203.41 o
  -5   3  10   5913.67   6103.66    108.95 o
  -4   3  10  26065.00  26199.20    412.04 o
  -3   3  10    911.60    969.42     45.81 o
  -2   3  10     15.88     91.62     29.88 o
  -1   3  10    233.80    351.23     32.53 o
   0   3  10  11284.00  11524.60    201.38 o
   1   3  10    180.39    185.90     42.49 o
   2   3  10  21159.20  20754.80    378.45 o
   3   3  10   4487.83   4426.65    126.86 o
   4   3  10  36936.40  37021.60    647.12 o
   5   3  10  12535.10  12682.90    267.80 o
   6   3  10  10322.80  10198.90    257.78 o
   7   3  10  19948.70  20082.90    388.22 o
   8   3  10   2284.41   2330.70    154.72 o
   9   3  10  13972.80  13914.40    389.37 o
 -15   4  10     50.99    162.66     57.76 <
 -14   4  10   5451.28   5470.54    169.36 o
 -13   4  10     51.77     46.47     59.09 <
 -12   4  10  20309.60  20110.80    344.38 o
 -11   4  10   4407.97   4427.10    108.25 o
 -10   4  10    572.57    776.83     43.16 o
  -9   4  10  19706.10  20179.70    329.16 o
  -8   4  10     90.12    258.93     35.19 o
  -7   4  10  18125.80  18111.70    271.98 o
  -6   4  10  53229.60  52404.70    735.25 o
  -5   4  10    915.06    990.66     51.13 o
  -4   4  10   7714.72   7521.97    142.19 o
  -3   4  10  39949.90  40609.80    577.22 o
  -2   4  10   7654.92   7729.88    146.17 o
  -1   4  10 132219.00 130253.00   2137.78 o
   0   4  10  32845.90  32087.90    499.45 o
   1   4  10  39827.60  39303.30    670.91 o
   2   4  10   2897.41   2921.98    101.61 o
   3   4  10   1079.05   1155.33     68.39 o
   4   4  10  16926.90  16566.40    320.41 o
   5   4  10   6739.13   6676.25    172.04 o
   6   4  10   1600.09   1507.27     94.95 o
   7   4  10  19702.70  19407.10    378.90 o
   8   4  10  13357.80  13821.30    382.72 o
   9   4  10   4105.16   4501.80    215.83 o
 -15   5  10    977.64    980.01     67.72 o
 -14   5  10   5978.86   6083.05    176.00 o
 -13   5  10     40.63     84.98     71.04 <
 -12   5  10    301.28    411.64     53.78 o
 -11   5  10   1851.71   1806.11     77.03 o
 -10   5  10  43425.80  43128.10    731.32 o
  -9   5  10    217.71    327.98     50.46 o
  -8   5  10   2190.81   2105.69     69.72 o
  -7   5  10   7221.01   7452.59    132.20 o
  -6   5  10  11273.70  12231.40    229.29 o
  -5   5  10  12377.00  12320.80    208.05 o
  -4   5  10   2030.23   1860.68     68.40 o
  -3   5  10    146.24    148.72     31.20 o
  -2   5  10 186542.00 185229.00   3015.48 o
  -1   5  10     65.62    215.11     41.16 o
   0   5  10  83314.40  79880.90   1199.34 o
   1   5  10    895.61    969.41     61.09 o
   2   5  10     29.12    112.87     43.16 <
   3   5  10   6099.25   6190.05    154.77 o
   4   5  10   4945.86   5121.38    144.12 o
   5   5  10   3676.05   3760.76    129.50 o
   6   5  10  19922.90  19884.50    390.23 o
   7   5  10    563.24    555.06     73.03 o
   8   5  10  25389.20  25891.30    629.68 o
   9   5  10   2341.36   2446.89    190.57 o
 -15   6  10   3406.58   3472.34    117.54 o
 -14   6  10   4546.45   4415.62    132.16 o
 -13   6  10   3603.15   3378.14    127.50 o
 -12   6  10  21223.90  20902.60    337.07 o
 -11   6  10   1827.22   1799.46     82.34 o
 -10   6  10   4731.88   4737.41    130.17 o
  -9   6  10   5720.84   5987.92    144.80 o
  -8   6  10   2764.07   2732.00     79.02 o
  -7   6  10  23251.60  23019.90    340.60 o
  -6   6  10  96967.70  97913.80   1354.62 o
  -5   6  10   4559.96   4612.22    101.62 o
  -4   6  10      6.64    106.23     33.86 o
  -3   6  10   8736.47   8721.15    151.50 o
  -2   6  10   6916.08   7207.55    147.49 o
  -1   6  10  23832.50  23492.70    417.85 o
   0   6  10  17595.50  16903.10    354.42 o
   1   6  10  14354.60  13999.20    267.89 o
   2   6  10  10595.70  10406.60    247.85 o
   3   6  10    688.44    774.18     61.08 o
   4   6  10  31227.40  30492.80    576.25 o
   5   6  10  22025.30  22395.20    424.88 o
   6   6  10    206.95    286.82     59.75 o
   7   6  10   2181.24   2106.25    125.50 o
   8   6  10  20408.20  21029.70    528.45 o
   9   6  10    125.75    215.78    106.23 <
 -15   7  10    761.85    786.12     65.73 o
 -14   7  10   3147.52   2982.24    108.90 o
 -13   7  10      1.24    108.22     52.45 <
 -12   7  10  18146.30  17499.50    291.80 o
 -11   7  10   3976.65   4076.93    110.90 o
 -10   7  10  26405.50  26720.10    476.93 o
  -9   7  10  19683.90  19150.70    394.29 o
  -8   7  10  30126.80  29202.50    427.92 o
  -7   7  10   6186.89   6031.54    118.24 o
  -6   7  10  22762.20  22131.50    329.29 o
  -5   7  10   1711.83   1707.88     68.39 o
  -4   7  10    275.77    300.10     40.50 o
  -3   7  10    761.28    895.03     53.78 o
  -2   7  10  23935.30  23545.70    387.90 o
  -1   7  10    743.74    694.51     54.45 o
   0   7  10   1212.63   1371.15     81.67 o
   1   7  10    488.70    519.21     49.80 o
   2   7  10   2781.32   2763.86    102.27 o
   3   7  10   2220.07   2201.94     99.61 o
   4   7  10  42661.80  42600.70    738.51 o
   5   7  10   4184.45   4030.49    136.81 o
   6   7  10   3203.86   3288.43    128.16 o
   7   7  10  10814.70  11558.50    290.33 o
   8   7  10  10846.60  11137.70    329.51 o
   9   7  10   2967.83   3043.28    177.30 o
 -15   8  10   7098.74   6903.58    167.38 o
 -14   8  10   1736.67   1646.70     90.97 o
 -13   8  10  20995.40  20278.00    327.73 o
 -12   8  10   4350.61   4614.89    131.49 o
 -11   8  10   7317.44   7347.25    176.69 o
 -10   8  10  12601.60  13082.90    261.15 o
  -9   8  10     22.22    192.54     49.13 o
  -8   8  10   2715.39   2802.35     83.67 o
  -7   8  10    882.99    962.76     57.10 o
  -6   8  10  79942.10  79018.60   1471.05 o
  -5   8  10  23518.10  23637.70    469.01 o
  -4   8  10  16384.00  16513.60    309.17 o
  -3   8  10   5582.50   5794.27    117.57 o
  -2   8  10    410.30    572.99     51.12 o
  -1   8  10     87.36    144.74     41.83 o
   0   8  10    939.74   1027.84     63.08 o
   1   8  10  12024.20  11836.60    273.14 o
   2   8  10  47966.50  46451.60    791.64 o
   3   8  10  14001.10  13599.10    275.15 o
   4   8  10  32661.10  32484.30    576.93 o
   5   8  10    166.80    204.49     57.10 o
   6   8  10   4184.31   4167.23    142.12 o
   7   8  10   1369.14   1497.27    156.70 o
   8   8  10     19.00     77.68     81.00 <
   9   8  10   4532.68   4533.10    207.20 o
 -15   9  10    456.30    561.70     67.06 o
 -14   9  10   8015.04   7308.53    175.36 o
 -13   9  10   1340.30   1245.62     97.60 o
 -12   9  10    427.16    499.95     63.07 o
 -11   9  10   4362.50   4261.62    135.48 o
 -10   9  10   5916.29   5923.95    181.99 o
  -9   9  10   1764.61   1922.97     94.95 o
  -8   9  10   2682.07   2712.68     94.30 o
  -7   9  10  17585.70  16962.10    325.11 o
  -6   9  10     46.32    215.78     73.70 <
  -5   9  10  47515.40  46803.60    901.84 o
  -4   9  10  19838.30  19457.00    311.24 o
  -3   9  10  89721.10  86298.90   1206.83 o
  -2   9  10  25833.90  25015.30    411.20 o
  -1   9  10    229.35    351.89     47.14 o
   0   9  10   1347.69   1385.10     74.37 o
   1   9  10  57634.00  56709.30   1077.05 o
   2   9  10  11966.70  11448.30    235.24 o
   3   9  10  39494.50  38829.10    678.45 o
   4   9  10   3500.99   3520.31    129.50 o
   5   9  10  22487.30  22186.80    416.89 o
   6   9  10    135.51    102.25     55.77 <
   7   9  10   4214.19   4167.84    211.85 o
   8   9  10   8204.70   8999.73    320.16 o
 -14  10  10   2399.60   2337.34    105.58 o
 -13  10  10  11183.30  11009.80    207.28 o
 -12  10  10  19927.10  19585.80    335.03 o
 -11  10  10   2424.65   2425.03    116.21 o
 -10  10  10    102.28    183.24     55.77 o
  -9  10  10   2660.05   2800.96    110.23 o
  -8  10  10   5365.46   5302.86    136.16 o
  -7  10  10   1474.14   1636.10     88.31 o
  -6  10  10    360.02    410.32     63.74 o
  -5  10  10  12752.40  12458.70    284.45 o
  -4  10  10  77866.00  74008.50   1127.14 o
  -3  10  10  11773.60  11978.10    204.02 o
  -2  10  10  37710.00  37854.70    601.36 o
  -1  10  10   3221.81   3234.82    105.59 o
   0  10  10  53428.50  52955.40    900.03 o
   1  10  10  23174.50  22998.10    476.87 o
   2  10  10  13357.20  13290.10    315.01 o
   3  10  10   4195.49   4290.87    132.16 o
   4  10  10   8557.78   8155.65    193.31 o
   5  10  10    900.07    981.34     75.69 o
   6  10  10  12278.00  11950.30    291.02 o
   7  10  10      8.10    -11.29     79.01 <
   8  10  10   6542.98   6636.39    248.40 o
 -14  11  10  20283.30  20206.30    348.96 o
 -13  11  10    119.90    235.03     57.10 o
 -12  11  10  11189.80  10869.10    213.26 o
 -11  11  10   6421.15   6485.18    175.35 o
 -10  11  10    139.39    260.26     58.43 o
  -9  11  10  26974.30  26773.50    481.57 o
  -8  11  10   5288.40   5466.82    155.42 o
  -7  11  10   3129.86   3062.73    122.19 o
  -6  11  10   5432.29   5452.41    170.04 o
  -5  11  10  11075.00  10705.70    257.16 o
  -4  11  10  47254.60  46701.90    671.72 o
  -3  11  10   1674.33   1788.85     75.70 o
  -2  11  10   1381.12   1368.50     65.07 o
  -1  11  10     50.37     41.83     43.82 <
   0  11  10   5837.32   5907.56    146.13 o
   1  11  10   1871.31   1992.05    142.10 o
   2  11  10  32191.80  31336.60    628.17 o
   3  11  10  13289.20  12838.60    269.13 o
   4  11  10    464.09    539.12     64.40 o
   5  11  10   1687.42   1563.71    100.93 o
   6  11  10      6.57     53.11     63.07 <
   7  11  10  16354.00  16516.80    433.29 o
   8  11  10    295.33    436.21     92.95 o
 -14  12  10     35.35    248.31     61.08 o
 -13  12  10     64.31     62.41     53.11 <
 -12  12  10    158.47    224.41     69.71 o
 -11  12  10   2561.37   2576.44    126.17 o
 -10  12  10  33929.20  32211.60    540.28 o
  -9  12  10   1795.49   1847.26     94.95 o
  -8  12  10  48820.60  47705.60    922.63 o
  -7  12  10  17097.40  16603.70    367.60 o
  -6  12  10   1242.32   1227.05     86.98 o
  -5  12  10   1490.64   1377.80     90.30 o
  -4  12  10   1143.12   1203.80     69.72 o
  -3  12  10   3450.14   3487.85     99.61 o
  -2  12  10    587.14    636.73     53.12 o
  -1  12  10   3833.02   3631.38    115.56 o
   0  12  10   6521.23   6225.27    160.75 o
   1  12  10   7149.94   7414.49    208.58 o
   2  12  10   1896.12   1804.78    106.24 o
   3  12  10   1140.61   1111.49     74.37 o
   4  12  10    146.23    163.33     57.10 <
   5  12  10  11006.50  11134.90    249.14 o
   6  12  10  37577.40  37554.20    747.90 o
   7  12  10      8.48     56.43    144.74 <
 -13  13  10   1093.58    984.00     84.99 o
 -12  13  10    898.40    865.14     75.03 o
 -11  13  10   9564.41   9029.94    244.46 o
 -10  13  10     48.09    201.17     70.38 <
  -9  13  10   1949.82   1711.82     87.65 o
  -8  13  10  38786.30  38628.90    762.83 o
  -7  13  10   6046.24   5797.82    190.63 o
  -6  13  10   5448.98   5458.91    182.65 o
  -5  13  10    423.78    443.52     49.80 o
  -4  13  10  26158.30  25876.70    423.73 o
  -3  13  10  13174.90  13088.60    225.95 o
  -2  13  10  20605.20  20788.80    357.73 o
  -1  13  10    765.43    831.94     65.73 o
   0  13  10  34734.90  33985.00    555.73 o
   1  13  10   4921.32   4801.14    147.44 o
   2  13  10  36530.60  36160.10    723.44 o
   3  13  10   5317.61   5480.59    183.31 o
   4  13  10  13825.40  13620.80    279.75 o
   5  13  10    936.67    956.11     84.99 o
   6  13  10   8532.33   8714.35    275.00 o
   7  13  10   1814.84   1733.02    133.46 o
 -13  14  10    811.10    692.51     86.98 o
 -12  14  10   5658.46   5789.31    164.71 o
 -11  14  10   4627.79   4625.51    151.42 o
 -10  14  10   1269.41   1264.21     99.60 o
  -9  14  10  14578.40  13834.30    307.02 o
  -8  14  10   6535.02   6377.72    233.14 o
  -7  14  10   2827.76   2916.51    142.11 o
  -6  14  10   1002.23    758.26     82.33 o
  -5  14  10   3172.34   3145.05    104.26 o
  -4  14  10  21422.90  20755.00    351.75 o
  -3  14  10  22789.60  22569.90    361.76 o
  -2  14  10   6224.85   6418.32    146.13 o
  -1  14  10  85538.20  85813.40   1215.51 o
   0  14  10  14031.90  14080.70    271.14 o
   1  14  10  18986.60  18230.50    339.03 o
   2  14  10    691.52    709.10     82.99 o
   3  14  10     12.44     96.27     67.06 <
   4  14  10    696.12    638.72     87.64 o
   5  14  10   1879.04   1772.88    108.23 o
   6  14  10  14002.50  14075.20    516.28 o
   7  14  10  16674.70  17094.60    447.24 o
 -12  15  10   3263.68   2974.93    156.71 o
 -11  15  10   5111.41   5204.73    184.63 o
 -10  15  10   6264.04   6099.11    174.68 o
  -9  15  10   1310.83   1249.61     94.29 o
  -8  15  10    188.66    212.46     65.07 o
  -7  15  10  16584.10  16071.60    408.09 o
  -6  15  10   6304.18   6094.06    165.39 o
  -5  15  10  20468.90  20116.00    349.04 o
  -4  15  10   5458.14   5170.57    146.78 o
  -3  15  10    290.36    300.76     52.45 o
  -2  15  10  32210.20  31881.40    493.04 o
  -1  15  10    614.83    671.92     67.06 o
   0  15  10  17781.90  17954.30    319.72 o
   1  15  10    113.49    114.20     56.43 <
   2  15  10   3782.73   3869.61    162.04 o
   3  15  10  21723.80  21618.90    468.02 o
   4  15  10    232.62    230.38     88.30 <
   5  15  10   6220.84   6282.33    245.08 o
   6  15  10   7816.26   7642.48    254.40 o
 -12  16  10   4746.17   4683.24    187.28 o
 -11  16  10  13132.70  13297.10    327.56 o
 -10  16  10   1826.95   1741.00    109.56 o
  -9  16  10     83.12    150.05     79.01 <
  -8  16  10    906.07    876.43     93.62 o
  -7  16  10  19549.30  18646.00    418.12 o
  -6  16  10  11920.20  11814.30    207.30 o
  -5  16  10   1776.54   1701.17     81.01 o
  -4  16  10   1224.26   1163.95     71.71 o
  -3  16  10   1722.57   1597.59     78.35 o
  -2  16  10   2813.31   3065.24    122.85 o
  -1  16  10    593.82    708.44     67.06 o
   0  16  10   4569.14   4457.57    129.50 o
   1  16  10    462.60    606.18     69.71 o
   2  16  10   2846.30   2761.08    150.07 o
   3  16  10   5145.60   5416.64    223.81 o
   4  16  10   3464.00   3585.26    195.90 o
   5  16  10  17848.90  15909.10    608.77 o
   6  16  10     35.49    -68.38     73.03 <
 -11  17  10     16.96     19.92     65.73 <
 -10  17  10   9440.68   9571.67    292.95 o
  -9  17  10   2609.22   2626.23    238.39 o
  -8  17  10  10651.30  10345.20    273.05 o
  -7  17  10   4390.07   4233.00    162.04 o
  -6  17  10   9585.90   9841.25    182.69 o
  -5  17  10  22578.00  22969.20    390.28 o
  -4  17  10      1.53     24.57     50.46 <
  -3  17  10   1178.30   1137.39     69.72 o
  -2  17  10   8406.66   8238.39    178.03 o
  -1  17  10   1728.78   1571.02     83.00 o
   0  17  10    191.56    223.08     56.43 o
   1  17  10    645.63    628.10     77.02 o
   2  17  10     45.14     79.67     83.65 <
   3  17  10  24397.40  24431.30    757.29 o
   4  17  10  17174.10  17858.50    641.32 o
   5  17  10   1194.96   1102.19    156.70 o
 -10  18  10    836.52    959.42    102.25 o
  -9  18  10   1351.49   1357.83    116.86 o
  -8  18  10    988.19    800.08    189.89 o
  -7  18  10     14.07     34.52     70.38 <
  -6  18  10  32301.50  32392.80    645.26 o
  -5  18  10   6373.20   6534.90    157.41 o
  -4  18  10  16885.70  17264.00    315.69 o
  -3  18  10    154.36    240.34     57.10 o
  -2  18  10   2109.42   1944.89     93.63 o
  -1  18  10   9707.71   9909.64    227.86 o
   0  18  10    386.55    421.60     77.68 o
   1  18  10    291.73    258.93     76.35 o
   2  18  10  30561.00  29609.20    617.22 o
   3  18  10    496.96    513.23    125.49 o
   4  18  10  27674.80  28543.90    863.11 o
  -9  19  10   1024.07   1072.30    112.87 o
  -8  19  10     55.69      9.96     73.03 <
  -7  19  10   1304.35   1404.31    117.52 o
  -6  19  10      8.86    135.44     75.69 <
  -5  19  10   6109.50   6511.49    172.02 o
  -4  19  10    294.40    380.44     74.36 o
  -3  19  10  30513.40  31732.30    725.00 o
  -2  19  10  24240.50  24792.90    521.93 o
  -1  19  10     26.30     67.72     72.37 <
   0  19  10  11943.30  12097.20    305.62 o
   1  19  10  17521.70  17566.70    405.40 o
   2  19  10    424.53    282.17    152.71 <
   3  19  10   4903.46   4679.31    221.15 o
  -8  20  10   2080.79   2102.90    116.20 o
  -7  20  10   1999.20   2252.29    131.47 o
  -6  20  10   1443.25   1468.72    100.93 o
  -5  20  10   8455.72   8297.15    219.87 o
  -4  20  10   6310.41   6398.60    178.00 o
  -3  20  10   4455.83   4558.37    237.75 o
  -2  20  10   3468.67   3447.80    185.94 o
  -1  20  10    417.77    350.56     81.66 o
   0  20  10   7288.04   7169.40    234.46 o
   1  20  10  13939.30  13918.90    366.11 o
   2  20  10   1111.60   1120.78    104.24 o
  -7  21  10   4255.21   4367.01    161.37 o
  -6  21  10    664.93    636.06     91.63 o
  -5  21  10    635.39    753.58     79.01 o
  -4  21  10   2726.16   2935.00    186.59 o
  -3  21  10    943.74   1019.18     98.27 o
  -2  21  10   3962.53   3965.85    200.55 o
  -1  21  10    272.21    250.97     84.98 <
   0  21  10    393.29    325.33     85.65 o
   1  21  10    201.74    336.61    106.23 o
  -5  22  10   2042.31   2151.36    116.86 o
  -4  22  10    458.37    517.88     79.01 o
  -3  22  10   5844.36   6317.98    183.97 o
  -2  22  10     45.22     23.90     65.73 <
  -1  22  10   5757.82   5590.04    203.89 o
 -15   0  11   7443.40   7418.54    405.17 o
 -13   0  11   9908.89   8529.40    425.17 o
 -11   0  11   4797.44   4718.10    192.60 o
  -9   0  11  38444.10  38303.10    831.71 o
  -7   0  11   7408.31   7244.01    239.83 o
  -5   0  11  54983.90  54894.70   2028.39 o
  -3   0  11  39672.40  39207.50    728.32 o
  -1   0  11 159455.00 158600.00   3329.47 o
   1   0  11  64290.40  65581.90   1415.62 o
   3   0  11  12004.30  12190.60    324.95 o
   5   0  11  18478.90  18594.10    573.67 o
   7   0  11   7729.11   8554.67    451.68 o
   9   0  11  12503.80  12871.20    461.08 o
 -15   1  11  23628.70  24353.00    700.72 o
 -14   1  11    124.48    190.55    104.24 <
 -13   1  11   7750.04   7472.10    226.51 o
 -12   1  11   1768.49   1875.81    102.92 o
 -11   1  11   7084.50   7324.70    181.34 o
 -10   1  11    670.11    673.92     56.44 o
  -9   1  11   1400.47   1557.07     86.98 o
  -8   1  11  13170.10  13625.00    251.23 o
  -7   1  11  11236.00  11725.50    219.97 o
  -6   1  11  38369.80  38106.30    715.47 o
  -5   1  11  72102.90  71032.50   1499.56 o
  -4   1  11  14444.90  14953.50    240.66 o
  -3   1  11   1042.57   1140.73     52.46 o
  -2   1  11   1808.54   1830.08     53.79 o
  -1   1  11   5945.02   6363.10    112.26 o
   0   1  11  59668.20  60497.80    857.51 o
   1   1  11  32495.90  32690.40    519.91 o
   2   1  11  41119.00  40910.60    644.08 o
   3   1  11   8162.61   8108.11    184.68 o
   4   1  11   2454.88   2503.43    106.25 o
   5   1  11   3513.39   3637.17    163.36 o
   6   1  11   3399.32   3342.25    128.83 o
   7   1  11    122.20    179.26     79.01 <
   8   1  11   4312.20   4420.19    201.22 o
   9   1  11  29292.30  30059.60    720.87 o
 -15   2  11   4180.58   3993.80    209.19 o
 -14   2  11  10899.30  10971.80    346.13 o
 -13   2  11     54.45    132.79     69.05 <
 -12   2  11   2813.29   3208.68    120.86 o
 -11   2  11  32721.00  32928.50    630.82 o
 -10   2  11   1430.38   1482.70     94.95 o
  -9   2  11  33371.10  33947.00    525.18 o
  -8   2  11  27708.30  27114.80    423.87 o
  -7   2  11  35683.80  36123.80    510.77 o
  -6   2  11  28383.70  27725.20    396.68 o
  -5   2  11   3265.61   3426.20     95.63 o
  -4   2  11   5005.09   4856.84     97.64 o
  -3   2  11   6558.04   6521.00    126.89 o
  -2   2  11   4412.76   4632.06    103.61 o
  -1   2  11  28285.80  28303.20    384.04 o
   0   2  11   2515.87   2663.58     76.37 o
   1   2  11   9783.88  10332.30    194.69 o
   2   2  11   1743.84   1792.84     90.31 o
   3   2  11   6918.45   6539.68    162.08 o
   4   2  11   1255.36   1325.31     76.36 o
   5   2  11  46733.80  47193.10    819.15 o
   6   2  11   1774.16   1900.37     96.28 o
   7   2  11   4416.51   4214.39    190.60 o
   8   2  11  13117.10  13599.50    378.72 o
   9   2  11   1312.90   1252.92    130.14 o
 -15   3  11      4.36     -1.33     40.50 <
 -14   3  11   4457.49   4297.39    135.48 o
 -13   3  11    568.03    758.23     52.45 o
 -12   3  11  24336.90  23787.50    357.09 o
 -11   3  11   5589.21   5810.91    120.88 o
 -10   3  11  26458.10  26396.30    455.66 o
  -9   3  11  38904.30  38861.50    553.36 o
  -8   3  11  15518.10  16130.20    244.63 o
  -7   3  11   8396.80   8415.19    144.17 o
  -6   3  11    445.15    529.17     36.52 o
  -5   3  11  34048.60  32814.00    554.72 o
  -4   3  11   3579.84   3879.24     92.32 o
  -3   3  11    727.56    804.73     43.82 o
  -2   3  11   4518.56   4520.50    104.94 o
  -1   3  11   6057.53   6212.32    117.58 o
   0   3  11   2306.37   2270.40     70.39 o
   1   3  11  10220.10   9888.05    205.32 o
   2   3  11  11525.10  11765.90    238.56 o
   3   3  11  36200.50  36383.00    635.73 o
   4   3  11  12752.80  12867.00    291.06 o
   5   3  11   9378.70   9463.46    220.56 o
   6   3  11  12828.30  12764.20    272.43 o
   7   3  11  11188.80  11321.50    329.53 o
   8   3  11   3990.38   4364.32    198.56 o
   9   3  11      7.55     51.12    102.25 <
 -15   4  11   2073.05   2150.04    144.09 o
 -14   4  11    220.21    331.97     63.07 o
 -13   4  11  21304.00  20755.60    331.73 o
 -12   4  11   3375.90   3617.85     88.32 o
 -11   4  11   5089.34   5088.09    129.51 o
 -10   4  11   7785.25   8473.09    176.70 o
  -9   4  11    110.11    337.94     37.84 o
  -8   4  11   4751.96   4774.76    109.59 o
  -7   4  11  32112.40  32683.80    469.31 o
  -6   4  11   4884.91   5094.44    106.94 o
  -5   4  11   4067.35   4087.25    114.24 o
  -4   4  11  54417.10  53895.00    897.29 o
  -3   4  11  17988.40  18025.20    293.92 o
  -2   4  11 111370.00 110602.00   1652.57 o
  -1   4  11  18163.40  18178.10    302.56 o
   0   4  11   9607.57   9647.25    175.42 o
   1   4  11   4777.80   4923.56    129.51 o
   2   4  11   5488.76   5348.83    140.15 o
   3   4  11  23122.80  22604.00    414.98 o
   4   4  11  23226.70  23659.50    488.10 o
   5   4  11   1472.32   1435.54     84.99 o
   6   4  11  18182.20  17997.40    364.91 o
   7   4  11   5123.10   5217.39    211.86 o
   8   4  11   2141.90   2111.54    169.32 o
 -15   5  11   3356.08   3188.11    123.51 o
 -14   5  11   1784.16   1810.71     95.62 o
 -13   5  11     14.65    200.51     50.46 o
 -12   5  11   2049.61   2037.19     92.96 o
 -11   5  11  32008.10  32071.40    618.11 o
 -10   5  11   1710.17   1869.84     87.65 o
  -9   5  11     79.90    223.74     37.84 o
  -8   5  11   3580.47   3592.18     87.00 o
  -7   5  11    238.22    597.54     41.83 o
  -6   5  11   3308.36   3246.17     85.01 o
  -5   5  11   3136.17   3185.05     93.64 o
  -4   5  11    526.35    634.08     45.81 o
  -3   5  11 179310.00 177499.00   2631.65 o
  -2   5  11    134.01    274.20     39.17 o
  -1   5  11  58774.40  58850.80    985.48 o
   0   5  11   3236.66   3407.50    106.92 o
   1   5  11  16086.80  15856.00    299.14 o
   2   5  11   5854.26   5771.39    148.12 o
   3   5  11    212.67    312.05     55.11 o
   4   5  11   2046.83   1962.84     98.27 o
   5   5  11  22704.70  22870.60    440.16 o
   6   5  11     28.96     47.80     62.41 <
   7   5  11  27071.20  26969.20    646.37 o
   8   5  11   1173.79   1286.11    116.86 o
 -15   6  11    948.22    927.55     69.05 o
 -14   6  11   1901.43   2004.61     92.96 o
 -13   6  11  26837.90  26738.40    429.59 o
 -12   6  11     58.28    100.92     59.09 <
 -11   6  11  11988.90  11807.40    238.54 o
 -10   6  11   4080.49   4341.32    123.53 o
  -9   6  11   1863.39   2227.11     76.36 o
  -8   6  11  22738.00  22258.30    333.21 o
  -7   6  11  44613.40  45428.50    644.29 o
  -6   6  11      1.43     47.80     33.20 <
  -5   6  11    994.28   1115.49     59.09 o
  -4   6  11  29064.30  28397.20    451.92 o
  -3   6  11  17168.20  17413.00    269.28 o
  -2   6  11  12314.40  12037.50    238.60 o
  -1   6  11   2128.93   2371.96     92.30 o
   0   6  11   2227.39   2328.14     94.29 o
   1   6  11  15549.00  15248.80    290.48 o
   2   6  11   3008.69   2862.16    124.18 o
   3   6  11  43143.40  41913.20    727.21 o
   4   6  11  16344.00  16730.00    341.63 o
   5   6  11    133.28     81.00     61.08 <
   6   6  11   1262.69   1288.11     94.95 o
   7   6  11   9027.75   9505.13    294.94 o
   8   6  11   1807.10   1882.42    146.08 o
 -15   7  11   4395.85   4073.52    132.82 o
 -14   7  11   1336.94   1367.13     89.64 o
 -13   7  11   6783.57   7599.06    180.00 o
 -12   7  11   5760.86   5481.35    148.11 o
 -11   7  11   8072.71   8053.03    184.01 o
 -10   7  11  23743.70  23804.60    428.27 o
  -9   7  11  56156.30  55241.30    929.24 o
  -8   7  11    342.43    467.42     42.49 o
  -7   7  11  31949.70  31442.50    456.59 o
  -6   7  11   5455.07   5304.43    114.91 o
  -5   7  11   4606.37   4711.01    122.21 o
  -4   7  11   1627.06   1664.69     74.37 o
  -3   7  11  19909.50  19331.00    297.93 o
  -2   7  11   1366.25   1468.77     73.70 o
  -1   7  11   1849.74   1742.40     85.66 o
   0   7  11      5.50     41.16     42.49 <
   1   7  11   5034.72   4959.42    156.08 o
   2   7  11    240.80    297.44     51.12 o
   3   7  11  23927.90  23745.50    434.93 o
   4   7  11   5241.97   5428.15    152.76 o
   5   7  11    461.90    468.74     66.39 o
   6   7  11  10992.90  11457.70    283.68 o
   7   7  11  24282.70  25127.10    609.68 o
   8   7  11    658.65    653.99    126.15 o
 -15   8  11   2028.54   1909.66    116.86 o
 -14   8  11  13794.90  13384.70    242.52 o
 -13   8  11   2865.36   2908.49    119.53 o
 -12   8  11   1430.71   1551.07     83.66 o
 -11   8  11   3909.45   4411.57    132.82 o
 -10   8  11   4759.01   5020.22    162.05 o
  -9   8  11   1495.00   1570.35     74.37 o
  -8   8  11  10083.30  10135.70    187.37 o
  -7   8  11  63083.40  63870.10    973.31 o
  -6   8  11  17607.40  17035.20    315.80 o
  -5   8  11   8183.50   8322.44    178.71 o
  -4   8  11   4892.26   4721.71    116.90 o
  -3   8  11   6786.35   6866.77    147.47 o
  -2   8  11    141.97    163.99     41.83 o
  -1   8  11      8.14    111.54     44.48 <
   0   8  11   5656.63   5712.90    148.12 o
   1   8  11  42170.70  41532.20    805.19 o
   2   8  11   4810.46   4854.29    139.47 o
   3   8  11  27322.00  26526.60    485.57 o
   4   8  11    569.38    687.85     66.39 o
   5   8  11  11713.30  11781.30    253.14 o
   6   8  11   1436.50   1406.31     97.61 o
   7   8  11   1186.55   1122.11    108.23 o
   8   8  11   8296.98   8727.35    284.96 o
 -14   9  11      7.33    139.42     57.76 <
 -13   9  11    885.54    800.74     71.71 o
 -12   9  11    389.10    466.09     63.07 o
 -11   9  11   8735.74   8857.02    200.62 o
 -10   9  11   6694.06   6599.02    164.06 o
  -9   9  11    632.19    758.90     57.10 o
  -8   9  11  16916.20  16751.20    265.89 o
  -7   9  11     16.28    175.94     57.10 o
  -6   9  11  34940.30  34224.50    671.02 o
  -5   9  11  15286.70  15006.60    285.16 o
  -4   9  11  21992.10  21086.10    352.49 o
  -3   9  11  24890.40  24429.00    368.53 o
  -2   9  11  14017.60  13693.80    249.24 o
  -1   9  11   1795.37   1877.84     93.63 o
   0   9  11  72308.00  71299.20   1193.49 o
   1   9  11  15874.30  15787.00    347.63 o
   2   9  11  29962.50  29229.70    590.79 o
   3   9  11   1134.24   1207.11     90.96 o
   4   9  11  10354.20  10530.20    230.54 o
   5   9  11    158.60    187.23     66.39 <
   6   9  11     80.75     41.83     77.02 <
   7   9  11   6409.21   6915.32    252.38 o
   8   9  11   9121.41  10254.90    405.20 o
 -14  10  11   7537.48   7255.79    185.98 o
 -13  10  11  14260.90  14679.50    295.69 o
 -12  10  11    194.25    204.49     68.39 <
 -11  10  11    240.03    264.25     59.09 o
 -10  10  11     34.71    115.52     53.78 <
  -9  10  11   5877.36   5814.97    151.43 o
  -8  10  11    155.46    196.52     55.77 o
  -7  10  11   3470.96   3419.41    136.80 o
  -6  10  11  14197.00  13626.80    307.72 o
  -5  10  11  36916.10  35153.40    611.18 o
  -4  10  11  16106.50  16001.00    255.93 o
  -3  10  11   7032.44   6792.28    138.17 o
  -2  10  11   3114.52   3149.74    106.25 o
  -1  10  11  71263.40  69637.90   1069.90 o
   0  10  11   7189.61   7558.75    180.02 o
   1  10  11  13818.30  14213.90    344.25 o
   2  10  11    191.95    250.97     73.70 o
   3  10  11   2713.68   2583.13    111.56 o
   4  10  11   5326.81   5458.63    154.08 o
   5  10  11   5786.21   5561.66    179.99 o
   6  10  11   1125.32   1031.14    106.24 o
   7  10  11  10352.10   8808.13    690.89 o
 -14  11  11   1384.48   1272.84     86.98 o
 -13  11  11   5237.86   5131.69    168.02 o
 -12  11  11   6733.85   6792.67    178.67 o
 -11  11  11   3608.12   3811.11    135.47 o
 -10  11  11  22455.60  22253.90    414.88 o
  -9  11  11     21.64    165.98     53.78 o
  -8  11  11     42.72     67.72     54.44 <
  -7  11  11   5731.77   5560.62    174.68 o
  -6  11  11  17693.10  17777.30    383.57 o
  -5  11  11  52175.10  50302.60    965.03 o
  -4  11  11    640.43    655.33     56.44 o
  -3  11  11    216.86    199.18     43.16 o
  -2  11  11      3.89    -35.85     52.45 <
  -1  11  11   1181.50   1268.21     73.04 o
   0  11  11    909.47   1058.36     73.04 o
   1  11  11  17309.30  17527.80    384.20 o
   2  11  11   3956.62   4000.54    154.07 o
   3  11  11   3369.82   3457.81    146.76 o
   4  11  11   2508.31   2602.99    118.86 o
   5  11  11   2167.59   2219.13    125.50 o
   6  11  11  15867.30  15738.80    416.00 o
   7  11  11      4.59     46.47     80.33 <
 -13  12  11   1247.44   1130.74     92.29 o
 -12  12  11    647.31    751.59     79.01 o
 -11  12  11  34811.50  34849.80    615.42 o
 -10  12  11    943.10   1021.18     76.36 o
  -9  12  11  30355.80  29491.90    525.52 o
  -8  12  11  11615.70  11495.40    310.29 o
  -7  12  11   6230.75   5962.59    185.31 o
  -6  12  11     74.98    209.14     63.74 o
  -5  12  11   1190.46   1249.61     73.04 o
  -4  12  11   7065.66   6981.38    143.48 o
  -3  12  11     21.25     79.01     41.83 <
  -2  12  11    757.34    841.90     61.75 o
  -1  12  11  14022.30  13528.10    260.51 o
   0  12  11   2758.72   2564.56    131.48 o
   1  12  11    242.85    208.48     53.78 o
   2  12  11    802.18    800.07     83.00 o
   3  12  11    217.63    355.20     73.03 o
   4  12  11   8989.63   8925.36    268.37 o
   5  12  11  34201.60  34186.20    682.55 o
   6  12  11      4.70    -66.39     93.61 <
 -13  13  11   1269.00   1163.28     90.96 o
 -12  13  11  10276.10  10055.10    231.18 o
 -11  13  11    539.76    580.29     96.94 o
 -10  13  11   1341.05   1313.35     85.65 o
  -9  13  11  16338.70  16851.10    327.65 o
  -8  13  11   2924.78   2750.50    139.45 o
  -7  13  11    224.34    173.95     68.39 <
  -6  13  11     14.27     81.66     72.37 <
  -5  13  11  49544.70  48708.40    756.78 o
  -4  13  11  13695.50  13659.20    232.59 o
  -3  13  11  15962.70  15600.20    261.21 o
  -2  13  11    189.63    254.95     49.13 o
  -1  13  11  12994.70  13311.50    281.09 o
   0  13  11   2019.93   1881.15     92.96 o
   1  13  11  13991.80  13517.90    281.10 o
   2  13  11   3750.17   3837.73    156.72 o
   3  13  11  25286.10  25345.40    617.08 o
   4  13  11   1490.61   1442.84    120.85 o
   5  13  11  17645.90  17546.80    392.78 o
   6  13  11   1570.07   1456.12    116.20 o
 -12  14  11   4025.56   3972.51    163.36 o
 -11  14  11   2298.75   2463.49    116.87 o
 -10  14  11   5806.35   5915.63    168.70 o
  -9  14  11   5412.13   5370.95    171.35 o
  -8  14  11     79.76     55.11     80.34 <
  -7  14  11    913.04    743.64     84.32 o
  -6  14  11   1534.06   1559.05    102.92 o
  -5  14  11  13540.80  13285.80    242.55 o
  -4  14  11  26891.80  26768.40    440.31 o
  -3  14  11   1643.76   1770.22     80.34 o
  -2  14  11  59998.90  59413.90    856.55 o
  -1  14  11  21674.00  20914.90    367.67 o
   0  14  11   3929.97   3700.33    138.13 o
   1  14  11   2515.54   2516.68    118.86 o
   2  14  11   4375.67   4766.28    175.32 o
   3  14  11    392.43    393.72     90.96 o
   4  14  11   6440.05   6297.71    239.10 o
   5  14  11   9407.87  10328.20    730.71 o
   6  14  11  16822.00  17159.90    576.16 o
 -12  15  11   9005.01   9098.35    240.46 o
 -11  15  11   8076.32   7998.67    267.68 o
 -10  15  11   2031.66   2006.62     99.60 o
  -9  15  11   1032.50   1021.18     86.98 o
  -8  15  11   8673.49   8465.57    314.87 o
  -7  15  11   1516.52   1351.22     98.27 o
  -6  15  11  10211.20  10062.40    225.22 o
  -5  15  11   1389.90   1223.06     75.03 o
  -4  15  11   2306.20   2293.54    102.92 o
  -3  15  11  25796.80  25600.60    400.35 o
  -2  15  11   1274.57   1443.49     83.00 o
  -1  15  11  11591.70  11340.30    213.94 o
   0  15  11   1710.95   1624.80     90.30 o
   1  15  11   9009.16   9098.84    217.22 o
   2  15  11  24062.40  24656.00    605.71 o
   3  15  11    800.45    918.25    113.54 o
   4  15  11   5214.69   5086.53    221.15 o
   5  15  11   3921.11   4033.57    262.31 o
 -11  16  11   2338.08   2080.35    128.15 o
 -10  16  11   1515.13   1502.59    138.11 o
  -9  16  11    152.19    179.26     71.04 <
  -8  16  11  25815.60  24899.80    613.75 o
  -7  16  11   5589.52   5261.41    220.50 o
  -6  16  11   3890.52   3959.94    144.11 o
  -5  16  11   2103.92   2086.33     90.31 o
  -4  16  11    230.33    266.90     53.78 o
  -3  16  11   4315.67   4249.61    122.86 o
  -2  16  11   1427.32   1493.30     77.69 o
  -1  16  11   2001.63   1888.44     86.99 o
   0  16  11    403.42    385.09     65.07 o
   1  16  11   2223.24   2345.96    147.41 o
   2  16  11   2386.51   2078.38    190.57 o
   3  16  11   4489.92   4415.58    209.85 o
   4  16  11   8735.42   8659.20    302.90 o
 -11  17  11   2110.67   1925.61    219.12 o
 -10  17  11    740.47    810.02    165.99 o
  -9  17  11  16413.70  15609.00    459.87 o
  -8  17  11   4990.93   4785.64    199.90 o
  -7  17  11  13599.90  13489.30    302.99 o
  -6  17  11  18360.50  18331.30    400.79 o
  -5  17  11      0.30     55.77     53.11 <
  -4  17  11    266.54    300.10     58.43 o
  -3  17  11   5150.95   5021.52    144.78 o
  -2  17  11    205.36    267.57     63.07 o
  -1  17  11    126.81    115.52     66.39 <
   0  17  11   3579.64   3567.37    158.71 o
   1  17  11    577.06    619.46     85.65 o
   2  17  11  17631.10  18212.70    480.51 o
   3  17  11   9324.55   8917.24    370.00 o
   4  17  11    435.42    162.67    122.83 <
 -10  18  11   2222.90   2217.78    150.07 o
  -9  18  11   2450.20   2583.03    157.37 o
  -8  18  11     21.63     61.75     55.11 <
  -7  18  11  30242.60  30856.90    681.72 o
  -6  18  11   2257.92   2365.88    118.86 o
  -5  18  11   5656.91   5786.06    214.52 o
  -4  18  11    331.23    360.52     69.71 o
  -3  18  11   1132.62   1325.95    102.25 o
  -2  18  11   9641.33   9965.25    263.07 o
  -1  18  11   2498.19   2533.25    139.45 o
   0  18  11    349.93    378.45     80.34 o
   1  18  11  34748.00  33508.70    684.54 o
   2  18  11   1445.43   1274.84    212.47 o
   3  18  11  21286.60  21946.80    562.35 o
  -9  19  11   1079.85   1039.11    122.17 o
  -8  19  11   3376.08   3389.32    178.63 o
  -7  19  11   1480.16   1409.63    146.08 o
  -6  19  11   3189.99   3342.15    136.79 o
  -5  19  11   1108.01   1240.29     79.68 o
  -4  19  11  12944.00  13182.80    339.52 o
  -3  19  11  22770.50  23113.20    546.47 o
  -2  19  11   2974.88   2938.38    150.74 o
  -1  19  11   6366.73   6702.79    211.21 o
   0  19  11  24974.30  25370.80    624.98 o
   1  19  11    520.20    489.99     97.60 o
   2  19  11   3235.14   3033.36    164.02 o
  -7  20  11    271.19    331.97     63.74 o
  -6  20  11  12456.30  12996.10    372.06 o
  -5  20  11   6811.14   6771.99    229.14 o
  -4  20  11   8617.47   9511.40    311.53 o
  -3  20  11   2917.20   2964.92    171.99 o
  -2  20  11     81.44    152.70     86.97 <
  -1  20  11   6496.79   6569.96    230.47 o
   0  20  11   6063.74   5940.16    207.21 o
   1  20  11    320.10    358.53    126.81 <
  -5  21  11   1572.20   1742.96    123.50 o
  -4  21  11     20.17     25.23     53.78 <
  -3  21  11   2561.40   2521.28    148.08 o
  -2  21  11    896.14    871.78     94.95 o
 -14   0  12   2310.57   2443.58    164.68 o
 -12   0  12   3309.01   3273.84    162.70 o
 -10   0  12  35805.80  34241.10    749.45 o
  -8   0  12   1579.58   1699.85    172.64 o
  -6   0  12  10276.60  10218.40    438.56 o
  -4   0  12    674.84    746.96     73.04 o
  -2   0  12 158458.00 158210.00   2886.65 o
   0   0  12  55747.90  55733.60   1042.23 o
   2   0  12    757.10    889.71     83.00 o
   4   0  12    345.70    441.52     98.93 o
   6   0  12  16952.40  17187.90    552.28 o
   8   0  12  20424.70  21314.30    910.61 o
 -15   1  12     14.65     67.72     59.09 <
 -14   1  12   3341.45   3431.17    132.15 o
 -13   1  12    382.65    370.48     58.43 o
 -12   1  12  18740.70  18487.10    374.90 o
 -11   1  12    345.22    519.87     67.06 o
 -10   1  12    861.97   1349.84    101.59 o
  -9   1  12  12347.80  12388.10    235.24 o
  -8   1  12   8994.70   9280.73    184.03 o
  -7   1  12  13305.60  14158.50    292.43 o
  -6   1  12  60593.70  61142.10   1597.26 o
  -5   1  12     99.93     96.27     53.78 <
  -4   1  12   1708.18   1648.76     57.11 o
  -3   1  12  21707.00  21872.70    347.86 o
  -2   1  12    445.30    695.82     44.48 o
  -1   1  12  46023.40  46394.90    615.07 o
   0   1  12  21531.90  21767.40    306.58 o
   1   1  12  26315.20  26415.90    430.41 o
   2   1  12  16400.30  16704.80    293.14 o
   3   1  12   1549.53   1612.18     78.35 o
   4   1  12  15491.70  15412.00    312.36 o
   5   1  12  11111.40  10802.90    242.50 o
   6   1  12    117.88     66.39     63.07 <
   7   1  12   5729.36   5762.78    196.59 o
   8   1  12  19247.60  19095.00    521.74 o
 -15   2  12   3204.24   3352.10    115.54 o
 -14   2  12    419.95    406.33     64.40 o
 -13   2  12     89.02    236.36     48.47 o
 -12   2  12  13909.10  13510.20    321.62 o
 -11   2  12   9015.67   8989.62    247.13 o
 -10   2  12  11707.90  11226.80    222.60 o
  -9   2  12  32265.70  31938.60    547.03 o
  -8   2  12  33536.60  33282.70    567.10 o
  -7   2  12  15337.90  14871.20    281.84 o
  -6   2  12   2918.15   3004.97     87.66 o
  -5   2  12    331.20    478.04     47.80 o
  -4   2  12   3056.80   2815.76     88.99 o
  -3   2  12     45.60    104.90     35.19 <
  -2   2  12  16862.10  16628.40    279.23 o
  -1   2  12     99.67    219.76     34.52 o
   0   2  12   7362.67   7754.43    143.49 o
   1   2  12     66.50    146.06     42.49 o
   2   2  12   1544.52   1685.23     82.34 o
   3   2  12    627.92    687.86     63.74 o
   4   2  12  42936.00  43712.60    854.86 o
   5   2  12   7668.80   7893.20    193.96 o
   6   2  12   1097.36   1254.90    112.21 o
   7   2  12  14191.50  14504.00    395.36 o
   8   2  12   6973.29   7066.24    253.72 o
 -15   3  12  11144.70  10428.80    217.90 o
 -14   3  12     28.97    188.55     51.12 o
 -13   3  12  21964.50  21212.00    376.95 o
 -12   3  12   1164.03   1292.76     92.29 o
 -11   3  12  10147.00  10458.50    276.38 o
 -10   3  12  23853.20  24623.00    390.37 o
  -9   3  12   1240.07   1456.78     55.77 o
  -8   3  12   8074.62   8188.52    140.17 o
  -7   3  12   3496.81   3263.42     77.70 o
  -6   3  12  29077.70  29093.10    494.45 o
  -5   3  12  16635.60  16308.20    324.44 o
  -4   3  12    796.92    845.23     43.16 o
  -3   3  12   6493.45   6678.67    131.53 o
  -2   3  12     38.04    174.61     37.84 o
  -1   3  12   3270.03   3208.26     92.97 o
   0   3  12   8799.59   8594.36    152.14 o
   1   3  12  10496.10  10423.80    198.00 o
   2   3  12  38015.50  38491.80    666.38 o
   3   3  12  10077.80  10204.90    222.57 o
   4   3  12   7337.05   7139.93    180.01 o
   5   3  12   1724.82   1847.24     96.94 o
   6   3  12  19527.50  19289.50    487.89 o
   7   3  12     50.50     90.96     78.34 <
   8   3  12    138.36     71.04     84.98 <
 -15   4  12    343.35    442.18     57.76 o
 -14   4  12  19721.50  18474.20    376.21 o
 -13   4  12    511.90    697.14     61.08 o
 -12   4  12   3542.44   3622.52    109.57 o
 -11   4  12   3777.63   3906.18    119.54 o
 -10   4  12   3056.16   3244.62     93.63 o
  -9   4  12   1107.58   1097.56     50.46 o
  -8   4  12  13267.70  13026.50    208.01 o
  -7   4  12  13652.70  13899.30    235.28 o
  -6   4  12   4933.44   5059.10    118.22 o
  -5   4  12  55872.10  54101.30    899.67 o
  -4   4  12  24029.00  24002.60    418.42 o
  -3   4  12  42890.40  43675.00    670.23 o
  -2   4  12  11133.40  11239.00    200.68 o
  -1   4  12    119.59    212.46     40.50 o
   0   4  12   3875.92   4013.95     87.66 o
   1   4  12  30995.30  30962.70    612.86 o
   2   4  12  20815.20  20956.90    387.64 o
   3   4  12  38108.70  37528.20    665.63 o
   4   4  12   4861.86   4828.91    145.45 o
   5   4  12  10370.20  10496.70    239.83 o
   6   4  12    687.57    679.22     90.96 o
   7   4  12      6.40     13.28     77.02 <
 -15   5  12   1773.25   1730.36     81.67 o
 -14   5  12    944.49   1123.42     83.00 o
 -13   5  12   2729.67   2855.34    106.25 o
 -12   5  12  16113.10  17434.90    353.56 o
 -11   5  12   1574.67   1552.42     77.69 o
 -10   5  12   2362.49   2453.60     88.32 o
  -9   5  12   1777.97   1853.25     67.73 o
  -8   5  12   8487.16   8570.64    163.43 o
  -7   5  12    101.20    189.88     35.19 o
  -6   5  12   8660.78   8495.35    174.73 o
  -5   5  12   2281.38   2356.03     85.66 o
  -4   5  12 100998.00 100381.00   1645.75 o
  -3   5  12    565.64    763.55     48.47 o
  -2   5  12  23585.50  23732.30    383.13 o
  -1   5  12   1659.86   1807.44     76.36 o
   0   5  12  46712.50  45933.40    782.84 o
   1   5  12   7650.88   7622.10    154.12 o
   2   5  12  12760.60  12954.10    261.15 o
   3   5  12    808.18    885.72     83.00 o
   4   5  12  18717.80  18357.50    356.29 o
   5   5  12    324.49    358.53     69.05 o
   6   5  12  15432.10  15334.00    417.32 o
   7   5  12      6.66     53.11     75.69 <
 -15   6  12    267.89    305.41     67.72 o
 -14   6  12  28986.10  29483.20    523.37 o
 -13   6  12      6.54    131.46     52.45 <
 -12   6  12  13090.80  12903.80    255.15 o
 -11   6  12   4615.15   5103.11    145.44 o
 -10   6  12     83.80    422.26     51.79 o
  -9   6  12  13595.50  13505.10    218.64 o
  -8   6  12  13526.30  13613.20    217.98 o
  -7   6  12   2129.61   2171.38     76.36 o
  -6   6  12   9627.95   9455.29    192.68 o
  -5   6  12  21779.70  20804.80    371.76 o
  -4   6  12  33036.00  32158.70    507.22 o
  -3   6  12   4674.95   4741.50    118.22 o
  -2   6  12    366.13    419.61     43.82 o
  -1   6  12     12.10     66.39     43.82 <
   0   6  12  14215.70  13934.50    274.49 o
   1   6  12  12435.90  12252.30    218.62 o
   2   6  12  35101.00  34808.30    688.82 o
   3   6  12  12516.40  12671.50    260.47 o
   4   6  12   2785.68   2846.09    123.51 o
   5   6  12    137.09     99.59     63.74 <
   6   6  12    534.23    544.44     88.30 o
   7   6  12   4727.21   4727.75    205.87 o
 -14   7  12    118.67    377.11     67.72 o
 -13   7  12   6420.04   6658.36    166.71 o
 -12   7  12    335.63    390.40     57.10 o
 -11   7  12  11042.80  11298.60    232.54 o
 -10   7  12  49592.50  50120.40    949.19 o
  -9   7  12    948.49   1042.43     57.10 o
  -8   7  12  24083.60  23630.30    353.81 o
  -7   7  12   9688.37   9457.03    174.07 o
  -6   7  12   3434.24   3460.61    106.25 o
  -5   7  12   1211.28   1320.01     76.36 o
  -4   7  12   2907.85   2990.32     92.97 o
  -3   7  12    405.90    430.24     43.16 o
  -2   7  12    955.94    914.96     61.75 o
  -1   7  12   1617.06   1747.66     83.00 o
   0   7  12   8012.92   7673.46    178.04 o
   1   7  12    749.18    846.55     77.02 o
   2   7  12  14119.60  13941.10    285.10 o
   3   7  12   4991.72   4743.96    139.47 o
   4   7  12    341.19    448.16     70.38 o
   5   7  12   7637.27   7623.37    215.21 o
   6   7  12  32484.40  33142.30    772.27 o
   7   7  12    141.26    190.55    111.54 <
 -14   8  12   3394.30   3395.30    128.16 o
 -13   8  12    499.80    483.35     63.07 o
 -12   8  12   1420.42   1598.87     82.33 o
 -11   8  12  12490.10  12159.30    247.17 o
 -10   8  12     21.29    188.55     53.11 o
  -9   8  12   9239.37   9133.33    163.43 o
  -8   8  12  39350.00  39936.00    575.20 o
  -7   8  12  14829.80  14530.20    266.52 o
  -6   8  12   1047.16   1017.21     65.73 o
  -5   8  12   4002.04   3993.38    120.87 o
  -4   8  12  24337.40  23948.30    392.43 o
  -3   8  12    908.83   1029.82     53.78 o
  -2   8  12    239.67    294.79     49.13 o
  -1   8  12    480.67    608.18     57.76 o
   0   8  12  38246.20  38315.30    665.06 o
   1   8  12    739.07    823.31     79.01 o
   2   8  12  16629.50  16302.80    312.39 o
   3   8  12   1804.53   1783.51     95.62 o
   4   8  12  22991.10  22681.20    483.36 o
   5   8  12   5501.01   5574.81    181.31 o
   6   8  12   2808.49   3194.00    173.31 o
   7   8  12   8891.31   8683.13    293.60 o
 -14   9  12    674.68    803.38    100.26 o
 -13   9  12     98.07    114.20     58.43 <
 -12   9  12   8433.04   8319.84    193.96 o
 -11   9  12   8783.68   8862.22    199.29 o
 -10   9  12    270.54    339.94     55.11 o
  -9   9  12  13663.50  13761.00    248.53 o
  -8   9  12    740.85    892.36     54.44 o
  -7   9  12  11554.40  11620.10    208.64 o
  -6   9  12   8881.32   8699.64    188.01 o
  -5   9  12    418.98    505.93     53.12 o
  -4   9  12  13974.10  13681.60    247.23 o
  -3   9  12  28195.70  27927.00    417.80 o
  -2   9  12   2245.96   2466.22    102.26 o
  -1   9  12  74638.60  74491.50   1245.45 o
   0   9  12  12678.10  12710.70    260.49 o
   1   9  12  14529.90  14311.60    376.82 o
   2   9  12    115.37    160.67     62.41 <
   3   9  12    847.34    807.38     66.40 o
   4   9  12    285.01    177.93     62.41 <
   5   9  12   3497.07   3471.05    150.74 o
   6   9  12   4235.48   4189.71    187.94 o
 -14  10  12   7545.69   7831.62    188.63 o
 -13  10  12    798.29    848.53     74.36 o
 -12  10  12    152.27    213.79     65.07 o
 -11  10  12   2193.17   2026.57    100.93 o
 -10  10  12  11958.50  11618.10    241.19 o
  -9  10  12    932.20    907.64     65.73 o
  -8  10  12   2023.16   2090.32     94.95 o
  -7  10  12  15200.80  14791.70    328.98 o
  -6  10  12   9417.82   9325.66    200.64 o
  -5  10  12  12658.50  12621.90    252.52 o
  -4  10  12    177.90    157.35     46.48 o
  -3  10  12    684.81    904.97     54.44 o
  -2  10  12  75191.10  73889.70   1131.98 o
  -1  10  12   2543.53   2644.22    109.57 o
   0  10  12  12931.90  12835.60    289.06 o
   1  10  12   1236.70   1106.19     75.03 o
   2  10  12    285.23    315.37     67.72 o
   3  10  12  11781.90  12071.00    296.99 o
   4  10  12    651.79    680.55     77.02 o
   5  10  12   3089.08   2893.24    164.02 o
   6  10  12  11379.20  11674.60    418.54 o
 -13  11  12   5698.05   5480.47    185.96 o
 -12  11  12  12227.20  12465.40    262.44 o
 -11  11  12  10542.10  11061.30    237.84 o
 -10  11  12    852.02    844.56     81.00 o
  -9  11  12   1418.92   1410.97     73.04 o
  -8  11  12   4338.56   4288.18    159.39 o
  -7  11  12  17153.40  16724.80    368.24 o
  -6  11  12  35146.60  34606.70    684.81 o
  -5  11  12    156.07    236.36     51.79 o
  -4  11  12    312.18    336.62     51.79 o
  -3  11  12    254.90    301.43     46.48 o
  -2  11  12     13.47    276.86     61.75 o
  -1  11  12     25.64     79.67     59.09 <
   0  11  12   5755.74   5836.14    159.40 o
   1  11  12   1859.71   2026.54    112.22 o
   2  11  12   7907.96   7464.23    213.89 o
   3  11  12   3553.21   3554.76    181.29 o
   4  11  12   7196.42   7128.27    203.91 o
   5  11  12  13792.20  14149.50    380.73 o
   6  11  12     27.53    -26.56     77.02 <
 -13  12  12    219.35    342.59     67.06 o
 -12  12  12  21593.00  22317.50    425.44 o
 -11  12  12   1407.76   1524.50     88.31 o
 -10  12  12  10586.30  10518.00    229.87 o
  -9  12  12   8489.00   8316.07    264.38 o
  -8  12  12  14078.20  13581.50    316.31 o
  -7  12  12    999.06   1041.10     88.31 o
  -6  12  12   3957.01   3890.96    185.28 o
  -5  12  12   7071.83   6640.41    206.58 o
  -4  12  12     11.77     33.20     46.47 <
  -3  12  12    183.02    174.62     49.13 o
  -2  12  12  16800.70  16414.70    274.51 o
  -1  12  12    982.27    848.55     69.05 o
   0  12  12      1.70      9.96     59.09 <
   1  12  12    991.63   1005.25     77.02 o
   2  12  12     37.48     92.95     79.01 <
   3  12  12   6584.39   6536.93    239.77 o
   4  12  12  28119.60  28685.90    688.95 o
   5  12  12    100.55     71.04     82.33 <
 -12  13  12   1255.38   1201.79     88.97 o
 -11  13  12    138.52    195.86     75.69 <
 -10  13  12   4508.58   4985.42    168.02 o
  -9  13  12    210.66    207.81     81.66 <
  -8  13  12   1657.31   1659.98    104.25 o
  -7  13  12     87.38    136.10     65.73 <
  -6  13  12  50063.70  49099.40    949.82 o
  -5  13  12  10912.80  10577.20    228.55 o
  -4  13  12   8762.51   8785.46    170.73 o
  -3  13  12      6.75     88.30     44.48 <
  -2  13  12   1485.72   1420.27     71.05 o
  -1  13  12   1564.05   1559.05     88.31 o
   0  13  12   1091.01   1115.47     76.36 o
   1  13  12   3117.16   3126.36    140.12 o
   2  13  12  36628.60  36360.20    843.05 o
   3  13  12   1517.32   1593.56    166.00 o
   4  13  12  16563.50  17053.10    454.56 o
   5  13  12    572.94    537.80    126.81 o
 -12  14  12   1301.34   1447.46    108.89 o
 -11  14  12   2847.41   2636.21    132.14 o
 -10  14  12   6849.52   6739.54    195.94 o
  -9  14  12   2820.28   2627.59    200.54 o
  -8  14  12   1699.95   1770.87    130.81 o
  -7  14  12   6126.84   5866.02    227.15 o
  -6  14  12   3337.95   3403.33    162.03 o
  -5  14  12  22929.90  22052.50    416.22 o
  -4  14  12    103.37    189.88     61.75 o
  -3  14  12  33973.30  33340.00    505.01 o
  -2  14  12  24583.80  24248.40    390.33 o
  -1  14  12    422.15    542.44     58.43 o
   0  14  12   3231.09   3174.20    142.77 o
   1  14  12  17972.80  18043.20    406.76 o
   2  14  12    203.74    134.78     86.31 <
   3  14  12   8924.07   9214.72    296.26 o
   4  14  12   4305.97   4050.27    517.99 o
 -11  15  12    946.84    810.03     88.97 o
 -10  15  12   1123.26   1160.62     92.29 o
  -9  15  12   3877.23   4185.67    197.90 o
  -8  15  12     80.47    161.34     84.32 <
  -7  15  12   1426.38   1489.31    128.15 o
  -6  15  12      4.75    101.58     60.42 <
  -5  15  12   8130.35   8128.54    185.99 o
  -4  15  12  21720.00  21021.70    364.99 o
  -3  15  12   6465.17   6499.12    150.11 o
  -2  15  12   3458.61   3628.46    124.85 o
  -1  15  12   3324.92   3208.74    137.46 o
   0  15  12  12975.90  12940.00    361.46 o
   1  15  12  16493.30  16568.50    437.95 o
   2  15  12   1411.36   1460.76    126.82 o
   3  15  12   1714.62   1748.29    138.11 o
   4  15  12   1155.12   1045.75    148.07 o
 -11  16  12   5612.57   5126.43    351.99 o
 -10  16  12    234.02    258.93     73.03 o
  -9  16  12  31489.50  30512.50    905.90 o
  -8  16  12   2910.10   2656.15    225.77 o
  -7  16  12   1282.72   1254.91    118.19 o
  -6  16  12   2873.35   2701.31    134.80 o
  -5  16  12    876.01    950.79     71.04 o
  -4  16  12   7037.46   7024.00    176.68 o
  -3  16  12    961.90    879.75     67.72 o
  -2  16  12   1553.09   1434.21     94.29 o
  -1  16  12   1155.94   1054.39     90.96 o
   0  16  12   1060.87   1035.79     90.96 o
   1  16  12    246.49    243.66     90.30 <
   2  16  12   5639.00   5378.86    292.22 o
   3  16  12   3824.37   3835.65    202.54 o
 -10  17  12  20926.80  21025.70    593.57 o
  -9  17  12   3018.20   3300.27    298.82 o
  -8  17  12  11779.20  11040.50    544.78 o
  -7  17  12   8719.89   8982.13    326.82 o
  -6  17  12    262.19    221.09     80.34 <
  -5  17  12   2264.62   2175.97    139.44 o
  -4  17  12   1868.54   1731.71    106.90 o
  -3  17  12   4173.88   4297.98    159.38 o
  -2  17  12     70.59     49.79     67.72 <
  -1  17  12   3622.59   3534.16    156.72 o
   0  17  12   1511.17   1490.64    106.24 o
   1  17  12  10641.40  10417.30    280.35 o
   2  17  12   4601.73   4712.43    222.47 o
  -9  18  12    308.91    245.66    146.07 <
  -8  18  12  17035.70  16911.10    750.95 o
  -7  18  12    737.90    708.44     67.72 o
  -6  18  12    750.61    813.34     94.95 o
  -5  18  12    155.16    189.22     81.66 <
  -4  18  12  12257.90  11961.10    386.68 o
  -3  18  12   9759.86  10005.00    257.08 o
  -2  18  12   8464.85   8722.91    238.46 o
  -1  18  12   1063.44   1114.13     95.61 o
   0  18  12  27221.90  27080.60    655.64 o
   1  18  12   4039.38   3975.82    172.66 o
  -7  19  12   1457.66   1610.15     96.28 o
  -6  19  12   1763.74   1664.63     98.27 o
  -5  19  12   3640.89   3797.77    195.90 o
  -4  19  12  15454.30  16043.20    492.40 o
  -3  19  12   8209.83   8820.36    346.73 o
  -2  19  12   1529.39   1573.64    134.12 o
  -1  19  12  26997.00  27649.80    650.30 o
   0  19  12   6130.96   6171.30    208.54 o
  -5  20  12   7098.17   7365.17    218.52 o
  -4  20  12   2854.72   3081.10    188.59 o
  -3  20  12    299.42    268.89     95.61 <
  -2  20  12   6177.80   6277.57    204.56 o
 -15   0  13   2554.98   2778.92    169.99 o
 -13   0  13   2348.34   1952.21    166.00 o
 -11   0  13  20196.80  22228.40    897.46 o
  -9   0  13     17.49     -3.32     68.38 <
  -7   0  13    565.93    909.62    119.51 o
  -5   0  13   6221.58   6316.27    312.19 o
  -3   0  13 139225.00 137057.00   2487.26 o
  -1   0  13  24370.00  23805.30    467.58 o
   1   0  13   9174.93   9142.75    258.43 o
   3   0  13   3417.23   3388.75    173.32 o
   5   0  13  24902.30  24711.90    734.06 o
   7   0  13  18812.30  18746.90    599.49 o
 -15   1  13    490.42    514.56     64.40 o
 -14   1  13     81.28    132.79     67.06 <
 -13   1  13  28015.00  27891.90    771.43 o
 -12   1  13    616.52    725.70     94.28 o
 -11   1  13   3920.48   3713.60    141.45 o
 -10   1  13   9165.13   9318.57    190.00 o
  -9   1  13   2751.92   3208.70    116.87 o
  -8   1  13   3078.81   3301.77    114.88 o
  -7   1  13  31501.60  30508.30    833.16 o
  -6   1  13   4156.09   4389.26    211.86 o
  -5   1  13   5438.91   5382.69    201.92 o
  -4   1  13  29670.90  29224.60    455.16 o
  -3   1  13   9611.14   9800.08    179.39 o
  -2   1  13  25509.70  25224.40    343.24 o
  -1   1  13   9828.01   9863.11    155.47 o
   0   1  13   3506.49   3633.91     85.67 o
   1   1  13  19509.50  20122.20    339.72 o
   2   1  13  10884.90  10978.00    211.95 o
   3   1  13  15288.90  14905.10    320.99 o
   4   1  13  17047.40  17310.10    312.37 o
   5   1  13    306.27    337.28     71.71 o
   6   1  13   4247.41   4188.40    166.69 o
   7   1  13   6539.18   6682.84    228.47 o
 -15   2  13   1442.67   1434.19     77.69 o
 -14   2  13   2449.03   2390.47    138.12 o
 -13   2  13   5059.19   6521.04    261.00 o
 -12   2  13  14651.90  14345.70    354.19 o
 -11   2  13   1841.11   1936.90    117.53 o
 -10   2  13  17641.90  17610.00    327.03 o
  -9   2  13  33749.00  34610.40    589.61 o
  -8   2  13   2902.93   3236.64     98.95 o
  -7   2  13   4659.49   5269.39    197.25 o
  -6   2  13   1046.25   1357.83    100.93 o
  -5   2  13   2247.59   2271.01     79.68 o
  -4   2  13   2854.66   2803.70     75.70 o
  -3   2  13   2562.60   2654.89     79.02 o
  -2   2  13    329.15    401.68     41.83 o
  -1   2  13   1641.55   1664.00     59.76 o
   0   2  13    971.69   1058.37     55.11 o
   1   2  13    966.68   1022.51     59.09 o
   2   2  13   1767.02   1808.08     86.32 o
   3   2  13  29297.20  28990.00    488.23 o
   4   2  13   9246.32   9231.81    195.30 o
   5   2  13     37.33     58.43     62.41 <
   6   2  13   9628.55   9438.91    255.09 o
   7   2  13  14696.00  14718.60    398.02 o
 -15   3  13   1277.61   1191.83    120.18 o
 -14   3  13  13459.40  13900.60    354.14 o
 -13   3  13    621.39    741.63     82.99 o
 -12   3  13   1190.17   1400.98     94.95 o
 -11   3  13  10910.20  11143.70    345.48 o
 -10   3  13   2138.75   2229.78     92.96 o
  -9   3  13   3276.21   3269.90    103.60 o
  -8   3  13   9143.29   9354.79    190.67 o
  -7   3  13  35834.50  35138.00    589.11 o
  -6   3  13  19331.80  18592.70    363.02 o
  -5   3  13    756.49    818.00     53.78 o
  -4   3  13   3478.07   3457.31     85.67 o
  -3   3  13   1299.60   1384.42     61.09 o
  -2   3  13    373.70    480.03     45.81 o
  -1   3  13   1938.67   2015.30     79.68 o
   0   3  13   4767.99   4879.51     99.62 o
   1   3  13  29260.70  29118.30    433.08 o
   2   3  13   2027.77   2126.84     93.63 o
   3   3  13   4882.07   4814.29    146.11 o
   4   3  13     44.64    167.31     57.10 <
   5   3  13  21058.50  20882.40    529.80 o
   6   3  13   2751.10   2822.13    163.35 o
   7   3  13    174.62     66.39     84.98 <
 -14   4  13    131.69    323.33     84.98 o
 -13   4  13    983.77   1037.78     92.29 o
 -12   4  13    242.57    303.42     73.03 o
 -11   4  13   7187.90   7186.27    154.10 o
 -10   4  13   6111.36   6167.68    118.89 o
  -9   4  13   4148.85   4502.68     96.96 o
  -8   4  13  18121.10  17922.20    271.23 o
  -7   4  13   6065.68   6160.60    136.83 o
  -6   4  13  25588.40  25881.30    497.55 o
  -5   4  13  15467.20  15503.30    283.16 o
  -4   4  13   9260.79   9206.40    166.76 o
  -3   4  13   5605.96   5736.06    121.55 o
  -2   4  13  11204.20  11329.30    205.32 o
  -1   4  13    969.80   1168.59     61.75 o
   0   4  13  47704.90  47112.50    674.14 o
   1   4  13  14176.20  14031.60    231.93 o
   2   4  13  26826.60  26551.80    506.14 o
   3   4  13   9692.23   9374.39    211.26 o
   4   4  13   4769.81   5018.74    166.69 o
   5   4  13     20.40     71.04     73.70 <
   6   4  13   2318.31   2191.24    156.04 o
 -14   5  13   2095.17   1854.56    128.15 o
 -13   5  13   8645.54   9046.56    261.05 o
 -12   5  13    233.55    313.38     58.43 o
 -11   5  13   4234.55   4408.97    136.14 o
 -10   5  13     13.70     96.93     38.51 <
  -9   5  13  20528.30  20567.50    309.82 o
  -8   5  13      2.95     98.92     35.19 <
  -7   5  13   2780.17   2827.55     92.97 o
  -6   5  13   6395.27   6190.00    140.82 o
  -5   5  13  42223.80  42035.70    708.61 o
  -4   5  13   2627.97   2632.31     91.64 o
  -3   5  13   3194.81   3103.25     88.99 o
  -2   5  13    599.04    653.99     53.12 o
  -1   5  13  81671.60  81202.80   1229.38 o
   0   5  13   5312.39   5414.32    131.51 o
   1   5  13  18814.40  17906.10    300.47 o
   2   5  13    163.23    207.15     59.09 o
   3   5  13   8290.37   8462.14    198.62 o
   4   5  13   1679.91   1729.70    102.25 o
   5   5  13   4704.68   4692.58    191.93 o
   6   5  13    964.61    881.08    102.25 o
 -14   6  13    664.94    517.88     86.31 o
 -13   6  13   7906.69   7790.75    174.69 o
 -12   6  13   3649.99   3803.13    118.21 o
 -11   6  13   3212.01   3190.13    108.90 o
 -10   6  13   3307.69   3260.57     90.31 o
  -9   6  13   1333.71   1410.30     71.71 o
  -8   6  13   3316.30   3354.25     88.32 o
  -7   6  13  14055.00  13814.00    261.18 o
  -6   6  13   9329.85   9289.87    190.67 o
  -5   6  13  32966.90  32543.40    513.77 o
  -4   6  13   2607.29   2568.55     99.61 o
  -3   6  13    270.00    322.01     41.16 o
  -2   6  13   2670.84   2555.27     98.94 o
  -1   6  13   4307.16   4432.38    115.56 o
   0   6  13  10579.00  10150.80    217.93 o
   1   6  13  16122.20  15916.70    404.76 o
   2   6  13   9561.74   9523.22    209.93 o
   3   6  13   6562.37   6572.22    170.03 o
   4   6  13    407.83    471.40     71.04 o
   5   6  13   1418.27   1396.35    111.55 o
   6   6  13   9294.50  10027.20    320.18 o
 -14   7  13   1809.78   1873.79    102.92 o
 -13   7  13    578.33    551.08     71.04 o
 -12   7  13   3992.89   4465.29    149.42 o
 -11   7  13  32339.20  33439.70    582.09 o
 -10   7  13   4097.19   4060.29    113.56 o
  -9   7  13  14709.30  14795.90    237.91 o
  -8   7  13  16038.70  15629.70    263.86 o
  -7   7  13   6561.53   6692.08    157.42 o
  -6   7  13     95.86    146.07     51.12 <
  -5   7  13    175.41    353.21     55.77 o
  -4   7  13     46.19     62.41     41.83 <
  -3   7  13      3.02     -6.64     37.18 <
  -2   7  13   1924.39   1942.91     86.99 o
  -1   7  13  11725.50  11455.30    236.55 o
   0   7  13   2094.06   2051.82     99.60 o
   1   7  13   4352.61   4280.22    136.81 o
   2   7  13   2605.65   2531.30     91.64 o
   3   7  13    836.30    828.62     81.67 o
   4   7  13   4349.45   4444.14    158.05 o
   5   7  13  36000.70  35998.00    828.96 o
   6   7  13   1950.59   2131.43    175.29 o
 -14   8  13   3603.95   3517.52    135.47 o
 -13   8  13      0.99    104.90     55.77 <
 -12   8  13  15125.20  14955.60    291.06 o
 -11   8  13     94.27    220.42     52.45 o
 -10   8  13   7787.99   7903.90    168.05 o
  -9   8  13  22582.80  22724.00    343.75 o
  -8   8  13   5946.10   5922.56    130.18 o
  -7   8  13    105.19    165.98     47.14 o
  -6   8  13    337.73    365.17     50.46 o
  -5   8  13  31402.20  30966.10    539.62 o
  -4   8  13   3323.62   3420.68    104.26 o
  -3   8  13   1492.11   1580.31     67.73 o
  -2   8  13    869.71    954.78     65.73 o
  -1   8  13  15848.60  15853.00    307.06 o
   0   8  13    208.67    252.29     65.07 o
   1   8  13   6282.45   6156.42    162.06 o
   2   8  13   3658.84   3950.60    151.41 o
   3   8  13  31507.10  30640.10    709.76 o
   4   8  13   4558.31   4382.42    159.38 o
   5   8  13   5508.58   5669.05    215.18 o
   6   8  13   5357.24   5189.46    259.01 o
 -13   9  13   6669.89   6757.99    171.36 o
 -12   9  13   8811.35   9050.61    202.60 o
 -11   9  13    544.68    742.29     65.07 o
 -10   9  13   6439.49   6586.76    152.10 o
  -9   9  13   1265.60   1301.40     61.09 o
  -8   9  13     93.52    157.35     42.49 o
  -7   9  13   4526.16   4387.88    126.18 o
  -6   9  13   2079.62   2078.38     95.62 o
  -5   9  13   5889.99   5901.35    149.44 o
  -4   9  13  41593.70  40337.90    636.52 o
  -3   9  13   1490.60   1691.19     77.02 o
  -2   9  13  70247.20  70535.10   1180.72 o
  -1   9  13   9643.51   9696.87    245.15 o
   0   9  13    972.38   1068.99     71.71 o
   1   9  13    415.01    390.40     59.09 o
   2   9  13   3426.74   3617.17    159.38 o
   3   9  13    178.51    247.65     86.98 <
   4   9  13  13126.00  13139.80    306.30 o
   5   9  13   4493.90   4406.93    193.91 o
 -13  10  13    186.85    325.33     82.33 o
 -12  10  13   7258.51   7176.70    180.00 o
 -11  10  13  15735.90  15647.30    305.69 o
 -10  10  13   1983.66   2053.10    100.26 o
  -9  10  13      5.04     51.12     43.16 <
  -8  10  13  10470.90  10483.70    195.32 o
  -7  10  13    127.09    229.06     55.77 o
  -6  10  13   4286.18   4211.15    126.85 o
  -5  10  13     73.12    136.77     50.46 <
  -4  10  13    562.46    659.30     58.43 o
  -3  10  13  72051.70  71340.10   1013.35 o
  -2  10  13     82.96    265.57     70.38 o
  -1  10  13   7121.98   7335.13    179.34 o
   0  10  13   3005.67   3022.77    118.86 o
   1  10  13   6868.46   6779.59    174.02 o
   2  10  13  14634.70  14932.30    399.37 o
   3  10  13   1462.22   1495.95    120.85 o
   4  10  13   3467.20   3320.29    188.59 o
   5  10  13  11598.90   7181.03    318.89 o
 -13  11  13  16074.10  16319.20    322.29 o
 -12  11  13   3162.45   3510.80    130.15 o
 -11  11  13   2771.31   2693.32    119.53 o
 -10  11  13   5091.26   5247.93    168.02 o
  -9  11  13   3269.62   3486.97    124.84 o
  -8  11  13  20991.30  20451.80    433.45 o
  -7  11  13  16111.70  15243.40    295.75 o
  -6  11  13    329.68    297.45     53.78 o
  -5  11  13   3596.66   3520.30    122.19 o
  -4  11  13    248.33    333.30     59.75 o
  -3  11  13   2552.22   2771.69     95.62 o
  -2  11  13     26.28     65.06     50.46 <
  -1  11  13   2165.46   2285.55    108.90 o
   0  11  13   1483.32   1608.18     87.65 o
   1  11  13  12007.40  11476.40    278.39 o
   2  11  13   3928.04   3866.28    185.28 o
   3  11  13   9423.32   9259.53    292.29 o
   4  11  13  12450.40  12868.00    465.74 o
   5  11  13      7.50    -35.19     71.04 <
 -12  12  13    591.07    577.63     75.03 o
 -11  12  13   2191.38   2354.58    110.22 o
 -10  12  13   4249.98   4068.89    146.76 o
  -9  12  13  24483.10  24100.00    579.79 o
  -8  12  13   2344.11   2463.52    128.16 o
  -7  12  13   8583.27   8721.35    232.50 o
  -6  12  13   6966.04   6702.63    168.05 o
  -5  12  13     21.48     39.84     52.45 <
  -4  12  13    178.71    154.70     52.45 <
  -3  12  13  11174.70  11116.10    201.31 o
  -2  12  13    245.88    290.80     50.46 o
  -1  12  13     90.15    120.83     53.78 <
   0  12  13    599.83    627.43     76.35 o
   1  12  13    220.29    275.53     69.71 o
   2  12  13   6263.18   6479.64    236.44 o
   3  12  13  14838.50  14628.80    402.02 o
   4  12  13    489.89    444.84    146.07 o
 -12  13  13    423.06    374.46     65.73 o
 -11  13  13    402.49    375.13     69.05 o
 -10  13  13    590.28    537.80    100.92 o
  -9  13  13   4250.83   4050.30    241.07 o
  -8  13  13    628.34    750.26     98.26 o
  -7  13  13  34292.30  33397.50    775.09 o
  -6  13  13   8642.18   8140.76    192.64 o
  -5  13  13   3131.94   3168.87    146.76 o
  -4  13  13     19.52     71.04     51.79 <
  -3  13  13   1572.80   1938.19     88.97 o
  -2  13  13   2227.40   2307.46     94.29 o
  -1  13  13   1859.09   1794.13    104.91 o
   0  13  13   4155.66   4221.63    159.38 o
   1  13  13  44202.10  44088.40   1001.15 o
   2  13  13    903.55    904.98    106.90 o
   3  13  13  11216.60  11624.70    344.80 o
   4  13  13     99.69    122.83    113.53 <
 -11  14  13   5771.56   5415.39    174.67 o
 -10  14  13   7197.71   6541.68    239.11 o
  -9  14  13   2635.20   2598.34    165.34 o
  -8  14  13   8169.06   8202.77    305.55 o
  -7  14  13      4.00    154.70     82.99 <
  -6  14  13  11811.70  11868.20    280.38 o
  -5  14  13    130.37    165.98     65.73 <
  -4  14  13  15872.30  15686.50    301.71 o
  -3  14  13  20846.10  20464.20    355.65 o
  -2  14  13   9749.54   9536.94    209.92 o
  -1  14  13   1717.34   1822.00     96.94 o
   0  14  13  38054.40  38751.80    887.66 o
   1  14  13   2636.93   2403.78    167.34 o
   2  14  13   8538.22   8302.44    289.61 o
   3  14  13   1211.66   1170.58    148.73 o
 -10  15  13    313.39    401.68    120.84 o
  -9  15  13    559.91    537.80     96.94 o
  -8  15  13     19.25    -57.76     77.68 <
  -7  15  13    278.81    243.66     86.31 <
  -6  15  13  14343.20  14187.50    322.28 o
  -5  15  13  15737.70  15494.60    346.89 o
  -4  15  13   8129.50   7733.17    216.54 o
  -3  15  13   1234.81   1244.95     77.02 o
  -2  15  13   1074.63   1030.48     82.33 o
  -1  15  13  20276.60  20235.20    436.05 o
   0  15  13   8281.64   8144.96    271.01 o
   1  15  13   2169.34   2255.63    161.35 o
   2  15  13     30.89     -3.32    107.56 <
 -10  16  13  22952.30  22035.10    924.03 o
  -9  16  13   1254.71    976.04    172.63 o
  -8  16  13     11.59      6.64    114.86 <
  -7  16  13   3197.77   3011.46    239.72 o
  -6  16  13   5053.84   5061.92    199.90 o
  -5  16  13   7741.54   7478.51    251.08 o
  -4  16  13     54.36     97.60     79.01 <
  -3  16  13   1889.38   1610.20     99.60 o
  -2  16  13   1101.38   1110.15     88.31 o
  -1  16  13    538.50    524.52     78.35 o
   0  16  13     45.49      3.32     65.73 <
   1  16  13   4366.31   4481.93    260.32 o
  -8  17  13   3462.15   3154.26    285.54 o
  -7  17  13   3240.07   2881.96    285.54 o
  -6  17  13   4759.63   4853.95    206.54 o
  -5  17  13    107.33    129.47     79.01 <
  -4  17  13   7217.12   7109.60    265.68 o
  -3  17  13    407.38    358.53     88.30 o
  -2  17  13   1271.07   1175.23     95.61 o
  -1  17  13   2712.98   2576.43    143.43 o
   0  17  13   5132.04   4932.39    201.23 o
  -7  18  13    478.77    351.89    146.07 <
  -6  18  13    157.78    215.78     79.01 <
  -5  18  13  21215.00  20172.20    583.62 o
  -4  18  13   6514.03   6435.13    258.36 o
  -3  18  13  10192.90  10069.50    308.90 o
  -2  18  13   1333.81   1402.98    149.39 o
  -1  18  13  13840.00  13327.30    344.84 o
 -14   0  14    710.76   1334.54    172.63 o
 -12   0  14  10892.60  11551.80    657.71 o
 -10   0  14   1224.37   1185.20    105.57 o
  -8   0  14   5592.60   6289.09    332.09 o
  -6   0  14  13535.60  12977.50    551.58 o
  -4   0  14  95441.70  94203.00   2445.71 o
  -2   0  14   3848.07   3824.57    113.56 o
   0   0  14  36997.40  35718.50    685.52 o
   2   0  14   9943.98   9647.52    277.69 o
   4   0  14  22338.00  23152.10    693.38 o
 -14   1  14  24209.20  24086.70    553.14 o
 -13   1  14    512.23    590.91     72.37 o
 -12   1  14   2317.55   2350.62    158.04 o
 -11   1  14   4090.30   4238.24    142.12 o
 -10   1  14     92.40    270.88     57.10 o
  -9   1  14   1171.95   1244.96     75.69 o
  -8   1  14  11818.00  12572.20    320.93 o
  -7   1  14   9087.10   8788.58    411.89 o
  -6   1  14  13214.40  13508.80    578.15 o
  -5   1  14  27194.40  27220.70    747.69 o
  -4   1  14  14696.70  15617.20    321.01 o
  -3   1  14  12385.90  12346.50    211.98 o
  -2   1  14   2867.79   2915.21     86.99 o
  -1   1  14    797.40    875.77     43.16 o
   0   1  14  11735.20  11950.70    186.04 o
   1   1  14  16068.70  15484.20    233.28 o
   2   1  14  12662.00  12402.60    253.16 o
   3   1  14  18411.20  18568.70    327.02 o
   4   1  14   2139.00   2132.80    134.79 o
   5   1  14   2609.37   2719.18    140.11 o
 -14   2  14    431.04   1092.18    117.52 o
 -13   2  14  13071.30  12715.80    393.34 o
 -12   2  14     72.58    150.71     63.74 <
 -11   2  14   6179.03   6386.73    189.96 o
 -10   2  14  33555.60  34732.70    592.82 o
  -9   2  14     14.38    183.91     62.41 <
  -8   2  14   7886.94   8017.17    221.20 o
  -7   2  14   6085.37   6252.81    227.82 o
  -6   2  14  12682.30  12694.20    382.76 o
  -5   2  14   3255.79   3174.29     94.96 o
  -4   2  14    748.55    904.98     47.14 o
  -3   2  14   2156.56   2167.38     83.00 o
  -2   2  14   1231.00   1336.60     63.74 o
  -1   2  14    781.38    776.17     42.49 o
   0   2  14   1663.01   1642.73     71.05 o
   1   2  14   1464.00   1451.48     61.75 o
   2   2  14  19085.80  19214.90    338.34 o
   3   2  14   5443.10   5593.41    154.08 o
   4   2  14    174.45    255.61     68.39 o
   5   2  14   3566.38   3859.51    157.38 o
 -14   3  14    141.83    258.93     73.03 o
 -13   3  14    132.69     77.68     65.07 <
 -12   3  14   4714.18   5383.28    181.30 o
 -11   3  14  11739.80  11635.70    261.77 o
 -10   3  14    529.63    612.16     69.05 o
  -9   3  14  12039.80  12447.70    240.53 o
  -8   3  14  37239.70  38228.80    837.96 o
  -7   3  14  13578.00  13342.70    399.39 o
  -6   3  14    146.48    250.97     40.50 o
  -5   3  14    300.35    281.51     39.84 o
  -4   3  14   4684.48   4658.30    106.93 o
  -3   3  14    388.75    519.20     44.48 o
  -2   3  14    164.82    246.98     41.16 o
  -1   3  14     18.83    114.19     45.81 <
   0   3  14  13063.30  13394.30    203.34 o
   1   3  14     83.65    130.13     35.85 o
   2   3  14   2053.74   2115.54    104.91 o
   3   3  14   2036.69   2058.42    106.90 o
   4   3  14  18986.80  19257.80    419.40 o
   5   3  14   6016.12   5873.75    191.94 o
 -14   4  14    410.45    471.40     79.01 o
 -13   4  14     24.06     35.19     64.40 <
 -12   4  14  10782.30  10563.80    283.01 o
 -11   4  14   6570.71   6760.80    205.24 o
 -10   4  14   1238.57   1488.64     78.35 o
  -9   4  14  12436.80  12675.20    259.14 o
  -8   4  14   5950.92   6341.00    124.87 o
  -7   4  14   9041.30   9205.65    200.63 o
  -6   4  14  11634.40  11232.60    276.41 o
  -5   4  14     38.01    176.60     40.50 o
  -4   4  14   6078.85   6209.66    125.54 o
  -3   4  14  34209.10  34028.00    532.40 o
  -2   4  14    189.80    346.57     49.79 o
  -1   4  14  51216.80  52521.10    809.43 o
   0   4  14  10076.80   9955.47    194.66 o
   1   4  14   9498.23   9220.18    156.12 o
   2   4  14  11492.90  11126.60    206.63 o
   3   4  14    158.50    193.87     55.77 o
   4   4  14     93.41    106.23     63.74 <
   5   4  14   7161.62   6729.61    237.12 o
 -14   5  14   4768.83   4837.31    235.09 o
 -13   5  14     10.23     13.28     72.37 <
 -12   5  14   4695.15   4986.79    178.65 o
 -11   5  14   1087.60   1059.69     60.42 o
 -10   5  14  19170.70  19326.00    292.48 o
  -9   5  14    166.41    244.99     39.84 o
  -8   5  14    987.11   1058.37     65.07 o
  -7   5  14   6370.89   6282.75    142.14 o
  -6   5  14  12262.70  12818.50    269.11 o
  -5   5  14   3780.68   3722.27    106.26 o
  -4   5  14   1960.79   1925.64     84.33 o
  -3   5  14    288.73    345.25     53.78 o
  -2   5  14  96818.30  97427.90   1465.48 o
  -1   5  14    147.10    285.49     46.48 o
   0   5  14  16333.50  16119.20    295.10 o
   1   5  14    137.40    104.90     45.81 <
   2   5  14    225.31    354.54     50.46 o
   3   5  14   4457.43   4215.05    151.41 o
   4   5  14    196.37    307.40     79.67 o
   5   5  14   1373.25   1365.80    115.53 o
 -13   6  14   2436.02   2700.56    150.07 o
 -12   6  14  11874.20  12145.60    329.54 o
 -11   6  14    893.24    990.63     61.75 o
 -10   6  14    226.89    333.96     41.83 o
  -9   6  14   5349.47   5638.64    116.89 o
  -8   6  14  10706.00  10830.80    213.93 o
  -7   6  14  12570.50  12529.40    241.21 o
  -6   6  14  28599.20  27837.30    484.27 o
  -5   6  14     18.36    102.25     41.83 <
  -4   6  14   1782.54   1729.07     82.34 o
  -3   6  14   3123.78   3089.90     93.63 o
  -2   6  14     16.32    210.46     43.82 o
  -1   6  14   6862.83   6764.46    153.44 o
   0   6  14   5613.42   5758.97    138.15 o
   1   6  14   7054.91   7204.77    176.02 o
   2   6  14  14210.50  13434.80    267.13 o
   3   6  14   3418.01   3404.63    138.79 o
   4   6  14   5322.88   5208.09    199.90 o
   5   6  14  11124.70  11121.70    322.87 o
 -13   7  14     41.93    132.79     59.75 <
 -12   7  14  21930.80  23625.80    422.13 o
 -11   7  14   5322.27   5247.33    137.48 o
 -10   7  14   5741.21   5986.06    125.53 o
  -9   7  14  10959.80  10670.00    207.29 o
  -8   7  14  16992.40  17239.00    320.36 o
  -7   7  14     96.00    199.18     65.73 o
  -6   7  14   1964.26   2220.46     94.95 o
  -5   7  14    316.36    339.94     49.80 o
  -4   7  14    112.17    173.95     47.14 o
  -3   7  14    100.08    148.06     42.49 o
  -2   7  14  12409.60  12434.20    227.25 o
  -1   7  14   1539.07   1519.21     75.03 o
   0   7  14   1512.30   1545.77     98.27 o
   1   7  14   1183.67   1224.37     75.69 o
   2   7  14    466.10    539.79     94.94 o
   3   7  14   1222.21   1199.80    107.56 o
   4   7  14  24602.00  24736.60    592.39 o
   5   7  14   3484.27   3355.46    186.60 o
 -13   8  14  12989.00  13173.90    295.66 o
 -12   8  14    997.91   1116.79     70.38 o
 -11   8  14   2060.63   2026.55     95.62 o
 -10   8  14  10514.10  10922.50    188.67 o
  -9   8  14    134.38    282.17     45.15 o
  -8   8  14   1193.43   1355.84     77.02 o
  -7   8  14   1642.89   1557.73     74.37 o
  -6   8  14  38648.90  37674.10    646.96 o
  -5   8  14   9277.42   9157.79    197.31 o
  -4   8  14   1667.15   1637.42     80.34 o
  -3   8  14   1716.51   1788.15     83.66 o
  -2   8  14   3289.63   3473.07    104.26 o
  -1   8  14     79.97     46.47     57.76 <
   0   8  14    162.50    217.77     53.11 o
   1   8  14   6283.76   6139.68    187.30 o
   2   8  14  40368.40  40189.80   1134.04 o
   3   8  14   2668.46   2890.51    168.00 o
   4   8  14   5685.70   5508.36    282.92 o
 -13   9  14   3326.46   3618.40    133.47 o
 -12   9  14    470.85    663.94     64.40 o
 -11   9  14   1244.32   1310.68     77.68 o
 -10   9  14   2715.81   2752.42    101.60 o
  -9   9  14   3469.05   3273.84     99.61 o
  -8   9  14   3309.69   3287.77    112.89 o
  -7   9  14  10808.40  10711.10    221.90 o
  -6   9  14   3958.14   4119.37    128.17 o
  -5   9  14  33715.10  33415.40    586.85 o
  -4   9  14    777.22    818.00     63.74 o
  -3   9  14  34283.90  34471.70    545.62 o
  -2   9  14  11561.00  11625.90    237.86 o
  -1   9  14   2091.08   2123.51    104.25 o
   0   9  14    298.99    289.48     57.10 o
   1   9  14  22857.90  22022.10    461.40 o
   2   9  14   1090.58   1120.78     96.94 o
   3   9  14  20257.10  20269.20    515.14 o
   4   9  14   4078.15   3718.17    245.04 o
 -12  10  14   9914.30  10135.80    221.21 o
 -11  10  14   1050.95   1254.89     77.68 o
 -10  10  14    318.06    420.27     63.07 o
  -9  10  14   3877.62   3990.46    110.24 o
  -8  10  14    701.66    665.28     62.41 o
  -7  10  14    682.52    772.84     63.74 o
  -6  10  14   1123.69   1304.04     75.69 o
  -5  10  14   8429.70   8418.42    191.31 o
  -4  10  14  46468.50  45573.40    717.15 o
  -3  10  14   3853.89   4046.28    104.26 o
  -2  10  14   2526.15   2535.27    109.57 o
  -1  10  14   2796.30   2697.33    114.88 o
   0  10  14  17983.60  17401.80    379.51 o
   1  10  14  13031.50  12998.40    304.31 o
   2  10  14   7080.91   7110.90    247.75 o
   3  10  14    622.40    679.22     98.93 o
   4  10  14   8737.22   9146.02    498.19 o
 -12  11  14   1792.29   1598.89     87.65 o
 -11  11  14   6318.79   6331.47    168.70 o
 -10  11  14    261.06    424.92     68.39 o
  -9  11  14  17443.40  17307.80    356.90 o
  -8  11  14   6702.48   6760.82    210.55 o
  -7  11  14    362.58    337.28     63.74 o
  -6  11  14  10127.70   9899.34    219.23 o
  -5  11  14   2065.76   2148.74    101.59 o
  -4  11  14  10524.50  10837.70    219.90 o
  -3  11  14    354.45    433.55     45.15 o
  -2  11  14   1362.73   1420.92     85.65 o
  -1  11  14    743.89    736.99     76.35 o
   0  11  14   9016.77   8796.42    232.50 o
   1  11  14   3010.86   2966.94    139.45 o
   2  11  14   8062.04   8023.26    267.02 o
   3  11  14   7841.62   8112.75    348.05 o
 -11  12  14   1763.94   1676.58     99.60 o
 -10  12  14  28173.80  28116.70    560.59 o
  -9  12  14   3034.36   3109.71    165.35 o
  -8  12  14  11807.10  11736.40    328.21 o
  -7  12  14   6059.88   5806.15    172.02 o
  -6  12  14    549.16    534.48     67.72 o
  -5  12  14    538.27    632.74     71.71 o
  -4  12  14   2865.41   2945.69    122.18 o
  -3  12  14    273.75    405.00     64.40 o
  -2  12  14    254.13    221.75     53.78 o
  -1  12  14    617.42    612.16     75.69 o
   0  12  14   1694.18   1613.50    101.59 o
   1  12  14   5640.06   5655.83    221.16 o
   2  12  14   4250.76   4463.98    201.88 o
   3  12  14   1905.46   2327.30    298.13 o
 -11  13  14   4474.67   4173.14    151.41 o
 -10  13  14   1323.22   1323.30    114.20 o
  -9  13  14    695.20    752.26    102.91 o
  -8  13  14  21738.40  21999.70    547.77 o
  -7  13  14   6442.06   6407.32    187.30 o
  -6  13  14     30.77     58.43     61.08 <
  -5  13  14     73.79    136.10     61.75 <
  -4  13  14   9943.72   9731.63    241.15 o
  -3  13  14   3560.42   3442.52    116.21 o
  -2  13  14   6192.23   6113.67    162.06 o
  -1  13  14   1527.69   1705.11    104.91 o
   0  13  14  36879.80  37390.60    860.95 o
   1  13  14    759.91    788.11    101.58 o
   2  13  14   5242.29   5148.26    217.17 o
 -10  14  14   3250.41   2972.93    174.64 o
  -9  14  14   5540.70   5297.13    211.86 o
  -8  14  14   1041.08   1031.14    106.23 o
  -7  14  14   2648.67   2839.38    157.37 o
  -6  14  14     63.54    154.03     63.74 <
  -5  14  14   1877.76   1935.56    106.24 o
  -4  14  14  13593.50  13465.80    328.24 o
  -3  14  14  23143.10  23157.20    439.45 o
  -2  14  14    457.13    511.24     74.36 o
  -1  14  14  42962.20  43226.50    979.05 o
   0  14  14   6617.42   6734.07    241.76 o
   1  14  14   3897.20   3512.27    245.04 o
  -9  15  14    815.33    770.19    133.46 o
  -8  15  14    204.45    202.50    111.54 <
  -7  15  14  12193.60  12174.90    362.76 o
  -6  15  14   9198.60   9694.44    253.75 o
  -5  15  14   6494.91   6151.58    221.83 o
  -4  15  14     89.46     99.59     79.01 <
  -3  15  14     32.82      6.64     69.71 <
  -2  15  14  22378.20  22339.10    549.77 o
  -1  15  14   1391.58   1379.75     96.28 o
   0  15  14   1623.70   1788.11    138.11 o
  -8  16  14   2427.50   2443.58    272.25 o
  -7  16  14  10210.60  10315.30    518.16 o
  -6  16  14   5627.36   5687.66    221.82 o
  -5  16  14     11.55    -26.56     74.36 <
  -4  16  14   2445.20   2164.70    142.10 o
  -3  16  14    937.68    710.44     94.95 o
  -2  16  14     25.73     46.47     60.42 <
  -1  16  14    327.63    370.48     75.69 o
  -6  17  14    869.20    813.35     94.95 o
  -5  17  14   6322.31   5973.45    235.78 o
  -4  17  14    403.75    295.45     84.98 o
  -3  17  14    240.47    214.45     84.32 <
  -2  17  14   3702.64   3467.73    205.86 o
 -13   0  15   4762.69   5471.55    332.05 o
 -11   0  15   4061.54   4564.93    206.53 o
  -9   0  15  14015.70  14916.90    631.28 o
  -7   0  15   6649.92   6389.06    332.11 o
  -5   0  15  48172.90  47357.30   1784.98 o
  -3   0  15   1239.76   1513.87    120.18 o
  -1   0  15  59261.10  57971.70   1079.61 o
   1   0  15  18278.90  17520.50    366.23 o
   3   0  15   9023.58   9166.27    334.13 o
 -13   1  15    157.96    255.61     96.27 <
 -12   1  15    985.38   1181.85    165.99 o
 -11   1  15   1823.38   2021.87    106.90 o
 -10   1  15      6.71     36.52     55.11 <
  -9   1  15   2721.50   2792.28    164.68 o
  -8   1  15  11102.60  11349.90    359.44 o
  -7   1  15  16199.00  16195.60    474.54 o
  -6   1  15  17586.70  16778.20    488.55 o
  -5   1  15  19824.70  19835.50    566.41 o
  -4   1  15   2778.91   2721.27    104.25 o
  -3   1  15   2121.63   2234.42     75.03 o
  -2   1  15   5327.76   5392.27    135.49 o
  -1   1  15   6415.46   6653.92    117.56 o
   0   1  15  19606.00  18995.50    293.81 o
   1   1  15   8012.78   7718.57    138.83 o
   2   1  15  16266.60  15465.70    251.87 o
   3   1  15   7577.82   7360.83    212.55 o
   4   1  15     61.36    112.87     63.74 <
 -13   2  15     47.48     63.07     86.97 <
 -12   2  15    888.71   1258.20    117.52 o
 -11   2  15  26597.40  28041.20    552.59 o
 -10   2  15   2761.94   2858.68    129.49 o
  -9   2  15   3349.78   3731.38    150.74 o
  -8   2  15  11745.00  12655.90    390.02 o
  -7   2  15  17978.40  18556.40    533.75 o
  -6   2  15   4157.28   4017.18    178.65 o
  -5   2  15    261.06    338.61     73.03 o
  -4   2  15   1764.00   1792.81     67.06 o
  -3   2  15    500.41    645.36     52.45 o
  -2   2  15    522.98    458.12     45.81 o
  -1   2  15   3157.49   3229.32     98.94 o
   0   2  15    512.26    545.76     41.16 o
   1   2  15  11371.50  11388.80    185.36 o
   2   2  15   1892.36   2021.88     86.32 o
   3   2  15    824.53    906.30     81.67 o
   4   2  15    294.09    304.08     71.04 o
 -13   3  15   1892.79   2141.39    152.05 o
 -12   3  15  12611.10  11940.10    300.98 o
 -11   3  15    205.75    318.69     51.79 o
 -10   3  15  12048.30  12705.50    281.71 o
  -9   3  15  32489.90  35153.20    778.36 o
  -8   3  15   3338.41   3240.64    252.35 o
  -7   3  15      9.78    219.10    112.87 <
  -6   3  15    339.56    348.57     77.68 o
  -5   3  15  13832.60  13911.20    255.84 o
  -4   3  15   2327.84   2452.25     79.02 o
  -3   3  15      7.38     21.91     37.84 <
  -2   3  15   1256.18   1342.57     67.73 o
  -1   3  15   5392.74   5526.40    140.14 o
   0   3  15    463.15    479.37     51.79 o
   1   3  15   1018.88    988.65     57.10 o
   2   3  15   5070.07   4904.55    116.89 o
   3   3  15  23057.00  22974.90    479.99 o
   4   3  15   6312.07   6305.53    193.93 o
 -13   4  15   9739.86   9352.51    258.41 o
 -12   4  15   3865.20   4238.78    161.37 o
 -11   4  15     94.42    235.70     57.10 o
 -10   4  15   5593.02   5583.50    166.70 o
  -9   4  15   2187.82   2390.45    158.70 o
  -8   4  15    431.23    531.16     84.98 o
  -7   4  15   7876.03   8098.66    179.35 o
  -6   4  15   4041.51   4110.11    116.22 o
  -5   4  15  11352.20  11582.10    224.57 o
  -4   4  15  40775.90  40789.10    627.07 o
  -3   4  15    510.85    695.15     50.46 o
  -2   4  15  40277.30  40845.70    637.01 o
  -1   4  15   5194.95   5196.24    126.85 o
   0   4  15    967.89   1064.34     63.74 o
   1   4  15   9384.80   9102.23    160.76 o
   2   4  15   5314.61   5042.75    114.89 o
   3   4  15   1162.34   1180.54     88.31 o
   4   4  15  11391.40  10945.80    272.38 o
 -13   5  15   2537.74   3076.40    148.08 o
 -12   5  15   1939.33   1963.45    127.49 o
 -11   5  15  14467.50  14742.30    283.74 o
 -10   5  15    678.35    756.91     65.73 o
  -9   5  15    389.87    456.79     45.81 o
  -8   5  15   2623.09   2818.83     99.61 o
  -7   5  15    822.89   1003.91     66.40 o
  -6   5  15    923.94    966.07     61.08 o
  -5   5  15   6212.88   6099.27    142.80 o
  -4   5  15    169.59    325.33     49.13 o
  -3   5  15  94437.10  94885.00   1425.36 o
  -2   5  15   1515.05   1661.96     81.67 o
  -1   5  15   9447.71   9380.80    186.01 o
   0   5  15   1248.06   1262.88     68.39 o
   1   5  15   6381.97   6152.94    181.32 o
   2   5  15   5004.19   4903.19    146.77 o
   3   5  15   1381.15   1412.94     94.95 o
   4   5  15    330.09    262.26     68.39 o
 -13   6  15  16029.50  15643.40    391.40 o
 -12   6  15     77.43    108.22     67.06 <
 -11   6  15   1632.89   1560.37     94.29 o
 -10   6  15   6839.67   7062.39    158.74 o
  -9   6  15   6407.02   6774.01    167.37 o
  -8   6  15   9161.25   8870.42    184.01 o
  -7   6  15  13687.80  13723.80    287.06 o
  -6   6  15    502.96    478.04     54.44 o
  -5   6  15   7562.60   7414.97    169.38 o
  -4   6  15   6005.68   5942.41    148.11 o
  -3   6  15   1696.82   2076.32     87.65 o
  -2   6  15   7080.60   7119.77    151.44 o
  -1   6  15    471.26    566.34     53.12 o
   0   6  15   1944.32   1904.36     96.94 o
   1   6  15  18787.00  18124.70    389.49 o
   2   6  15   7111.58   6798.07    174.68 o
   3   6  15   6302.13   6242.46    231.79 o
 -12   7  15   5551.07   5728.81    199.24 o
 -11   7  15   1177.75   1359.81     90.30 o
 -10   7  15   6394.03   6562.72    139.48 o
  -9   7  15  36303.40  37446.50    710.62 o
  -8   7  15     23.62    136.77     47.80 <
  -7   7  15   6471.20   6596.75    185.97 o
  -6   7  15   3036.37   2830.85    116.87 o
  -5   7  15    242.45    237.69     59.09 o
  -4   7  15     12.65     49.13     47.80 <
  -3   7  15   7279.90   7201.56    150.78 o
  -2   7  15   1715.98   1681.24     75.70 o
  -1   7  15   1198.39   1211.75     69.05 o
   0   7  15    338.15    438.20     59.09 o
   1   7  15      8.07     94.94     73.70 <
   2   7  15    262.01    210.47     78.34 <
   3   7  15  14134.20  13370.80    463.12 o
 -12   8  15    211.92    353.88     64.40 o
 -11   8  15   4560.23   4952.18    154.74 o
 -10   8  15   2623.19   2624.23    110.23 o
  -9   8  15   1528.96   1731.67     83.66 o
  -8   8  15   4906.41   4834.15    130.83 o
  -7   8  15  32409.00  31731.40    550.82 o
  -6   8  15  13403.20  13265.60    260.47 o
  -5   8  15     45.15     79.67     46.47 <
  -4   8  15    524.37    528.50     57.76 o
  -3   8  15     16.47    112.87     42.49 <
  -2   8  15      0.34     27.88     46.47 <
  -1   8  15   1613.10   1699.81     87.65 o
   0   8  15   3206.54   3290.37    118.86 o
   1   8  15  35317.70  34593.50    795.68 o
   2   8  15   1789.35   1729.70    101.59 o
   3   8  15   3227.05   3223.94    228.43 o
 -12   9  15     78.39     77.02     55.11 <
 -11   9  15   3075.11   3084.47    120.86 o
 -10   9  15   6429.70   6472.35    150.10 o
  -9   9  15   2497.71   2702.57    114.21 o
  -8   9  15  11103.10  11133.40    228.54 o
  -7   9  15   2377.93   2452.89    102.92 o
  -6   9  15  15359.80  15210.20    293.07 o
  -5   9  15   1069.81   1193.82     77.68 o
  -4   9  15   7570.41   7610.12    178.01 o
  -3   9  15  14514.70  14694.40    309.66 o
  -2   9  15  14418.60  14793.20    287.07 o
  -1   9  15    170.35    220.43     54.44 o
   0   9  15  42273.80  41846.80    814.65 o
   1   9  15   3430.22   3281.77    150.74 o
   2   9  15  14767.20  14665.70    398.02 o
 -11  10  15   1013.76   1090.23     79.68 o
 -10  10  15     74.68    184.57     49.13 o
  -9  10  15   2642.92   2759.03    119.53 o
  -8  10  15    191.79    237.69     56.43 o
  -7  10  15   1092.44   1181.86     79.01 o
  -6  10  15  13074.30  12923.50    265.11 o
  -5  10  15  26795.50  26443.00    536.65 o
  -4  10  15   6855.20   6819.34    195.27 o
  -3  10  15    158.86    204.49     43.16 o
  -2  10  15   1773.11   1839.27     91.63 o
  -1  10  15  34873.20  34660.00    685.24 o
   0  10  15   4291.71   4547.03    162.04 o
   1  10  15   7043.31   7265.59    249.07 o
   2  10  15    342.13    294.12     87.64 o
 -11  11  15   1252.54   1236.32     89.64 o
 -10  11  15  10193.70  10738.50    322.19 o
  -9  11  15    704.88    817.99     82.99 o
  -8  11  15    821.79    926.22     78.35 o
  -7  11  15  13755.60  13535.80    300.34 o
  -6  11  15   4531.19   4498.64    149.42 o
  -5  11  15  12671.10  12677.90    288.36 o
  -4  11  15    589.01    587.59     68.39 o
  -3  11  15   1069.62   1007.90     76.36 o
  -2  11  15    212.04    179.26     53.78 o
  -1  11  15   3981.15   4115.29    154.73 o
   0  11  15   1651.44   1741.64    125.49 o
   1  11  15   3421.99   3324.25    175.31 o
   2  11  15   3309.17   3528.75    240.38 o
 -10  12  15   2743.33   2857.31    162.02 o
  -9  12  15   6612.66   6676.28    185.30 o
  -8  12  15   5079.92   4817.52    156.07 o
  -7  12  15   3493.36   3427.88    135.47 o
  -6  12  15   1038.07   1098.86     81.67 o
  -5  12  15     17.93    139.42     71.70 <
  -4  12  15    649.10    650.67     73.70 o
  -3  12  15   1119.36   1122.11     84.99 o
  -2  12  15    656.49    536.47     72.37 o
  -1  12  15   4936.79   4900.49    197.91 o
   0  12  15   2276.34   2233.07    150.07 o
   1  12  15    845.95    825.30    102.91 o
  -9  13  15  10073.00  10094.00    299.60 o
  -8  13  15   1641.57   1571.66    128.81 o
  -7  13  15   1793.70   1774.19    108.23 o
  -6  13  15    716.31    720.39     76.35 o
  -5  13  15  20491.60  20454.40    431.40 o
  -4  13  15   5316.41   5390.73    160.72 o
  -3  13  15   6043.80   6229.11    187.96 o
  -2  13  15    281.78    300.76     80.34 o
  -1  13  15  18340.30  18270.20    467.22 o
   0  13  15    258.85    267.57     86.98 o
  -8  14  15     46.65     61.75     81.00 <
  -7  14  15    125.47    212.46     65.73 o
  -6  14  15    585.23    660.63     78.35 o
  -5  14  15   6984.77   7199.14    206.56 o
  -4  14  15  24336.70  23443.00    495.97 o
  -3  14  15      1.48     48.47     75.02 <
  -2  14  15  28269.00  28064.10    664.98 o
  -1  14  15  11623.10  11895.30    338.82 o
  -7  15  15   3306.18   3389.96    168.00 o
  -6  15  15   2001.79   1806.08    122.18 o
  -5  15  15    114.93    182.58     80.34 <
  -4  15  15   2040.46   1935.56    136.78 o
  -3  15  15  17615.90  17722.30    451.25 o
  -2  15  15    151.93    124.82     63.74 <
 -12   0  16   6429.43   8035.75    418.42 o
 -10   0  16  12468.80  12576.00    558.11 o
  -8   0  16    232.19    398.36    119.51 o
  -6   0  16  14528.30  14817.60    631.30 o
  -4   0  16   9846.58   9964.31    319.54 o
  -2   0  16  71307.00  73538.10   1940.41 o
   0   0  16  12608.80  12544.90    275.07 o
   2   0  16   1332.28   1365.80     98.93 o
 -12   1  16   6654.60   6199.41    253.71 o
 -11   1  16    501.22    509.24     80.34 o
 -10   1  16      4.69     29.88     75.02 <
  -9   1  16   7831.34   7784.19    279.64 o
  -8   1  16  11997.50  11958.00    378.05 o
  -7   1  16   7131.48   7325.65    261.04 o
  -6   1  16  20821.30  21237.80    604.29 o
  -5   1  16     91.58     96.27     68.38 <
  -4   1  16   4618.88   4630.22    162.04 o
  -3   1  16  10489.30  10935.90    249.80 o
  -2   1  16   1472.70   1784.13     73.70 o
  -1   1  16  19849.20  19600.50    358.28 o
   0   1  16   2560.65   2709.22     94.96 o
   1   1  16   7169.78   6859.20    144.13 o
   2   1  16  13003.20  12376.70    225.90 o
   3   1  16    621.25    546.43     53.78 o
 -12   2  16  15300.10  17966.00    549.54 o
 -11   2  16   6500.94   6591.26    187.30 o
 -10   2  16    524.85    607.51     98.93 o
  -9   2  16  12381.70  12519.60    392.67 o
  -8   2  16  22682.80  23745.40    670.16 o
  -7   2  16   4209.85   4262.84    192.59 o
  -6   2  16     70.26    162.66     70.38 <
  -5   2  16   1433.70   1503.92    119.52 o
  -4   2  16     15.75     51.79     46.47 <
  -3   2  16     54.86     73.03     37.84 <
  -2   2  16   5158.21   5151.68    122.20 o
  -1   2  16     68.18    187.23     44.48 o
   0   2  16   6173.82   6081.11    145.45 o
   1   2  16     66.96    143.41     49.79 <
   2   2  16    246.85    288.81     59.09 o
   3   2  16    300.92    328.65     69.05 o
 -12   3  16     35.92    142.74     91.62 <
 -11   3  16   4123.70   4422.12    152.07 o
 -10   3  16  18154.00  18617.60    554.97 o
  -9   3  16     21.17    262.25     84.98 o
  -8   3  16     13.51    132.79     75.69 <
  -7   3  16   1997.63   2108.22    148.74 o
  -6   3  16  13384.70  13367.90    408.65 o
  -5   3  16   6379.12   6399.44    139.48 o
  -4   3  16    339.40    366.49     43.82 o
  -3   3  16   3626.58   3581.34    104.26 o
  -2   3  16   2962.69   3084.49     94.29 o
  -1   3  16   1075.79   1051.06     60.42 o
   0   3  16    261.42    330.64     54.44 o
   1   3  16   6221.24   6043.22    163.38 o
   2   3  16  19130.80  18282.30    392.80 o
 -12   4  16     77.72    154.70     64.40 <
 -11   4  16    670.37    783.46     75.03 o
 -10   4  16    195.78    285.49     84.98 o
  -9   4  16    692.80    816.66    135.45 o
  -8   4  16   4506.48   4707.84    207.20 o
  -7   4  16   7153.91   6960.30    251.74 o
  -6   4  16  11623.60  11391.80    239.85 o
  -5   4  16  31495.60  32281.20    621.97 o
  -4   4  16   2616.85   2953.61     92.30 o
  -3   4  16  15930.30  15733.00    273.80 o
  -2   4  16   4387.99   4484.01    113.56 o
  -1   4  16   1342.03   1480.67     72.37 o
   0   4  16   9220.61   8850.24    197.29 o
   1   4  16  14203.40  13943.10    281.07 o
   2   4  16   2308.07   2106.24    121.51 o
 -12   5  16   6449.79   6526.08    203.23 o
 -11   5  16    389.64    458.12     58.43 o
 -10   5  16   3172.80   3260.47    285.54 o
  -9   5  16    394.29    318.69    139.43 <
  -8   5  16    754.55    929.54    172.63 o
  -7   5  16     95.92    114.20     59.75 <
  -6   5  16   7314.76   7684.37    206.57 o
  -5   5  16   2253.93   2492.72     94.95 o
  -4   5  16  64736.80  65883.10   1097.12 o
  -3   5  16   1854.83   2005.28     82.34 o
  -2   5  16    793.34    782.14     55.11 o
  -1   5  16   1438.43   1435.53     79.68 o
   0   5  16  20542.60  19996.70    383.54 o
   1   5  16   2315.76   2324.05    106.91 o
   2   5  16   3708.91   3412.62    139.45 o
 -12   6  16    859.59    772.18     83.66 o
 -11   6  16   3759.19   3780.53    143.44 o
 -10   6  16   1222.86   1387.70    106.24 o
  -8   6  16   5242.90   5421.97    156.07 o
  -7   6  16   1215.35   1213.74     71.71 o
  -6   6  16  13960.30  14275.10    303.67 o
  -5   6  16   8365.00   8352.42    204.59 o
  -4   6  16   7546.11   7720.32    173.36 o
  -3   6  16   3933.97   3998.44    107.58 o
  -2   6  16    160.48    201.17     51.12 o
  -1   6  16     13.20     30.54     47.14 <
   0   6  16  16369.30  16096.80    312.34 o
   1   6  16   6035.08   5869.11    161.39 o
   2   6  16   5196.77   4716.56    161.38 o
 -11   7  16   2102.10   2126.80    122.84 o
 -10   7  16  33478.20  33592.20    924.62 o
  -9   7  16    536.30    497.96     53.78 o
  -8   7  16   5515.11   5600.03    151.42 o
  -7   7  16   5141.10   5334.27    148.76 o
  -6   7  16    961.20    941.50     67.06 o
  -5   7  16    437.10    423.60     53.78 o
  -4   7  16   3321.74   3457.08    113.55 o
  -3   7  16    798.36    817.99     61.75 o
  -2   7  16   1537.86   1621.45     82.33 o
  -1   7  16     39.37      0.00     47.80 <
   0   7  16    615.64    654.65     64.40 o
   1   7  16     44.31     51.79     53.11 <
 -10   8  16    648.02    699.14     71.04 o
  -9   8  16   6197.84   6253.75    191.28 o
  -8   8  16  23834.40  23960.30    472.04 o
  -7   8  16   9251.02   9314.62    225.86 o
  -6   8  16    312.79    358.53     56.43 o
  -5   8  16    284.64    328.65     68.39 o
  -4   8  16   4640.91   4862.60    147.43 o
  -3   8  16    940.50   1030.47     81.67 o
  -2   8  16   1641.43   1589.59     82.33 o
  -1   8  16    640.62    776.82     74.36 o
   0   8  16  21423.60  20849.30    390.86 o
   1   8  16     58.86     57.10     53.78 <
 -10   9  16   1499.47   1625.43     92.29 o
  -9   9  16   5878.51   5986.62    162.05 o
  -8   9  16   1373.61   1671.90     91.63 o
  -7   9  16   3837.40   4292.57    136.80 o
  -6   9  16   1088.56   1049.07     75.69 o
  -5   9  16      2.35     31.20     59.09 <
  -4   9  16  11159.70  11529.90    306.27 o
  -3   9  16  28647.60  29112.40    577.91 o
  -2   9  16    129.36    195.20     51.79 o
  -1   9  16  33569.80  33211.20    585.37 o
   0   9  16   4104.65   4098.03    134.14 o
   1   9  16   5410.55   5109.77    173.34 o
 -10  10  16   3548.03   3593.87    129.49 o
  -9  10  16    915.21    946.14     71.71 o
  -8  10  16    247.53    288.81     58.43 o
  -7  10  16  10229.60  10067.00    235.83 o
  -6  10  16  10650.20  11299.00    343.46 o
  -5  10  16   3296.90   3295.69    138.79 o
  -4  10  16   1254.17   1308.03     85.65 o
  -3  10  16     24.38    134.11     50.46 <
  -2  10  16  42741.80  42718.40    827.27 o
  -1  10  16    719.57    698.48     65.73 o
   0  10  16   2183.26   2077.01    116.86 o
  -9  11  16   2164.81   2191.22    120.85 o
  -8  11  16  10866.40  10713.00    249.12 o
  -7  11  16   5748.58   5621.30    166.04 o
  -6  11  16   7534.07   7244.54    193.95 o
  -5  11  16    625.49    619.47     71.04 o
  -4  11  16   3095.49   3055.92    132.81 o
  -3  11  16     83.05     54.44     63.07 <
  -2  11  16   1601.91   1771.51    104.25 o
  -1  11  16    746.10    748.94     76.35 o
  -8  12  16  10998.50  10636.60    306.26 o
  -7  12  16   1560.94   1403.00    135.45 o
  -6  12  16    935.21    941.50     85.65 o
  -5  12  16   2563.10   2551.83    131.48 o
  -4  12  16   1159.08   1203.11     85.65 o
  -3  12  16     60.25     51.79     61.08 <
  -7  13  16   1269.11   1274.83     87.64 o
  -6  13  16  23228.00  23577.20    485.29 o
  -5  13  16   5539.87   5677.65    188.61 o
  -4  13  16   2449.77   2501.35    150.07 o
  -3  13  16     43.34     77.68     71.70 <
 -11   0  17   7338.48   7232.45    391.88 o
  -9   0  17    696.09    969.37    152.71 o
  -7   0  17    657.23    783.46    132.79 o
  -5   0  17  12993.60  12968.40    571.41 o
  -3   0  17  65934.90  68597.90   1814.17 o
   1   0  17   1432.23   1553.71    144.75 o
 -11   1  17    384.86    468.08    108.22 o
 -10   1  17   4166.67   4322.51    211.18 o
  -9   1  17   6624.73   7358.43    276.96 o
  -8   1  17   1177.29   1264.86    112.88 o
  -7   1  17   9674.81   9532.08    319.53 o
  -6   1  17   2889.24   2871.97    164.68 o
  -5   1  17   7661.54   7657.86    272.33 o
  -4   1  17  15419.50  16310.20    390.08 o
  -3   1  17     42.56    219.10     66.39 o
  -2   1  17  12028.80  12343.00    281.70 o
  -1   1  17    440.96    523.19     62.41 o
   0   1  17   1421.85    424.95     79.68 o
   1   1  17  15222.80  14366.90    314.97 o
 -11   2  17    296.71    288.81     91.62 o
 -10   2  17   7900.56   8268.91    315.51 o
  -9   2  17  22687.30  23391.30    696.70 o
  -8   2  17   1187.19   1278.14    112.88 o
  -7   2  17      9.33    102.91     75.02 <
  -6   2  17     17.37     23.24     73.03 <
  -5   2  17    647.64    843.22    132.79 o
  -4   2  17    922.06    932.87     70.38 o
  -3   2  17   5005.64   4769.71    148.76 o
  -2   2  17    183.56    179.26     49.13 o
  -1   2  17   4715.25   4637.44    126.18 o
   0   2  17    578.37    565.68     63.74 o
   1   2  17     21.09    112.87     55.11 <
 -11   3  17  10666.90  10578.00    357.40 o
 -10   3  17   1889.59   2141.39    152.72 o
  -9   3  17    121.45    209.14     84.32 <
  -8   3  17   6992.83   7235.73    270.33 o
  -7   3  17  13274.20  13633.00    435.21 o
  -6   3  17   6606.36   6568.10    249.07 o
  -5   3  17    249.21    292.13     80.34 o
  -3   3  17    415.84    432.89     44.48 o
  -2   3  17    667.28    756.90     61.75 o
  -1   3  17    202.53    235.03     52.45 o
   0   3  17   2660.82   2621.57    115.54 o
 -11   4  17    517.66    803.37    139.43 o
 -10   4  17   2566.74   2559.80    176.63 o
  -9   4  17    774.44    876.42    103.58 o
  -8   4  17   8186.68   8308.96    294.26 o
  -7   4  17   9182.08   9309.22    314.87 o
  -6   4  17  14471.50  14138.90    432.58 o
  -4   4  17   2144.06   2088.97     88.31 o
  -3   4  17   4209.57   4271.41    118.21 o
  -2   4  17   9215.16   9272.64    217.22 o
  -1   4  17   5855.19   5878.36    148.77 o
   0   4  17  19215.60  18578.00    390.14 o
 -10   5  17      8.09     46.47     92.95 <
  -9   5  17   5204.08   5388.68    228.46 o
  -8   5  17     16.97    156.02     81.00 <
  -7   5  17   3620.34   3774.54    189.26 o
  -6   5  17   3176.96   3144.27    174.65 o
  -5   5  17  28346.40  28375.00    546.65 o
  -4   5  17   1159.68   1148.67     69.05 o
  -3   5  17   1936.18   1930.91     98.94 o
  -2   5  17    795.24    884.39     65.07 o
  -1   5  17  32582.60  32286.90    564.71 o
   0   5  17    703.85    784.79     73.03 o
 -10   6  17    458.62    604.19    112.87 o
  -9   6  17    248.17    391.72    106.23 o
  -7   6  17  16737.50  17293.30    543.61 o
  -6   6  17   6068.70   5616.12    161.39 o
  -5   6  17   8606.52   7959.11    215.88 o
  -4   6  17    203.68    239.02     54.44 o
  -3   6  17    238.12    222.42     54.44 o
  -2   6  17    260.62    289.48     51.79 o
  -1   6  17   9484.92   9583.55    219.88 o
   0   6  17   6122.04   5885.04    161.39 o
 -10   7  17   1668.71   1932.20    192.56 o
  -7   7  17   5030.01   5103.07    189.94 o
  -6   7  17    316.91    378.44     73.03 o
  -5   7  17   1780.13   2003.27    107.57 o
  -4   7  17     46.27     38.51     51.12 <
  -3   7  17    830.09    763.55     68.39 o
  -2   7  17     71.49     25.23     51.79 <
  -1   7  17   3240.24   3078.52    112.89 o
  -8   8  17   3068.41   3257.12    150.07 o
  -7   8  17   1971.91   2116.17    122.84 o
  -6   8  17    267.01    320.68     59.09 o
  -5   8  17  10207.30  10171.90    262.40 o
  -4   8  17   1806.62   1905.66    105.57 o
  -3   8  17    888.78    846.55     87.64 o
  -2   8  17      3.24     -1.33     44.48 <
  -1   8  17  11236.00  10951.00    231.19 o
  -8   9  17     11.46     51.12     52.45 <
  -7   9  17    650.33    602.20     63.74 o
  -6   9  17   2692.88   2757.70    121.52 o
  -5   9  17   7032.38   7099.51    204.57 o
  -4   9  17  28313.00  28447.30    562.58 o
  -3   9  17    225.49    363.84     65.07 o
  -2   9  17  17881.60  18048.10    385.46 o
  -7  10  17   1270.89   1402.97     94.95 o
  -6  10  17    591.36    648.68     82.33 o
  -5  10  17   4264.08   4400.22    157.39 o
  -4  10  17    941.38    964.07     79.01 o
  -3  10  17  32376.50  32363.30    638.51 o
  -8   0  18   2145.65   2144.74    285.52 o
  -6   0  18   9006.72   9458.46    471.63 o
  -4   0  18  42945.80  36707.50    992.98 o
  -2   0  18     47.12    212.46    119.51 <
  -9   1  18      1.90    106.23     82.33 <
  -8   1  18   1297.91   1317.99    117.52 o
  -7   1  18   5975.54   5760.83    235.11 o
  -6   1  18   9477.47   9086.71    316.86 o
  -5   1  18  11630.10  11512.10    392.64 o
  -4   1  18   1354.69   1420.91    117.52 o
  -3   1  18   4096.96   4344.40    163.36 o
  -2   1  18    163.60    179.26     82.33 <
  -9   2  18    341.30    590.91     98.93 o
  -8   2  18      2.53    -19.92     77.68 <
  -7   2  18   1615.42   1620.13    134.12 o
  -6   2  18   2330.62   2297.48    160.03 o
  -5   2  18   1910.46   1998.63    150.73 o
  -4   2  18   2034.54   2091.60    152.72 o
  -3   2  18    738.94    511.24     81.00 o
  -9   3  18   7759.47   8042.94    300.89 o
  -8   3  18  12677.80  12897.90    406.61 o
  -7   3  18   3745.20   3724.74    192.58 o
  -6   3  18    740.27    680.55     96.27 o
  -5   3  18    678.58    657.31    126.15 o
  -4   3  18     48.93    192.54    119.51 <
  -3   3  18      0.92     18.59     32.53 <
  -2   3  18     45.63     66.39     43.16 <
  -9   4  18   5820.16   6162.55    332.07 o
  -8   4  18   3967.48   4581.43    278.91 o
  -7   4  18   2732.69   2755.71    225.77 o
  -6   4  18   3574.32   3439.16    239.06 o
  -5   4  18     87.98    126.15     99.59 <
  -8   5  18   1155.01   1374.41    146.07 o
  -7   5  18   2114.82   1992.01    192.56 o
  -6   5  18   6333.08   6494.83    332.08 o
  -5   5  18    483.84    504.60    119.51 o
  -4   5  18   7863.79   7624.54    284.29 o
  -3   5  18    272.25    378.44     74.36 o
  -7   6  18   3868.58   3738.04    239.07 o
  -5   6  18    750.58    624.12    119.51 o
  -4   6  18    682.49    663.95     76.35 o
  -6   7  18    400.67    239.02     57.76 o
  -5   7  18     13.73     13.28     43.16 <
