# Supplementary material for: Rerefinement of poly[di­aqua­bis­(μ3-2-methyl­pro­pano­ato-κ4 O:O,O′:O′)bis­(μ3-2-methyl­propano­ato-κ3 O:O:O)(μ2-2-methyl­propano­ato-κ3 O:O,O′)(2-methyl­propano­ato-κ2 O,O′)trilead(II)]
Source: IUCrdata. 2020 Oct 6;5(Pt 10):x201311. doi: 10.1107/S2414314620013115 (PMC9462163; doi:10.1107/S2414314620013115)
Supplement: Supplementary file 3 [file x-05-x201311-Isup3.smi]

[Pb](O[C](O[Pb@@]1(O[C](O1)C(C)C)OC(=O)C(C)C)C(C)C)O[C](O[Pb]1(O[C]O1)OC(=O)C(C)C)C(C)C.O.O.[C].C.C.[CH3]	?
